# Supplementary material for: Histone chaperone ASF1 acts with RIF1 to promote DNA end joining in BRCA1-deficient cells
Source: J Biol Chem. 2022 Apr 25;298(6):101979. doi: 10.1016/j.jbc.2022.101979 (PMC9127577; doi:10.1016/j.jbc.2022.101979)
Supplement: Supplementary Table S1 [file mmc1.xlsx]

## Sheet: Soluble fraction
Accession	Description	Prey	Exp. q-value: Combined	Sum PEP Score	Coverage [%]	# Peptides	# PSMs	# Unique Peptides	# Protein Groups	# AAs	MW [kDa]	calc. pI	Score Mascot: Mascot	# Peptides (by Search Engine): Mascot
Q13085	Acetyl-CoA carboxylase 1 OS=Homo sapiens OX=9606 GN=ACACA PE=1 SV=2	ACACA	0	2785.06	63	174	2833	155	1	2346	265.4	6.37	77694	174
P11498	Pyruvate carboxylase, mitochondrial OS=Homo sapiens OX=9606 GN=PC PE=1 SV=2	PC	0	1045.37	68	77	706	77	1	1178	129.6	6.84	20480	77
P05165	Propionyl-CoA carboxylase alpha chain, mitochondrial OS=Homo sapiens OX=9606 GN=PCCA PE=1 SV=4	PCCA	0	853.418	57	54	682	54	1	728	80	7.52	20011	54
Q5UIP0	Telomere-associated protein RIF1 OS=Homo sapiens OX=9606 GN=RIF1 PE=1 SV=2	RIF1	0	1414.48	43	129	623	129	1	2472	274.3	5.52	15020	129
O00763	Acetyl-CoA carboxylase 2 OS=Homo sapiens OX=9606 GN=ACACB PE=1 SV=3	ACACB	0	1049.25	38	96	568	77	1	2458	276.4	6.49	15444	96
Q96RQ3	Methylcrotonoyl-CoA carboxylase subunit alpha, mitochondrial OS=Homo sapiens OX=9606 GN=MCCC1 PE=1 SV=3	MCCC1	0	815.137	52	37	444	37	1	725	80.4	7.78	14487	37
Q9HCC0	Methylcrotonoyl-CoA carboxylase beta chain, mitochondrial OS=Homo sapiens OX=9606 GN=MCCC2 PE=1 SV=1	MCCC2	0	461.376	46	31	372	31	1	563	61.3	7.68	9548	31
P05166	Propionyl-CoA carboxylase beta chain, mitochondrial OS=Homo sapiens OX=9606 GN=PCCB PE=1 SV=3	PCCB	0	346.397	52	25	350	25	1	539	58.2	7.64	8222	25
P11182	Lipoamide acyltransferase component of branched-chain alpha-keto acid dehydrogenase complex, mitochondrial OS=Homo sapiens OX=9606 GN=DBT PE=1 SV=3	DBT	0	357.701	39	27	242	27	1	482	53.5	8.51	5946	27
P07437	Tubulin beta chain OS=Homo sapiens OX=9606 GN=TUBB PE=1 SV=2	TUBB	0	331.028	41	18	182	2	1	444	49.6	4.89	5027	18
P68371	Tubulin beta-4B chain OS=Homo sapiens OX=9606 GN=TUBB4B PE=1 SV=1	TUBB4B	0	334.901	43	19	159	1	1	445	49.8	4.89	4381	19
Q9BVA1	Tubulin beta-2B chain OS=Homo sapiens OX=9606 GN=TUBB2B PE=1 SV=1	TUBB2B	0	334.385	44	19	141	2	1	445	49.9	4.89	4119	19
Q13885	Tubulin beta-2A chain OS=Homo sapiens OX=9606 GN=TUBB2A PE=1 SV=1	TUBB2A	0	313.127	43	18	138	1	1	445	49.9	4.89	4030	18
P04350	Tubulin beta-4A chain OS=Homo sapiens OX=9606 GN=TUBB4A PE=1 SV=2	TUBB4A	0	221.323	35	14	122	1	1	444	49.6	4.88	3637	14
P09874	Poly [ADP-ribose] polymerase 1 OS=Homo sapiens OX=9606 GN=PARP1 PE=1 SV=4	PARP1	0	461.306	44	47	106	47	1	1014	113	8.88	2316	47
Q13509	Tubulin beta-3 chain OS=Homo sapiens OX=9606 GN=TUBB3 PE=1 SV=2	TUBB3	0	187.392	29	13	104	1	1	450	50.4	4.93	3090	13
P49411	Elongation factor Tu, mitochondrial OS=Homo sapiens OX=9606 GN=TUFM PE=1 SV=2	TUFM	0	283.004	51	25	94	25	1	452	49.5	7.61	2105	25
P68104	Elongation factor 1-alpha 1 OS=Homo sapiens OX=9606 GN=EEF1A1 PE=1 SV=1	EEF1A1	0	237.26	42	22	92	22	1	462	50.1	9.01	2021	22
P0DMV9	Heat shock 70 kDa protein 1B OS=Homo sapiens OX=9606 GN=HSPA1B PE=1 SV=1	HSPA1B	0	274.118	36	30	79	24	1	641	70	5.66	1979	30
Q9BQE3	Tubulin alpha-1C chain OS=Homo sapiens OX=9606 GN=TUBA1C PE=1 SV=1	TUBA1C	0	204.269	42	19	79	5	1	449	49.9	5.1	2076	19
P11142	Heat shock cognate 71 kDa protein OS=Homo sapiens OX=9606 GN=HSPA8 PE=1 SV=1	HSPA8	0	297.743	45	31	75	24	1	646	70.9	5.52	1957	31
P05141	ADP/ATP translocase 2 OS=Homo sapiens OX=9606 GN=SLC25A5 PE=1 SV=7	SLC25A5	0	110.574	49	19	71	7	1	298	32.8	9.69	1023	19
P78527	DNA-dependent protein kinase catalytic subunit OS=Homo sapiens OX=9606 GN=PRKDC PE=1 SV=3	PRKDC	0	245.185	14	61	68	61	1	4128	468.8	7.12	1037	61
P68366	Tubulin alpha-4A chain OS=Homo sapiens OX=9606 GN=TUBA4A PE=1 SV=1	TUBA4A	0	163.016	27	15	68	1	1	448	49.9	5.06	1686	15
Q9BUF5	Tubulin beta-6 chain OS=Homo sapiens OX=9606 GN=TUBB6 PE=1 SV=1	TUBB6	0	136.638	25	11	68	3	1	446	49.8	4.88	2119	11
P12236	ADP/ATP translocase 3 OS=Homo sapiens OX=9606 GN=SLC25A6 PE=1 SV=4	SLC25A6	0	103.278	48	18	64	5	1	298	32.8	9.74	982	18
P11586	C-1-tetrahydrofolate synthase, cytoplasmic OS=Homo sapiens OX=9606 GN=MTHFD1 PE=1 SV=3	MTHFD1	0	235.502	31	34	61	33	1	935	101.5	7.3	1266	34
Q86UE8	Serine/threonine-protein kinase tousled-like 2 OS=Homo sapiens OX=9606 GN=TLK2 PE=1 SV=2	TLK2	0	207.91	33	26	50	17	1	772	87.6	8.41	1026	26
P10809	60 kDa heat shock protein, mitochondrial OS=Homo sapiens OX=9606 GN=HSPD1 PE=1 SV=2	HSPD1	0	190.38	43	27	47	27	1	573	61	5.87	1241	27
P12235	ADP/ATP translocase 1 OS=Homo sapiens OX=9606 GN=SLC25A4 PE=1 SV=4	SLC25A4	0	72.824	32	12	47	1	1	298	33	9.76	638	12
P52272	Heterogeneous nuclear ribonucleoprotein M OS=Homo sapiens OX=9606 GN=HNRNPM PE=1 SV=3	HNRNPM	0	210.053	42	30	46	30	1	730	77.5	8.7	1338	30
Q15149	Plectin OS=Homo sapiens OX=9606 GN=PLEC PE=1 SV=3	PLEC	0	164.562	10	45	46	45	1	4684	531.5	5.96	559	45
P08238	Heat shock protein HSP 90-beta OS=Homo sapiens OX=9606 GN=HSP90AB1 PE=1 SV=4	HSP90AB1	0	211.045	36	26	43	16	1	724	83.2	5.03	1119	26
P13639	Elongation factor 2 OS=Homo sapiens OX=9606 GN=EEF2 PE=1 SV=4	EEF2	0	151.531	22	23	43	22	1	858	95.3	6.83	884	23
P62805	Histone H4 OS=Homo sapiens OX=9606 GN=H4C1 PE=1 SV=2	H4C1	0	147.331	58	12	41	12	1	103	11.4	11.36	1091	12
P08670	Vimentin OS=Homo sapiens OX=9606 GN=VIM PE=1 SV=4	VIM	0	183.394	57	29	40	25	1	466	53.6	5.12	921	29
P27708	CAD protein OS=Homo sapiens OX=9606 GN=CAD PE=1 SV=3	CAD	0	148.468	13	29	39	27	1	2225	242.8	6.46	821	29
Q15233	Non-POU domain-containing octamer-binding protein OS=Homo sapiens OX=9606 GN=NONO PE=1 SV=4	NONO	0	119.502	34	21	39	20	1	471	54.2	8.95	912	21
Q00325	Phosphate carrier protein, mitochondrial OS=Homo sapiens OX=9606 GN=SLC25A3 PE=1 SV=2	SLC25A3	0	96.644	35	16	39	16	1	362	40.1	9.38	578	16
P25705	ATP synthase subunit alpha, mitochondrial OS=Homo sapiens OX=9606 GN=ATP5F1A PE=1 SV=1	ATP5F1A	0	184.706	40	22	37	22	1	553	59.7	9.13	1141	22
P16403	Histone H1.2 OS=Homo sapiens OX=9606 GN=H1-2 PE=1 SV=2	H1-2	0	118.124	48	16	37	6	1	213	21.4	10.93	943	16
P21333	Filamin-A OS=Homo sapiens OX=9606 GN=FLNA PE=1 SV=4	FLNA	0	197.401	15	33	36	29	1	2647	280.6	6.06	744	33
P23396	40S ribosomal protein S3 OS=Homo sapiens OX=9606 GN=RPS3 PE=1 SV=2	RPS3	0	145.495	72	21	36	21	1	243	26.7	9.66	879	21
P10412	Histone H1.4 OS=Homo sapiens OX=9606 GN=H1-4 PE=1 SV=2	H1-4	0	113.954	47	15	36	5	1	219	21.9	11.03	977	15
P68032	Actin, alpha cardiac muscle 1 OS=Homo sapiens OX=9606 GN=ACTC1 PE=1 SV=1	ACTC1	0	100.544	32	14	36	2	1	377	42	5.39	859	14
P16402	Histone H1.3 OS=Homo sapiens OX=9606 GN=H1-3 PE=1 SV=2	H1-3	0	94.803	41	14	34	5	1	221	22.3	11.02	873	14
P38646	Stress-70 protein, mitochondrial OS=Homo sapiens OX=9606 GN=HSPA9 PE=1 SV=2	HSPA9	0	162.021	39	26	33	25	1	679	73.6	6.16	889	26
P23246	Splicing factor, proline- and glutamine-rich OS=Homo sapiens OX=9606 GN=SFPQ PE=1 SV=2	SFPQ	0	109.7	26	20	33	19	1	707	76.1	9.44	791	20
P11021	Endoplasmic reticulum chaperone BiP OS=Homo sapiens OX=9606 GN=HSPA5 PE=1 SV=2	HSPA5	0	135.937	40	22	31	21	1	654	72.3	5.16	730	22
P12956	X-ray repair cross-complementing protein 6 OS=Homo sapiens OX=9606 GN=XRCC6 PE=1 SV=2	XRCC6	0	130.211	28	16	31	16	1	609	69.8	6.64	660	16
P0C0S8	Histone H2A type 1 OS=Homo sapiens OX=9606 GN=H2AC11 PE=1 SV=2	H2AC11	0	52.932	26	7	29	2	1	130	14.1	10.9	498	7
P25205	DNA replication licensing factor MCM3 OS=Homo sapiens OX=9606 GN=MCM3 PE=1 SV=3	MCM3	0	140.586	28	22	28	22	1	808	90.9	5.77	584	22
Q06830	Peroxiredoxin-1 OS=Homo sapiens OX=9606 GN=PRDX1 PE=1 SV=1	PRDX1	0	129.908	49	15	28	14	1	199	22.1	8.13	605	15
P33993	DNA replication licensing factor MCM7 OS=Homo sapiens OX=9606 GN=MCM7 PE=1 SV=4	MCM7	0	126.908	25	16	28	16	1	719	81.3	6.46	584	16
P15924	Desmoplakin OS=Homo sapiens OX=9606 GN=DSP PE=1 SV=3	DSP	0	101.762	9	27	28	27	1	2871	331.6	6.81	469	27
P17987	T-complex protein 1 subunit alpha OS=Homo sapiens OX=9606 GN=TCP1 PE=1 SV=1	TCP1	0	96.55	30	16	28	16	1	556	60.3	6.11	771	16
P62701	40S ribosomal protein S4, X isoform OS=Homo sapiens OX=9606 GN=RPS4X PE=1 SV=2	RPS4X	0	61.969	29	11	28	11	1	263	29.6	10.15	373	11
P42704	Leucine-rich PPR motif-containing protein, mitochondrial OS=Homo sapiens OX=9606 GN=LRPPRC PE=1 SV=3	LRPPRC	0	112.9	17	23	26	23	1	1394	157.8	6.13	541	23
P13010	X-ray repair cross-complementing protein 5 OS=Homo sapiens OX=9606 GN=XRCC5 PE=1 SV=3	XRCC5	0	95.643	23	19	26	19	1	732	82.7	5.81	325	19
O14654	Insulin receptor substrate 4 OS=Homo sapiens OX=9606 GN=IRS4 PE=1 SV=1	IRS4	0	108.461	18	21	25	21	1	1257	133.7	8.44	584	21
Q9NVI7	ATPase family AAA domain-containing protein 3A OS=Homo sapiens OX=9606 GN=ATAD3A PE=1 SV=2	ATAD3A	0	95.638	32	22	25	8	1	634	71.3	8.98	373	22
P06899	Histone H2B type 1-J OS=Homo sapiens OX=9606 GN=H2BC11 PE=1 SV=3	H2BC11	0	34.718	52	8	25	2	1	126	13.9	10.32	387	8
Q9UKI8	Serine/threonine-protein kinase tousled-like 1 OS=Homo sapiens OX=9606 GN=TLK1 PE=1 SV=2	TLK1	0	145.796	18	15	24	6	1	766	86.6	8.72	493	15
P19338	Nucleolin OS=Homo sapiens OX=9606 GN=NCL PE=1 SV=3	NCL	0	112.025	31	21	24	21	1	710	76.6	4.7	597	21
Q00839	Heterogeneous nuclear ribonucleoprotein U OS=Homo sapiens OX=9606 GN=HNRNPU PE=1 SV=6	HNRNPU	0	98.22	19	18	24	18	1	825	90.5	6	627	18
P62136	Serine/threonine-protein phosphatase PP1-alpha catalytic subunit OS=Homo sapiens OX=9606 GN=PPP1CA PE=1 SV=1	PPP1CA	0	90.294	24	9	24	5	1	330	37.5	6.33	609	9
P48643	T-complex protein 1 subunit epsilon OS=Homo sapiens OX=9606 GN=CCT5 PE=1 SV=1	CCT5	0	86.747	30	18	24	18	1	541	59.6	5.66	242	18
P12694	2-oxoisovalerate dehydrogenase subunit alpha, mitochondrial OS=Homo sapiens OX=9606 GN=BCKDHA PE=1 SV=2	BCKDHA	0	126.729	41	16	23	16	1	445	50.4	8.27	486	16
Q9NSE4	Isoleucine--tRNA ligase, mitochondrial OS=Homo sapiens OX=9606 GN=IARS2 PE=1 SV=2	IARS2	0	99.292	17	15	23	15	1	1012	113.7	7.2	222	15
Q93077	Histone H2A type 1-C OS=Homo sapiens OX=9606 GN=H2AC6 PE=1 SV=3	H2AC6	0	44.407	26	7	23	2	1	130	14.1	11.05	413	7
P35658	Nuclear pore complex protein Nup214 OS=Homo sapiens OX=9606 GN=NUP214 PE=1 SV=2	NUP214	0	110.76	10	17	21	17	1	2090	213.5	7.47	435	17
Q08211	ATP-dependent RNA helicase A OS=Homo sapiens OX=9606 GN=DHX9 PE=1 SV=4	DHX9	0	83.701	13	17	21	17	1	1270	140.9	6.84	413	17
Q14204	Cytoplasmic dynein 1 heavy chain 1 OS=Homo sapiens OX=9606 GN=DYNC1H1 PE=1 SV=5	DYNC1H1	0	80.157	5	21	21	21	1	4646	532.1	6.4	286	21
O60814	Histone H2B type 1-K OS=Homo sapiens OX=9606 GN=H2BC12 PE=1 SV=3	H2BC12	0	29.017	52	8	21	2	1	126	13.9	10.32	354	8
P09651	Heterogeneous nuclear ribonucleoprotein A1 OS=Homo sapiens OX=9606 GN=HNRNPA1 PE=1 SV=5	HNRNPA1	0	121.166	41	15	20	13	1	372	38.7	9.13	541	15
P05023	Sodium/potassium-transporting ATPase subunit alpha-1 OS=Homo sapiens OX=9606 GN=ATP1A1 PE=1 SV=1	ATP1A1	0	94.427	18	16	20	16	1	1023	112.8	5.49	468	16
P11388	DNA topoisomerase 2-alpha OS=Homo sapiens OX=9606 GN=TOP2A PE=1 SV=3	TOP2A	0	90.973	12	18	20	12	1	1531	174.3	8.72	399	18
Q9Y2A7	Nck-associated protein 1 OS=Homo sapiens OX=9606 GN=NCKAP1 PE=1 SV=1	NCKAP1	0	83.165	18	19	20	19	1	1128	128.7	6.62	303	19
P36578	60S ribosomal protein L4 OS=Homo sapiens OX=9606 GN=RPL4 PE=1 SV=5	RPL4	0	72.987	25	11	20	11	1	427	47.7	11.06	404	11
A5A3E0	POTE ankyrin domain family member F OS=Homo sapiens OX=9606 GN=POTEF PE=1 SV=2	POTEF	0	52.507	6	6	20	1	1	1075	121.4	6.2	671	6
Q9Y285	Phenylalanine--tRNA ligase alpha subunit OS=Homo sapiens OX=9606 GN=FARSA PE=1 SV=3	FARSA	0	98.739	33	13	19	13	1	508	57.5	7.8	377	13
Q9BW92	Threonine--tRNA ligase, mitochondrial OS=Homo sapiens OX=9606 GN=TARS2 PE=1 SV=1	TARS2	0	89.545	25	16	19	16	1	718	81	7.3	331	16
P07900	Heat shock protein HSP 90-alpha OS=Homo sapiens OX=9606 GN=HSP90AA1 PE=1 SV=5	HSP90AA1	0	80.61	17	12	19	2	1	732	84.6	5.02	398	12
P49368	T-complex protein 1 subunit gamma OS=Homo sapiens OX=9606 GN=CCT3 PE=1 SV=4	CCT3	0	74.056	31	16	19	16	1	545	60.5	6.49	221	16
O15027	Protein transport protein Sec16A OS=Homo sapiens OX=9606 GN=SEC16A PE=1 SV=4	SEC16A	0	73.994	9	19	19	19	1	2357	251.7	5.8	303	19
P50402	Emerin OS=Homo sapiens OX=9606 GN=EMD PE=1 SV=1	EMD	0	86.525	38	10	18	10	1	254	29	5.5	365	10
P42167	Lamina-associated polypeptide 2, isoforms beta/gamma OS=Homo sapiens OX=9606 GN=TMPO PE=1 SV=2	TMPO	0	83.363	32	13	18	13	1	454	50.6	9.38	413	13
P17812	CTP synthase 1 OS=Homo sapiens OX=9606 GN=CTPS1 PE=1 SV=2	CTPS1	0	77.45	22	16	18	16	1	591	66.6	6.46	325	16
P11940	Polyadenylate-binding protein 1 OS=Homo sapiens OX=9606 GN=PABPC1 PE=1 SV=2	PABPC1	0	76.024	18	9	18	7	1	636	70.6	9.5	445	9
P30837	Aldehyde dehydrogenase X, mitochondrial OS=Homo sapiens OX=9606 GN=ALDH1B1 PE=1 SV=3	ALDH1B1	0	74.638	25	11	18	10	1	517	57.2	6.8	342	11
P33992	DNA replication licensing factor MCM5 OS=Homo sapiens OX=9606 GN=MCM5 PE=1 SV=5	MCM5	0	72.451	26	16	18	16	1	734	82.2	8.37	327	16
P49327	Fatty acid synthase OS=Homo sapiens OX=9606 GN=FASN PE=1 SV=3	FASN	0	69.451	7	16	18	16	1	2511	273.3	6.44	284	16
Q5T9A4	ATPase family AAA domain-containing protein 3B OS=Homo sapiens OX=9606 GN=ATAD3B PE=1 SV=1	ATAD3B	0	57.676	22	16	18	2	1	648	72.5	9.2	293	16
Q02878	60S ribosomal protein L6 OS=Homo sapiens OX=9606 GN=RPL6 PE=1 SV=3	RPL6	0	40.338	29	11	18	11	1	288	32.7	10.58	229	11
P0C0S5	Histone H2A.Z OS=Homo sapiens OX=9606 GN=H2AZ1 PE=1 SV=2	H2AZ1	0	25.804	31	4	18	2	1	128	13.5	10.58	323	4
P50454	Serpin H1 OS=Homo sapiens OX=9606 GN=SERPINH1 PE=1 SV=2	SERPINH1	0	135.031	40	12	17	12	1	418	46.4	8.69	512	12
Q07065	Cytoskeleton-associated protein 4 OS=Homo sapiens OX=9606 GN=CKAP4 PE=1 SV=2	CKAP4	0	104.171	34	16	17	16	1	602	66	5.92	482	16
Q13011	Delta(3,5)-Delta(2,4)-dienoyl-CoA isomerase, mitochondrial OS=Homo sapiens OX=9606 GN=ECH1 PE=1 SV=2	ECH1	0	94.807	32	10	17	10	1	328	35.8	8	543	10
O95433	Activator of 90 kDa heat shock protein ATPase homolog 1 OS=Homo sapiens OX=9606 GN=AHSA1 PE=1 SV=1	AHSA1	0	64.306	31	11	17	11	1	338	38.3	5.53	332	11
P61247	40S ribosomal protein S3a OS=Homo sapiens OX=9606 GN=RPS3A PE=1 SV=2	RPS3A	0	61.618	42	12	17	12	1	264	29.9	9.73	402	12
P09622	Dihydrolipoyl dehydrogenase, mitochondrial OS=Homo sapiens OX=9606 GN=DLD PE=1 SV=2	DLD	0	48.509	19	9	17	9	1	509	54.1	7.85	352	9
P62249	40S ribosomal protein S16 OS=Homo sapiens OX=9606 GN=RPS16 PE=1 SV=2	RPS16	0	47.239	50	9	17	9	1	146	16.4	10.21	338	9
Q9NPA3	Mid1-interacting protein 1 OS=Homo sapiens OX=9606 GN=MID1IP1 PE=1 SV=1	MID1IP1	0	65.404	50	8	16	8	1	183	20.2	5.5	148	8
Q9Y294	Histone chaperone ASF1A OS=Homo sapiens OX=9606 GN=ASF1A PE=1 SV=1	ASF1A	0	54.269	22	5	16	5	1	204	23	4.41	250	5
Q9Y230	RuvB-like 2 OS=Homo sapiens OX=9606 GN=RUVBL2 PE=1 SV=3	RUVBL2	0	86.495	31	13	15	13	1	463	51.1	5.64	455	13
P00367	Glutamate dehydrogenase 1, mitochondrial OS=Homo sapiens OX=9606 GN=GLUD1 PE=1 SV=2	GLUD1	0	71.81	26	14	15	14	1	558	61.4	7.8	322	14
P41250	Glycine--tRNA ligase OS=Homo sapiens OX=9606 GN=GARS1 PE=1 SV=3	GARS1	0	70.81	20	13	15	13	1	739	83.1	7.03	178	13
Q92841	Probable ATP-dependent RNA helicase DDX17 OS=Homo sapiens OX=9606 GN=DDX17 PE=1 SV=2	DDX17	0	64.449	23	14	15	12	1	729	80.2	8.27	297	14
Q9UJS0	Calcium-binding mitochondrial carrier protein Aralar2 OS=Homo sapiens OX=9606 GN=SLC25A13 PE=1 SV=2	SLC25A13	0	64.123	22	13	15	8	1	675	74.1	8.62	309	13
P42694	Probable helicase with zinc finger domain OS=Homo sapiens OX=9606 GN=HELZ PE=1 SV=2	HELZ	0	59.436	8	13	15	13	1	1942	218.8	7.42	292	13
P50990	T-complex protein 1 subunit theta OS=Homo sapiens OX=9606 GN=CCT8 PE=1 SV=4	CCT8	0	55.481	25	14	15	14	1	548	59.6	5.6	260	14
Q6PI48	Aspartate--tRNA ligase, mitochondrial OS=Homo sapiens OX=9606 GN=DARS2 PE=1 SV=1	DARS2	0	53.467	20	11	15	11	1	645	73.5	8.02	184	11
Q9Y2L1	Exosome complex exonuclease RRP44 OS=Homo sapiens OX=9606 GN=DIS3 PE=1 SV=2	DIS3	0	48.121	13	13	15	13	1	958	108.9	7.14	276	13
Q5JTZ9	Alanine--tRNA ligase, mitochondrial OS=Homo sapiens OX=9606 GN=AARS2 PE=1 SV=1	AARS2	0	66.542	16	14	14	14	1	985	107.3	6.27	352	14
P31689	DnaJ homolog subfamily A member 1 OS=Homo sapiens OX=9606 GN=DNAJA1 PE=1 SV=2	DNAJA1	0	62.684	21	8	14	8	1	397	44.8	7.08	221	8
P31153	S-adenosylmethionine synthase isoform type-2 OS=Homo sapiens OX=9606 GN=MAT2A PE=1 SV=1	MAT2A	0	61.402	27	13	14	13	1	395	43.6	6.48	287	13
P62906	60S ribosomal protein L10a OS=Homo sapiens OX=9606 GN=RPL10A PE=1 SV=2	RPL10A	0	44.482	28	6	14	6	1	217	24.8	9.94	166	6
P50991	T-complex protein 1 subunit delta OS=Homo sapiens OX=9606 GN=CCT4 PE=1 SV=4	CCT4	0	40.672	22	12	14	12	1	539	57.9	7.83	186	12
P06576	ATP synthase subunit beta, mitochondrial OS=Homo sapiens OX=9606 GN=ATP5F1B PE=1 SV=3	ATP5F1B	0	80.454	24	10	13	10	1	529	56.5	5.4	336	10
P62753	40S ribosomal protein S6 OS=Homo sapiens OX=9606 GN=RPS6 PE=1 SV=1	RPS6	0	75.933	29	8	13	8	1	249	28.7	10.84	441	8
P54886	Delta-1-pyrroline-5-carboxylate synthase OS=Homo sapiens OX=9606 GN=ALDH18A1 PE=1 SV=2	ALDH18A1	0	70.07	19	12	13	12	1	795	87.2	7.12	348	12
O95831	Apoptosis-inducing factor 1, mitochondrial OS=Homo sapiens OX=9606 GN=AIFM1 PE=1 SV=1	AIFM1	0	67.743	24	12	13	12	1	613	66.9	8.95	300	12
P62140	Serine/threonine-protein phosphatase PP1-beta catalytic subunit OS=Homo sapiens OX=9606 GN=PPP1CB PE=1 SV=3	PPP1CB	0	61.18	16	6	13	2	1	327	37.2	6.19	388	6
P18124	60S ribosomal protein L7 OS=Homo sapiens OX=9606 GN=RPL7 PE=1 SV=1	RPL7	0	60.091	38	11	13	11	1	248	29.2	10.65	237	11
P22626	Heterogeneous nuclear ribonucleoproteins A2/B1 OS=Homo sapiens OX=9606 GN=HNRNPA2B1 PE=1 SV=2	HNRNPA2B1	0	58.218	35	10	13	8	1	353	37.4	8.95	292	10
P17844	Probable ATP-dependent RNA helicase DDX5 OS=Homo sapiens OX=9606 GN=DDX5 PE=1 SV=1	DDX5	0	53.247	22	13	13	11	1	614	69.1	8.92	211	13
Q8N1F7	Nuclear pore complex protein Nup93 OS=Homo sapiens OX=9606 GN=NUP93 PE=1 SV=2	NUP93	0	42.209	16	13	13	13	1	819	93.4	5.72	228	13
P55084	Trifunctional enzyme subunit beta, mitochondrial OS=Homo sapiens OX=9606 GN=HADHB PE=1 SV=3	HADHB	0	37.594	21	11	13	11	1	474	51.3	9.41	147	11
P62241	40S ribosomal protein S8 OS=Homo sapiens OX=9606 GN=RPS8 PE=1 SV=2	RPS8	0	67.574	38	8	12	8	1	208	24.2	10.32	360	8
Q8TEX9	Importin-4 OS=Homo sapiens OX=9606 GN=IPO4 PE=1 SV=2	IPO4	0	66.934	11	10	12	10	1	1081	118.6	4.96	378	10
P63244	Receptor of activated protein C kinase 1 OS=Homo sapiens OX=9606 GN=RACK1 PE=1 SV=3	RACK1	0	64.721	24	8	12	8	1	317	35.1	7.69	348	8
P06733	Alpha-enolase OS=Homo sapiens OX=9606 GN=ENO1 PE=1 SV=2	ENO1	0	57.132	25	11	12	11	1	434	47.1	7.39	212	11
Q9P035	Very-long-chain (3R)-3-hydroxyacyl-CoA dehydratase 3 OS=Homo sapiens OX=9606 GN=HACD3 PE=1 SV=2	HACD3	0	56.625	16	8	12	8	1	362	43.1	8.94	172	8
Q7L576	Cytoplasmic FMR1-interacting protein 1 OS=Homo sapiens OX=9606 GN=CYFIP1 PE=1 SV=1	CYFIP1	0	56.374	7	10	12	4	1	1253	145.1	6.9	267	10
P45880	Voltage-dependent anion-selective channel protein 2 OS=Homo sapiens OX=9606 GN=VDAC2 PE=1 SV=2	VDAC2	0	55.686	23	7	12	7	1	294	31.5	7.56	350	7
P62424	60S ribosomal protein L7a OS=Homo sapiens OX=9606 GN=RPL7A PE=1 SV=2	RPL7A	0	53.934	26	10	12	10	1	266	30	10.61	280	10
Q14683	Structural maintenance of chromosomes protein 1A OS=Homo sapiens OX=9606 GN=SMC1A PE=1 SV=2	SMC1A	0	53.205	10	12	12	12	1	1233	143.1	7.64	215	12
P60842	Eukaryotic initiation factor 4A-I OS=Homo sapiens OX=9606 GN=EIF4A1 PE=1 SV=1	EIF4A1	0	52.96	26	10	12	7	1	406	46.1	5.48	224	10
Q16891	MICOS complex subunit MIC60 OS=Homo sapiens OX=9606 GN=IMMT PE=1 SV=1	IMMT	0	44.907	19	12	12	12	1	758	83.6	6.48	160	12
P16615	Sarcoplasmic/endoplasmic reticulum calcium ATPase 2 OS=Homo sapiens OX=9606 GN=ATP2A2 PE=1 SV=1	ATP2A2	0	44.582	8	8	12	8	1	1042	114.7	5.34	128	8
Q14315	Filamin-C OS=Homo sapiens OX=9606 GN=FLNC PE=1 SV=3	FLNC	0	44.073	4	12	12	9	1	2725	290.8	5.97	147	12
P62269	40S ribosomal protein S18 OS=Homo sapiens OX=9606 GN=RPS18 PE=1 SV=3	RPS18	0	41.925	44	7	12	7	1	152	17.7	10.99	322	7
P12004	Proliferating cell nuclear antigen OS=Homo sapiens OX=9606 GN=PCNA PE=1 SV=1	PCNA	0	36.247	27	7	12	7	1	261	28.8	4.69	267	7
P46781	40S ribosomal protein S9 OS=Homo sapiens OX=9606 GN=RPS9 PE=1 SV=3	RPS9	0	34.052	37	10	12	10	1	194	22.6	10.65	168	10
P39023	60S ribosomal protein L3 OS=Homo sapiens OX=9606 GN=RPL3 PE=1 SV=2	RPL3	0	33.37	19	9	12	9	1	403	46.1	10.18	166	9
P36542	ATP synthase subunit gamma, mitochondrial OS=Homo sapiens OX=9606 GN=ATP5F1C PE=1 SV=1	ATP5F1C	0	62.626	30	8	11	8	1	298	33	9.22	323	8
P26373	60S ribosomal protein L13 OS=Homo sapiens OX=9606 GN=RPL13 PE=1 SV=4	RPL13	0	57.066	30	7	11	7	1	211	24.2	11.65	412	7
P36873	Serine/threonine-protein phosphatase PP1-gamma catalytic subunit OS=Homo sapiens OX=9606 GN=PPP1CC PE=1 SV=1	PPP1CC	0	52.88	11	5	11	1	1	323	37	6.54	353	5
P22061	Protein-L-isoaspartate(D-aspartate) O-methyltransferase OS=Homo sapiens OX=9606 GN=PCMT1 PE=1 SV=4	PCMT1	0	52.522	32	7	11	7	1	227	24.6	7.21	153	7
Q02978	Mitochondrial 2-oxoglutarate/malate carrier protein OS=Homo sapiens OX=9606 GN=SLC25A11 PE=1 SV=3	SLC25A11	0	51.159	28	8	11	8	1	314	34	9.91	315	8
O43684	Mitotic checkpoint protein BUB3 OS=Homo sapiens OX=9606 GN=BUB3 PE=1 SV=1	BUB3	0	50.546	28	10	11	10	1	328	37.1	6.84	200	10
P11177	Pyruvate dehydrogenase E1 component subunit beta, mitochondrial OS=Homo sapiens OX=9606 GN=PDHB PE=1 SV=3	PDHB	0	50.102	29	9	11	9	1	359	39.2	6.65	212	9
Q99615	DnaJ homolog subfamily C member 7 OS=Homo sapiens OX=9606 GN=DNAJC7 PE=1 SV=2	DNAJC7	0	45.418	20	10	11	10	1	494	56.4	6.96	235	10
Q15031	Probable leucine--tRNA ligase, mitochondrial OS=Homo sapiens OX=9606 GN=LARS2 PE=1 SV=2	LARS2	0	42.947	11	9	11	9	1	903	101.9	8.22	178	9
Q96F07	Cytoplasmic FMR1-interacting protein 2 OS=Homo sapiens OX=9606 GN=CYFIP2 PE=1 SV=2	CYFIP2	0	42.601	6	9	11	3	1	1278	148.3	7.31	199	9
P60891	Ribose-phosphate pyrophosphokinase 1 OS=Homo sapiens OX=9606 GN=PRPS1 PE=1 SV=2	PRPS1	0	41.893	21	6	11	6	1	318	34.8	6.98	253	6
P02545	Prelamin-A/C OS=Homo sapiens OX=9606 GN=LMNA PE=1 SV=1	LMNA	0	41.462	18	10	11	10	1	664	74.1	7.02	210	10
P61978	Heterogeneous nuclear ribonucleoprotein K OS=Homo sapiens OX=9606 GN=HNRNPK PE=1 SV=1	HNRNPK	0	40.617	25	9	11	9	1	463	50.9	5.54	223	9
P50747	Biotin--protein ligase OS=Homo sapiens OX=9606 GN=HLCS PE=1 SV=1	HLCS	0	40.166	13	9	11	9	1	726	80.7	5.62	192	9
P32322	Pyrroline-5-carboxylate reductase 1, mitochondrial OS=Homo sapiens OX=9606 GN=PYCR1 PE=1 SV=2	PYCR1	0	79.802	26	7	10	7	1	319	33.3	7.61	322	7
Q15366	Poly(rC)-binding protein 2 OS=Homo sapiens OX=9606 GN=PCBP2 PE=1 SV=1	PCBP2	0	70.822	29	6	10	4	1	365	38.6	6.79	233	6
Q9BQ52	Zinc phosphodiesterase ELAC protein 2 OS=Homo sapiens OX=9606 GN=ELAC2 PE=1 SV=2	ELAC2	0	64.169	16	9	10	9	1	826	92.2	7.9	187	9
P06748	Nucleophosmin OS=Homo sapiens OX=9606 GN=NPM1 PE=1 SV=2	NPM1	0	55.484	22	7	10	7	1	294	32.6	4.78	228	7
Q709F0	Acyl-CoA dehydrogenase family member 11 OS=Homo sapiens OX=9606 GN=ACAD11 PE=1 SV=3	ACAD11	0	51.989	13	9	10	9	1	780	87.2	8.02	309	9
P26641	Elongation factor 1-gamma OS=Homo sapiens OX=9606 GN=EEF1G PE=1 SV=3	EEF1G	0	47.579	25	9	10	9	1	437	50.1	6.67	190	9
O43175	D-3-phosphoglycerate dehydrogenase OS=Homo sapiens OX=9606 GN=PHGDH PE=1 SV=4	PHGDH	0	46.273	18	9	10	9	1	533	56.6	6.71	295	9
O76031	ATP-dependent Clp protease ATP-binding subunit clpX-like, mitochondrial OS=Homo sapiens OX=9606 GN=CLPX PE=1 SV=2	CLPX	0	45.847	14	8	10	8	1	633	69.2	7.58	188	8
P62277	40S ribosomal protein S13 OS=Homo sapiens OX=9606 GN=RPS13 PE=1 SV=2	RPS13	0	45.058	40	6	10	6	1	151	17.2	10.54	209	6
P04843	Dolichyl-diphosphooligosaccharide--protein glycosyltransferase subunit 1 OS=Homo sapiens OX=9606 GN=RPN1 PE=1 SV=1	RPN1	0	43.609	19	9	10	9	1	607	68.5	6.38	151	9
O15067	Phosphoribosylformylglycinamidine synthase OS=Homo sapiens OX=9606 GN=PFAS PE=1 SV=4	PFAS	0	42.154	8	10	10	10	1	1338	144.6	5.76	194	10
Q9Y265	RuvB-like 1 OS=Homo sapiens OX=9606 GN=RUVBL1 PE=1 SV=1	RUVBL1	0	40.499	21	9	10	9	1	456	50.2	6.42	175	9
Q13310	Polyadenylate-binding protein 4 OS=Homo sapiens OX=9606 GN=PABPC4 PE=1 SV=1	PABPC4	0	39.004	14	8	10	6	1	644	70.7	9.26	119	8
P43490	Nicotinamide phosphoribosyltransferase OS=Homo sapiens OX=9606 GN=NAMPT PE=1 SV=1	NAMPT	0	35.612	21	10	10	10	1	491	55.5	7.15	108	10
P15880	40S ribosomal protein S2 OS=Homo sapiens OX=9606 GN=RPS2 PE=1 SV=2	RPS2	0	33.261	20	6	10	6	1	293	31.3	10.24	169	6
A3KMH1	von Willebrand factor A domain-containing protein 8 OS=Homo sapiens OX=9606 GN=VWA8 PE=1 SV=2	VWA8	0	31.195	5	10	10	10	1	1905	214.7	7.4	93	10
Q9NZ01	Very-long-chain enoyl-CoA reductase OS=Homo sapiens OX=9606 GN=TECR PE=1 SV=1	TECR	0	22.382	16	5	10	5	1	308	36	9.45	96	5
P84243	Histone H3.3 OS=Homo sapiens OX=9606 GN=H3-3A PE=1 SV=2	H3-3A	0	20.015	27	5	10	3	1	136	15.3	11.27	204	5
Q96PK6	RNA-binding protein 14 OS=Homo sapiens OX=9606 GN=RBM14 PE=1 SV=2	RBM14	0	52.651	17	9	9	9	1	669	69.4	9.67	273	9
P35613	Basigin OS=Homo sapiens OX=9606 GN=BSG PE=1 SV=2	BSG	0	49.171	17	5	9	5	1	385	42.2	5.66	241	5
O15091	Mitochondrial ribonuclease P catalytic subunit OS=Homo sapiens OX=9606 GN=PRORP PE=1 SV=2	PRORP	0	49.115	16	7	9	7	1	583	67.3	8.78	284	7
P52292	Importin subunit alpha-1 OS=Homo sapiens OX=9606 GN=KPNA2 PE=1 SV=1	KPNA2	0	48.862	19	8	9	8	1	529	57.8	5.4	323	8
P20700	Lamin-B1 OS=Homo sapiens OX=9606 GN=LMNB1 PE=1 SV=2	LMNB1	0	44.006	13	7	9	7	1	586	66.4	5.16	231	7
P51570	Galactokinase OS=Homo sapiens OX=9606 GN=GALK1 PE=1 SV=1	GALK1	0	41.25	21	8	9	8	1	392	42.2	6.46	176	8
Q9Y5V3	Melanoma-associated antigen D1 OS=Homo sapiens OX=9606 GN=MAGED1 PE=1 SV=3	MAGED1	0	40.949	12	9	9	8	1	778	86.1	5.83	202	9
Q9NR30	Nucleolar RNA helicase 2 OS=Homo sapiens OX=9606 GN=DDX21 PE=1 SV=5	DDX21	0	40.733	14	9	9	9	1	783	87.3	9.28	117	9
P31943	Heterogeneous nuclear ribonucleoprotein H OS=Homo sapiens OX=9606 GN=HNRNPH1 PE=1 SV=4	HNRNPH1	0	39.349	14	5	9	4	1	449	49.2	6.3	296	5
Q6UB35	Monofunctional C1-tetrahydrofolate synthase, mitochondrial OS=Homo sapiens OX=9606 GN=MTHFD1L PE=1 SV=1	MTHFD1L	0	38.637	10	9	9	8	1	978	105.7	8.06	139	9
Q9UG63	ATP-binding cassette sub-family F member 2 OS=Homo sapiens OX=9606 GN=ABCF2 PE=1 SV=2	ABCF2	0	37.852	15	8	9	8	1	623	71.2	7.37	143	8
P63104	14-3-3 protein zeta/delta OS=Homo sapiens OX=9606 GN=YWHAZ PE=1 SV=1	YWHAZ	0	37.613	29	7	9	6	1	245	27.7	4.79	214	7
Q9Y3I0	RNA-splicing ligase RtcB homolog OS=Homo sapiens OX=9606 GN=RTCB PE=1 SV=1	RTCB	0	37.224	16	7	9	7	1	505	55.2	7.23	263	7
P55786	Puromycin-sensitive aminopeptidase OS=Homo sapiens OX=9606 GN=NPEPPS PE=1 SV=2	NPEPPS	0	36.282	10	9	9	9	1	919	103.2	5.72	193	9
P14618	Pyruvate kinase PKM OS=Homo sapiens OX=9606 GN=PKM PE=1 SV=4	PKM	0	34.985	15	7	9	7	1	531	57.9	7.84	107	7
Q9P258	Protein RCC2 OS=Homo sapiens OX=9606 GN=RCC2 PE=1 SV=2	RCC2	0	34.826	15	7	9	7	1	522	56	8.78	157	7
P31040	Succinate dehydrogenase [ubiquinone] flavoprotein subunit, mitochondrial OS=Homo sapiens OX=9606 GN=SDHA PE=1 SV=2	SDHA	0	34.184	10	8	9	8	1	664	72.6	7.39	53	8
Q96C36	Pyrroline-5-carboxylate reductase 2 OS=Homo sapiens OX=9606 GN=PYCR2 PE=1 SV=1	PYCR2	0	34.143	18	6	9	6	1	320	33.6	7.77	127	6
P61313	60S ribosomal protein L15 OS=Homo sapiens OX=9606 GN=RPL15 PE=1 SV=2	RPL15	0	32.517	36	7	9	7	1	204	24.1	11.62	200	7
Q9UNF1	Melanoma-associated antigen D2 OS=Homo sapiens OX=9606 GN=MAGED2 PE=1 SV=2	MAGED2	0	32.499	15	9	9	8	1	606	64.9	9.32	146	9
Q9UBX3	Mitochondrial dicarboxylate carrier OS=Homo sapiens OX=9606 GN=SLC25A10 PE=1 SV=2	SLC25A10	0	25.644	21	6	9	6	1	287	31.3	9.54	166	6
Q15029	116 kDa U5 small nuclear ribonucleoprotein component OS=Homo sapiens OX=9606 GN=EFTUD2 PE=1 SV=1	EFTUD2	0	22.365	6	5	9	4	1	972	109.4	5	171	5
P32119	Peroxiredoxin-2 OS=Homo sapiens OX=9606 GN=PRDX2 PE=1 SV=5	PRDX2	0	21.774	28	6	9	5	1	198	21.9	5.97	87	6
P32969	60S ribosomal protein L9 OS=Homo sapiens OX=9606 GN=RPL9 PE=1 SV=1	RPL9	0	49.02	23	5	8	5	1	192	21.9	9.95	180	5
P04181	Ornithine aminotransferase, mitochondrial OS=Homo sapiens OX=9606 GN=OAT PE=1 SV=1	OAT	0	45.497	22	8	8	8	1	439	48.5	7.03	245	8
P48735	Isocitrate dehydrogenase [NADP], mitochondrial OS=Homo sapiens OX=9606 GN=IDH2 PE=1 SV=2	IDH2	0	44.972	20	7	8	7	1	452	50.9	8.69	212	7
P10321	HLA class I histocompatibility antigen, C alpha chain OS=Homo sapiens OX=9606 GN=HLA-C PE=1 SV=3	HLA-C	0	44.666	22	6	8	2	1	366	40.6	6.04	249	6
P04792	Heat shock protein beta-1 OS=Homo sapiens OX=9606 GN=HSPB1 PE=1 SV=2	HSPB1	0	42.978	43	7	8	7	1	205	22.8	6.4	203	7
Q08380	Galectin-3-binding protein OS=Homo sapiens OX=9606 GN=LGALS3BP PE=1 SV=1	LGALS3BP	0	42.648	13	7	8	7	1	585	65.3	5.27	306	7
O00571	ATP-dependent RNA helicase DDX3X OS=Homo sapiens OX=9606 GN=DDX3X PE=1 SV=3	DDX3X	0	42.412	12	7	8	6	1	662	73.2	7.18	182	7
O75306	NADH dehydrogenase [ubiquinone] iron-sulfur protein 2, mitochondrial OS=Homo sapiens OX=9606 GN=NDUFS2 PE=1 SV=2	NDUFS2	0	42.265	19	7	8	7	1	463	52.5	7.55	172	7
Q9Y2S7	Polymerase delta-interacting protein 2 OS=Homo sapiens OX=9606 GN=POLDIP2 PE=1 SV=1	POLDIP2	0	39.09	22	7	8	7	1	368	42	8.63	151	7
P08195	4F2 cell-surface antigen heavy chain OS=Homo sapiens OX=9606 GN=SLC3A2 PE=1 SV=3	SLC3A2	0	38.813	15	7	8	7	1	630	68	5.01	144	7
P78371	T-complex protein 1 subunit beta OS=Homo sapiens OX=9606 GN=CCT2 PE=1 SV=4	CCT2	0	38.5	14	8	8	8	1	535	57.5	6.46	137	8
P08237	ATP-dependent 6-phosphofructokinase, muscle type OS=Homo sapiens OX=9606 GN=PFKM PE=1 SV=2	PFKM	0	38.138	12	8	8	7	1	780	85.1	7.99	110	8
Q12906	Interleukin enhancer-binding factor 3 OS=Homo sapiens OX=9606 GN=ILF3 PE=1 SV=3	ILF3	0	37.796	11	8	8	8	1	894	95.3	8.76	140	8
Q07020	60S ribosomal protein L18 OS=Homo sapiens OX=9606 GN=RPL18 PE=1 SV=2	RPL18	0	36.783	30	6	8	6	1	188	21.6	11.72	165	6
Q8NC51	Plasminogen activator inhibitor 1 RNA-binding protein OS=Homo sapiens OX=9606 GN=SERBP1 PE=1 SV=2	SERBP1	0	35.967	23	7	8	7	1	408	44.9	8.65	173	7
Q02880	DNA topoisomerase 2-beta OS=Homo sapiens OX=9606 GN=TOP2B PE=1 SV=3	TOP2B	0	35.829	5	7	8	1	1	1626	183.2	8	153	7
Q92947	Glutaryl-CoA dehydrogenase, mitochondrial OS=Homo sapiens OX=9606 GN=GCDH PE=1 SV=1	GCDH	0	35.506	15	6	8	6	1	438	48.1	8.06	152	6
Q15645	Pachytene checkpoint protein 2 homolog OS=Homo sapiens OX=9606 GN=TRIP13 PE=1 SV=2	TRIP13	0	35.059	18	7	8	7	1	432	48.5	6.09	175	7
Q01813	ATP-dependent 6-phosphofructokinase, platelet type OS=Homo sapiens OX=9606 GN=PFKP PE=1 SV=2	PFKP	0	33.415	11	8	8	7	1	784	85.5	7.55	185	8
Q9BQG0	Myb-binding protein 1A OS=Homo sapiens OX=9606 GN=MYBBP1A PE=1 SV=2	MYBBP1A	0	32.467	5	7	8	7	1	1328	148.8	9.28	192	7
Q9Y3Z3	Deoxynucleoside triphosphate triphosphohydrolase SAMHD1 OS=Homo sapiens OX=9606 GN=SAMHD1 PE=1 SV=2	SAMHD1	0	32.319	14	8	8	8	1	626	72.2	7.14	200	8
P46782	40S ribosomal protein S5 OS=Homo sapiens OX=9606 GN=RPS5 PE=1 SV=4	RPS5	0	30.649	23	6	8	6	1	204	22.9	9.72	231	6
Q86WJ1	Chromodomain-helicase-DNA-binding protein 1-like OS=Homo sapiens OX=9606 GN=CHD1L PE=1 SV=3	CHD1L	0	30.596	6	6	8	6	1	897	100.9	6.9	139	6
O75746	Calcium-binding mitochondrial carrier protein Aralar1 OS=Homo sapiens OX=9606 GN=SLC25A12 PE=1 SV=2	SLC25A12	0	29.829	12	8	8	3	1	678	74.7	8.38	206	8
Q96RP9	Elongation factor G, mitochondrial OS=Homo sapiens OX=9606 GN=GFM1 PE=1 SV=2	GFM1	0	29.28	9	6	8	6	1	751	83.4	7.01	81	6
P62263	40S ribosomal protein S14 OS=Homo sapiens OX=9606 GN=RPS14 PE=1 SV=3	RPS14	0	29.081	32	4	8	4	1	151	16.3	10.05	166	4
P62979	Ubiquitin-40S ribosomal protein S27a OS=Homo sapiens OX=9606 GN=RPS27A PE=1 SV=2	RPS27A	0	28.059	30	4	8	4	1	156	18	9.64	129	4
Q16576	Histone-binding protein RBBP7 OS=Homo sapiens OX=9606 GN=RBBP7 PE=1 SV=1	RBBP7	0	26.4	11	6	8	6	1	425	47.8	5.05	138	6
P62917	60S ribosomal protein L8 OS=Homo sapiens OX=9606 GN=RPL8 PE=1 SV=2	RPL8	0	24.923	26	6	8	6	1	257	28	11.03	65	6
Q8IUE6	Histone H2A type 2-B OS=Homo sapiens OX=9606 GN=H2AC21 PE=1 SV=3	H2AC21	0	9.285	23	4	8	1	1	130	14	10.89	144	4
O75367	Core histone macro-H2A.1 OS=Homo sapiens OX=9606 GN=MACROH2A1 PE=1 SV=4	MACROH2A1	0	50.735	19	4	7	3	1	372	39.6	9.79	140	4
P27694	Replication protein A 70 kDa DNA-binding subunit OS=Homo sapiens OX=9606 GN=RPA1 PE=1 SV=2	RPA1	0	43.988	12	5	7	5	1	616	68.1	7.21	243	5
P01889	HLA class I histocompatibility antigen, B alpha chain OS=Homo sapiens OX=9606 GN=HLA-B PE=1 SV=3	HLA-B	0	40.528	19	5	7	1	1	362	40.4	5.85	222	5
P04080	Cystatin-B OS=Homo sapiens OX=9606 GN=CSTB PE=1 SV=2	CSTB	0	38.866	46	3	7	3	1	98	11.1	7.56	153	3
Q99623	Prohibitin-2 OS=Homo sapiens OX=9606 GN=PHB2 PE=1 SV=2	PHB2	0	37.538	28	7	7	7	1	299	33.3	9.83	101	7
P27635	60S ribosomal protein L10 OS=Homo sapiens OX=9606 GN=RPL10 PE=1 SV=4	RPL10	0	36.409	21	5	7	5	1	214	24.6	10.08	212	5
O75694	Nuclear pore complex protein Nup155 OS=Homo sapiens OX=9606 GN=NUP155 PE=1 SV=1	NUP155	0	35.471	6	7	7	7	1	1391	155.1	6.16	194	7
Q15365	Poly(rC)-binding protein 1 OS=Homo sapiens OX=9606 GN=PCBP1 PE=1 SV=2	PCBP1	0	32.98	25	6	7	4	1	356	37.5	7.09	113	6
O14980	Exportin-1 OS=Homo sapiens OX=9606 GN=XPO1 PE=1 SV=1	XPO1	0	30.817	5	6	7	6	1	1071	123.3	6.06	136	6
P40939	Trifunctional enzyme subunit alpha, mitochondrial OS=Homo sapiens OX=9606 GN=HADHA PE=1 SV=2	HADHA	0	30.607	10	7	7	7	1	763	82.9	9.04	135	7
Q92616	eIF-2-alpha kinase activator GCN1 OS=Homo sapiens OX=9606 GN=GCN1 PE=1 SV=6	GCN1	0	30.16	3	7	7	7	1	2671	292.6	7.47	72	7
P09543	2',3'-cyclic-nucleotide 3'-phosphodiesterase OS=Homo sapiens OX=9606 GN=CNP PE=1 SV=2	CNP	0	30.024	12	5	7	5	1	421	47.5	9.07	128	5
Q92945	Far upstream element-binding protein 2 OS=Homo sapiens OX=9606 GN=KHSRP PE=1 SV=4	KHSRP	0	29.352	12	7	7	7	1	711	73.1	7.3	110	7
P53621	Coatomer subunit alpha OS=Homo sapiens OX=9606 GN=COPA PE=1 SV=2	COPA	0	28.893	6	7	7	7	1	1224	138.3	7.66	122	7
P84098	60S ribosomal protein L19 OS=Homo sapiens OX=9606 GN=RPL19 PE=1 SV=1	RPL19	0	28.702	23	5	7	5	1	196	23.5	11.47	212	5
P22102	Trifunctional purine biosynthetic protein adenosine-3 OS=Homo sapiens OX=9606 GN=GART PE=1 SV=1	GART	0	28.281	7	7	7	7	1	1010	107.7	6.7	167	7
Q5JPH6	Probable glutamate--tRNA ligase, mitochondrial OS=Homo sapiens OX=9606 GN=EARS2 PE=1 SV=2	EARS2	0	26.868	11	5	7	5	1	523	58.7	8.76	266	5
P14868	Aspartate--tRNA ligase, cytoplasmic OS=Homo sapiens OX=9606 GN=DARS1 PE=1 SV=2	DARS1	0	26.737	14	7	7	7	1	501	57.1	6.55	140	7
P04637	Cellular tumor antigen p53 OS=Homo sapiens OX=9606 GN=TP53 PE=1 SV=4	TP53	0	26.674	20	6	7	6	1	393	43.6	6.79	167	6
P52948	Nuclear pore complex protein Nup98-Nup96 OS=Homo sapiens OX=9606 GN=NUP98 PE=1 SV=4	NUP98	0	24.582	3	5	7	5	1	1817	197.5	6.4	84	5
P11172	Uridine 5'-monophosphate synthase OS=Homo sapiens OX=9606 GN=UMPS PE=1 SV=1	UMPS	0	24.465	15	7	7	7	1	480	52.2	7.24	68	7
Q4VCS5	Angiomotin OS=Homo sapiens OX=9606 GN=AMOT PE=1 SV=1	AMOT	0	24.345	7	7	7	7	1	1084	118	7.64	65	7
Q16531	DNA damage-binding protein 1 OS=Homo sapiens OX=9606 GN=DDB1 PE=1 SV=1	DDB1	0	24.34	6	7	7	7	1	1140	126.9	5.26	95	7
P61353	60S ribosomal protein L27 OS=Homo sapiens OX=9606 GN=RPL27 PE=1 SV=2	RPL27	0	22.832	43	5	7	5	1	136	15.8	10.56	152	5
O94905	Erlin-2 OS=Homo sapiens OX=9606 GN=ERLIN2 PE=1 SV=1	ERLIN2	0	21.787	17	7	7	3	1	339	37.8	5.62	117	7
O75369	Filamin-B OS=Homo sapiens OX=9606 GN=FLNB PE=1 SV=2	FLNB	0	21.02	2	7	7	3	1	2602	278	5.73	105	7
Q5TEC6	Histone HIST2H3PS2 OS=Homo sapiens OX=9606 GN=H3-2 PE=1 SV=1	H3-2	0	11.492	27	4	7	2	1	136	15.4	11.27	120	4
P17858	ATP-dependent 6-phosphofructokinase, liver type OS=Homo sapiens OX=9606 GN=PFKL PE=1 SV=6	PFKL	0	38.386	11	6	6	5	1	780	85	7.5	102	6
Q12931	Heat shock protein 75 kDa, mitochondrial OS=Homo sapiens OX=9606 GN=TRAP1 PE=1 SV=3	TRAP1	0	38.258	9	5	6	4	1	704	80.1	8.21	170	5
P30050	60S ribosomal protein L12 OS=Homo sapiens OX=9606 GN=RPL12 PE=1 SV=1	RPL12	0	36.768	29	4	6	4	1	165	17.8	9.42	240	4
Q3ZCQ8	Mitochondrial import inner membrane translocase subunit TIM50 OS=Homo sapiens OX=9606 GN=TIMM50 PE=1 SV=2	TIMM50	0	36.527	19	5	6	5	1	353	39.6	8.37	151	5
Q92598	Heat shock protein 105 kDa OS=Homo sapiens OX=9606 GN=HSPH1 PE=1 SV=1	HSPH1	0	33.563	8	6	6	6	1	858	96.8	5.39	194	6
P10599	Thioredoxin OS=Homo sapiens OX=9606 GN=TXN PE=1 SV=3	TXN	0	33.529	34	4	6	4	1	105	11.7	4.92	169	4
O75616	GTPase Era, mitochondrial OS=Homo sapiens OX=9606 GN=ERAL1 PE=1 SV=2	ERAL1	0	32.801	14	5	6	5	1	437	48.3	8.84	141	5
Q9UN37	Vacuolar protein sorting-associated protein 4A OS=Homo sapiens OX=9606 GN=VPS4A PE=1 SV=1	VPS4A	0	32.612	16	5	6	4	1	437	48.9	7.8	77	5
P11310	Medium-chain specific acyl-CoA dehydrogenase, mitochondrial OS=Homo sapiens OX=9606 GN=ACADM PE=1 SV=1	ACADM	0	32.474	14	5	6	5	1	421	46.6	8.37	123	5
P08559	Pyruvate dehydrogenase E1 component subunit alpha, somatic form, mitochondrial OS=Homo sapiens OX=9606 GN=PDHA1 PE=1 SV=3	PDHA1	0	29.824	15	5	6	5	1	390	43.3	8.06	131	5
Q93009	Ubiquitin carboxyl-terminal hydrolase 7 OS=Homo sapiens OX=9606 GN=USP7 PE=1 SV=2	USP7	0	29.663	6	6	6	6	1	1102	128.2	5.55	86	6
O75190	DnaJ homolog subfamily B member 6 OS=Homo sapiens OX=9606 GN=DNAJB6 PE=1 SV=2	DNAJB6	0	29.647	21	6	6	6	1	326	36.1	9.16	107	6
P18621	60S ribosomal protein L17 OS=Homo sapiens OX=9606 GN=RPL17 PE=1 SV=3	RPL17	0	26.895	26	4	6	4	1	184	21.4	10.17	88	4
P30153	Serine/threonine-protein phosphatase 2A 65 kDa regulatory subunit A alpha isoform OS=Homo sapiens OX=9606 GN=PPP2R1A PE=1 SV=4	PPP2R1A	0	25.389	9	5	6	5	1	589	65.3	5.11	142	5
Q9NZI8	Insulin-like growth factor 2 mRNA-binding protein 1 OS=Homo sapiens OX=9606 GN=IGF2BP1 PE=1 SV=2	IGF2BP1	0	25.037	12	6	6	6	1	577	63.4	9.2	131	6
P40227	T-complex protein 1 subunit zeta OS=Homo sapiens OX=9606 GN=CCT6A PE=1 SV=3	CCT6A	0	24.637	11	6	6	6	1	531	58	6.68	141	6
Q92621	Nuclear pore complex protein Nup205 OS=Homo sapiens OX=9606 GN=NUP205 PE=1 SV=3	NUP205	0	24.557	3	6	6	6	1	2012	227.8	6.19	160	6
P56545	C-terminal-binding protein 2 OS=Homo sapiens OX=9606 GN=CTBP2 PE=1 SV=1	CTBP2	0	24.394	13	6	6	5	1	445	48.9	6.95	140	6
P53985	Monocarboxylate transporter 1 OS=Homo sapiens OX=9606 GN=SLC16A1 PE=1 SV=3	SLC16A1	0	24.126	7	3	6	3	1	500	53.9	8.66	140	3
P46778	60S ribosomal protein L21 OS=Homo sapiens OX=9606 GN=RPL21 PE=1 SV=2	RPL21	0	23.897	17	3	6	3	1	160	18.6	10.49	111	3
Q9NSD9	Phenylalanine--tRNA ligase beta subunit OS=Homo sapiens OX=9606 GN=FARSB PE=1 SV=3	FARSB	0	23.209	11	6	6	6	1	589	66.1	6.84	83	6
Q9Y679	Lipid droplet-regulating VLDL assembly factor AUP1 OS=Homo sapiens OX=9606 GN=AUP1 PE=1 SV=2	AUP1	0	22.985	15	6	6	6	1	410	45.8	8.65	115	6
P39019	40S ribosomal protein S19 OS=Homo sapiens OX=9606 GN=RPS19 PE=1 SV=2	RPS19	0	22.659	34	5	6	5	1	145	16.1	10.32	129	5
P62258	14-3-3 protein epsilon OS=Homo sapiens OX=9606 GN=YWHAE PE=1 SV=1	YWHAE	0	22.613	17	4	6	3	1	255	29.2	4.74	121	4
Q9BXW7	Haloacid dehalogenase-like hydrolase domain-containing 5 OS=Homo sapiens OX=9606 GN=HDHD5 PE=1 SV=1	HDHD5	0	22.028	10	5	6	5	1	423	46.3	8.13	81	5
Q9BRX2	Protein pelota homolog OS=Homo sapiens OX=9606 GN=PELO PE=1 SV=2	PELO	0	21.972	15	5	6	5	1	385	43.3	6.34	110	5
Q16527	Cysteine and glycine-rich protein 2 OS=Homo sapiens OX=9606 GN=CSRP2 PE=1 SV=3	CSRP2	0	21.7	32	4	6	4	1	193	20.9	8.62	68	4
P05388	60S acidic ribosomal protein P0 OS=Homo sapiens OX=9606 GN=RPLP0 PE=1 SV=1	RPLP0	0	20.555	16	5	6	5	1	317	34.3	5.97	141	5
O60884	DnaJ homolog subfamily A member 2 OS=Homo sapiens OX=9606 GN=DNAJA2 PE=1 SV=1	DNAJA2	0	19.965	8	4	6	4	1	412	45.7	6.48	103	4
P61254	60S ribosomal protein L26 OS=Homo sapiens OX=9606 GN=RPL26 PE=1 SV=1	RPL26	0	19.865	33	5	6	5	1	145	17.2	10.55	80	5
Q14247	Src substrate cortactin OS=Homo sapiens OX=9606 GN=CTTN PE=1 SV=2	CTTN	0	19.485	10	5	6	5	1	550	61.5	5.4	87	5
P22392	Nucleoside diphosphate kinase B OS=Homo sapiens OX=9606 GN=NME2 PE=1 SV=1	NME2	0	19.13	31	4	6	4	1	152	17.3	8.41	185	4
P43246	DNA mismatch repair protein Msh2 OS=Homo sapiens OX=9606 GN=MSH2 PE=1 SV=1	MSH2	0	18.81	6	6	6	6	1	934	104.7	5.77	55	6
Q14739	Delta(14)-sterol reductase LBR OS=Homo sapiens OX=9606 GN=LBR PE=1 SV=2	LBR	0	18.705	10	6	6	6	1	615	70.7	9.36	63	6
Q9NTJ3	Structural maintenance of chromosomes protein 4 OS=Homo sapiens OX=9606 GN=SMC4 PE=1 SV=2	SMC4	0	18.559	5	6	6	6	1	1288	147.1	6.79	72	6
O75477	Erlin-1 OS=Homo sapiens OX=9606 GN=ERLIN1 PE=1 SV=2	ERLIN1	0	18.224	18	6	6	2	1	348	39.1	7.87	91	6
Q9UQE7	Structural maintenance of chromosomes protein 3 OS=Homo sapiens OX=9606 GN=SMC3 PE=1 SV=2	SMC3	0	18.213	4	6	6	6	1	1217	141.5	7.18	56	6
Q9NVH6	Trimethyllysine dioxygenase, mitochondrial OS=Homo sapiens OX=9606 GN=TMLHE PE=1 SV=1	TMLHE	0	18.145	12	6	6	6	1	421	49.5	7.72	67	6
P51553	Isocitrate dehydrogenase [NAD] subunit gamma, mitochondrial OS=Homo sapiens OX=9606 GN=IDH3G PE=1 SV=1	IDH3G	0	17.394	10	5	6	5	1	393	42.8	8.5	93	5
P61619	Protein transport protein Sec61 subunit alpha isoform 1 OS=Homo sapiens OX=9606 GN=SEC61A1 PE=1 SV=2	SEC61A1	0	14.697	8	5	6	5	1	476	52.2	8.06	100	5
P19367	Hexokinase-1 OS=Homo sapiens OX=9606 GN=HK1 PE=1 SV=3	HK1	0	13.467	5	6	6	4	1	917	102.4	6.8	51	6
P31327	Carbamoyl-phosphate synthase [ammonia], mitochondrial OS=Homo sapiens OX=9606 GN=CPS1 PE=1 SV=2	CPS1	0	12.001	3	5	6	3	1	1500	164.8	6.74	72	5
Q9Y5M8	Signal recognition particle receptor subunit beta OS=Homo sapiens OX=9606 GN=SRPRB PE=1 SV=3	SRPRB	0	40.565	23	5	5	5	1	271	29.7	9.04	182	5
Q969V3	Nicalin OS=Homo sapiens OX=9606 GN=NCLN PE=1 SV=2	NCLN	0	33.558	10	4	5	4	1	563	62.9	6.89	184	4
P51571	Translocon-associated protein subunit delta OS=Homo sapiens OX=9606 GN=SSR4 PE=1 SV=1	SSR4	0	31.243	20	4	5	4	1	173	19	6.15	136	4
P04844	Dolichyl-diphosphooligosaccharide--protein glycosyltransferase subunit 2 OS=Homo sapiens OX=9606 GN=RPN2 PE=1 SV=3	RPN2	0	30.801	10	5	5	5	1	631	69.2	5.69	121	5
P55209	Nucleosome assembly protein 1-like 1 OS=Homo sapiens OX=9606 GN=NAP1L1 PE=1 SV=1	NAP1L1	0	29.097	15	5	5	5	1	391	45.3	4.46	95	5
Q3SY69	Mitochondrial 10-formyltetrahydrofolate dehydrogenase OS=Homo sapiens OX=9606 GN=ALDH1L2 PE=1 SV=2	ALDH1L2	0	28.502	8	5	5	5	1	923	101.7	6.52	106	5
Q9Y3F4	Serine-threonine kinase receptor-associated protein OS=Homo sapiens OX=9606 GN=STRAP PE=1 SV=1	STRAP	0	27.503	16	4	5	4	1	350	38.4	5.12	70	4
P63173	60S ribosomal protein L38 OS=Homo sapiens OX=9606 GN=RPL38 PE=1 SV=2	RPL38	0	27.425	36	3	5	3	1	70	8.2	10.1	117	3
Q53GQ0	Very-long-chain 3-oxoacyl-CoA reductase OS=Homo sapiens OX=9606 GN=HSD17B12 PE=1 SV=2	HSD17B12	0	26.296	13	4	5	4	1	312	34.3	9.32	90	4
P22695	Cytochrome b-c1 complex subunit 2, mitochondrial OS=Homo sapiens OX=9606 GN=UQCRC2 PE=1 SV=3	UQCRC2	0	26.152	14	5	5	5	1	453	48.4	8.63	137	5
P35232	Prohibitin OS=Homo sapiens OX=9606 GN=PHB PE=1 SV=1	PHB	0	25.936	17	4	5	4	1	272	29.8	5.76	135	4
A0FGR8	Extended synaptotagmin-2 OS=Homo sapiens OX=9606 GN=ESYT2 PE=1 SV=1	ESYT2	0	25.048	7	5	5	5	1	921	102.3	9.26	103	5
P35520	Cystathionine beta-synthase OS=Homo sapiens OX=9606 GN=CBS PE=1 SV=2	CBS	0	24.952	8	4	5	4	1	551	60.5	6.65	126	4
P13797	Plastin-3 OS=Homo sapiens OX=9606 GN=PLS3 PE=1 SV=4	PLS3	0	24.001	9	5	5	5	1	630	70.8	5.6	104	5
P06493	Cyclin-dependent kinase 1 OS=Homo sapiens OX=9606 GN=CDK1 PE=1 SV=3	CDK1	0	23.86	19	5	5	4	1	297	34.1	8.4	105	5
Q53H12	Acylglycerol kinase, mitochondrial OS=Homo sapiens OX=9606 GN=AGK PE=1 SV=2	AGK	0	23.826	11	4	5	4	1	422	47.1	8.09	78	4
P42766	60S ribosomal protein L35 OS=Homo sapiens OX=9606 GN=RPL35 PE=1 SV=2	RPL35	0	22.22	23	3	5	3	1	123	14.5	11.05	128	3
Q9P2R7	Succinate--CoA ligase [ADP-forming] subunit beta, mitochondrial OS=Homo sapiens OX=9606 GN=SUCLA2 PE=1 SV=3	SUCLA2	0	22.146	12	5	5	5	1	463	50.3	7.42	116	5
P67809	Y-box-binding protein 1 OS=Homo sapiens OX=9606 GN=YBX1 PE=1 SV=3	YBX1	0	21.483	14	4	5	4	1	324	35.9	9.88	60	4
P52789	Hexokinase-2 OS=Homo sapiens OX=9606 GN=HK2 PE=1 SV=2	HK2	0	21.089	6	5	5	3	1	917	102.3	6.05	128	5
P46779	60S ribosomal protein L28 OS=Homo sapiens OX=9606 GN=RPL28 PE=1 SV=3	RPL28	0	20.858	18	4	5	4	1	137	15.7	12.02	84	4
P00338	L-lactate dehydrogenase A chain OS=Homo sapiens OX=9606 GN=LDHA PE=1 SV=2	LDHA	0	20.58	15	5	5	5	1	332	36.7	8.27	117	5
P45954	Short/branched chain specific acyl-CoA dehydrogenase, mitochondrial OS=Homo sapiens OX=9606 GN=ACADSB PE=1 SV=1	ACADSB	0	20.477	15	5	5	5	1	432	47.5	6.99	102	5
P60866	40S ribosomal protein S20 OS=Homo sapiens OX=9606 GN=RPS20 PE=1 SV=1	RPS20	0	20.389	23	3	5	3	1	119	13.4	9.94	103	3
Q96J01	THO complex subunit 3 OS=Homo sapiens OX=9606 GN=THOC3 PE=1 SV=1	THOC3	0	19.9	11	4	5	4	1	351	38.7	6.09	84	4
P48047	ATP synthase subunit O, mitochondrial OS=Homo sapiens OX=9606 GN=ATP5PO PE=1 SV=1	ATP5PO	0	19.399	26	5	5	5	1	213	23.3	9.96	84	5
P83731	60S ribosomal protein L24 OS=Homo sapiens OX=9606 GN=RPL24 PE=1 SV=1	RPL24	0	19.206	18	3	5	3	1	157	17.8	11.25	180	3
Q9Y5P6	Mannose-1-phosphate guanyltransferase beta OS=Homo sapiens OX=9606 GN=GMPPB PE=1 SV=2	GMPPB	0	19.149	15	5	5	5	1	360	39.8	6.61	36	5
P00390	Glutathione reductase, mitochondrial OS=Homo sapiens OX=9606 GN=GSR PE=1 SV=2	GSR	0	18.986	9	5	5	5	1	522	56.2	8.5	119	5
P22234	Multifunctional protein ADE2 OS=Homo sapiens OX=9606 GN=PAICS PE=1 SV=3	PAICS	0	18.929	10	4	5	4	1	425	47	7.23	116	4
P15927	Replication protein A 32 kDa subunit OS=Homo sapiens OX=9606 GN=RPA2 PE=1 SV=1	RPA2	0	18.9	20	4	5	4	1	270	29.2	6.15	79	4
Q99567	Nuclear pore complex protein Nup88 OS=Homo sapiens OX=9606 GN=NUP88 PE=1 SV=2	NUP88	0	18.764	5	5	5	5	1	741	83.5	5.69	80	5
P07384	Calpain-1 catalytic subunit OS=Homo sapiens OX=9606 GN=CAPN1 PE=1 SV=1	CAPN1	0	17.947	5	4	5	4	1	714	81.8	5.67	82	4
Q14974	Importin subunit beta-1 OS=Homo sapiens OX=9606 GN=KPNB1 PE=1 SV=2	KPNB1	0	17.721	5	4	5	4	1	876	97.1	4.78	89	4
P62244	40S ribosomal protein S15a OS=Homo sapiens OX=9606 GN=RPS15A PE=1 SV=2	RPS15A	0	17.538	32	4	5	4	1	130	14.8	10.13	66	4
Q9Y277	Voltage-dependent anion-selective channel protein 3 OS=Homo sapiens OX=9606 GN=VDAC3 PE=1 SV=1	VDAC3	0	17.191	14	4	5	3	1	283	30.6	8.66	63	4
P28288	ATP-binding cassette sub-family D member 3 OS=Homo sapiens OX=9606 GN=ABCD3 PE=1 SV=1	ABCD3	0	17.107	7	5	5	5	1	659	75.4	9.36	90	5
P62913	60S ribosomal protein L11 OS=Homo sapiens OX=9606 GN=RPL11 PE=1 SV=2	RPL11	0	17.033	21	4	5	4	1	178	20.2	9.6	90	4
P52597	Heterogeneous nuclear ribonucleoprotein F OS=Homo sapiens OX=9606 GN=HNRNPF PE=1 SV=3	HNRNPF	0	16.601	14	5	5	4	1	415	45.6	5.58	129	5
Q07666	KH domain-containing, RNA-binding, signal transduction-associated protein 1 OS=Homo sapiens OX=9606 GN=KHDRBS1 PE=1 SV=1	KHDRBS1	0	16.206	7	3	5	3	1	443	48.2	8.66	91	3
P62750	60S ribosomal protein L23a OS=Homo sapiens OX=9606 GN=RPL23A PE=1 SV=1	RPL23A	0	15.424	37	5	5	5	1	156	17.7	10.45	55	5
Q8WWM7	Ataxin-2-like protein OS=Homo sapiens OX=9606 GN=ATXN2L PE=1 SV=2	ATXN2L	0	15.098	4	5	5	5	1	1075	113.3	8.59	106	5
P53396	ATP-citrate synthase OS=Homo sapiens OX=9606 GN=ACLY PE=1 SV=3	ACLY	0	14.962	4	5	5	5	1	1101	120.8	7.33	105	5
Q969S9	Ribosome-releasing factor 2, mitochondrial OS=Homo sapiens OX=9606 GN=GFM2 PE=1 SV=1	GFM2	0	13.619	6	5	5	5	1	779	86.5	6.51	63	5
P40429	60S ribosomal protein L13a OS=Homo sapiens OX=9606 GN=RPL13A PE=1 SV=2	RPL13A	0	13.54	17	4	5	4	1	203	23.6	10.93	82	4
O95071	E3 ubiquitin-protein ligase UBR5 OS=Homo sapiens OX=9606 GN=UBR5 PE=1 SV=2	UBR5	0	13.488	2	5	5	5	1	2799	309.2	5.85	69	5
Q9Y4W6	AFG3-like protein 2 OS=Homo sapiens OX=9606 GN=AFG3L2 PE=1 SV=2	AFG3L2	0	13.076	6	5	5	5	1	797	88.5	8.66	25	5
P63241	Eukaryotic translation initiation factor 5A-1 OS=Homo sapiens OX=9606 GN=EIF5A PE=1 SV=2	EIF5A	0	12.754	18	3	5	3	1	154	16.8	5.24	96	3
P62899	60S ribosomal protein L31 OS=Homo sapiens OX=9606 GN=RPL31 PE=1 SV=1	RPL31	0	12.443	21	3	5	3	1	125	14.5	10.54	89	3
Q9H078	Caseinolytic peptidase B protein homolog OS=Homo sapiens OX=9606 GN=CLPB PE=1 SV=1	CLPB	0	12.259	7	5	5	5	1	707	78.7	9.01	46	5
P56192	Methionine--tRNA ligase, cytoplasmic OS=Homo sapiens OX=9606 GN=MARS1 PE=1 SV=2	MARS1	0	10.624	5	5	5	5	1	900	101.1	6.16	24	5
O75533	Splicing factor 3B subunit 1 OS=Homo sapiens OX=9606 GN=SF3B1 PE=1 SV=3	SF3B1	0	10.445	3	5	5	5	1	1304	145.7	7.09	46	5
P21912	Succinate dehydrogenase [ubiquinone] iron-sulfur subunit, mitochondrial OS=Homo sapiens OX=9606 GN=SDHB PE=1 SV=3	SDHB	0	7.861	12	4	5	4	1	280	31.6	8.76	32	4
Q8IZP0	Abl interactor 1 OS=Homo sapiens OX=9606 GN=ABI1 PE=1 SV=4	ABI1	0	34.368	7	2	4	2	1	508	55	7.06	176	2
O00264	Membrane-associated progesterone receptor component 1 OS=Homo sapiens OX=9606 GN=PGRMC1 PE=1 SV=3	PGRMC1	0	27.781	12	3	4	3	1	195	21.7	4.7	105	3
P04406	Glyceraldehyde-3-phosphate dehydrogenase OS=Homo sapiens OX=9606 GN=GAPDH PE=1 SV=3	GAPDH	0	25.504	17	4	4	4	1	335	36	8.46	133	4
Q96H79	Zinc finger CCCH-type antiviral protein 1-like OS=Homo sapiens OX=9606 GN=ZC3HAV1L PE=1 SV=2	ZC3HAV1L	0	25.456	15	3	4	3	1	300	32.9	8.13	97	3
P57088	Transmembrane protein 33 OS=Homo sapiens OX=9606 GN=TMEM33 PE=1 SV=2	TMEM33	0	24.41	15	4	4	4	1	247	28	9.7	119	4
P18031	Tyrosine-protein phosphatase non-receptor type 1 OS=Homo sapiens OX=9606 GN=PTPN1 PE=1 SV=1	PTPN1	0	23.729	10	4	4	4	1	435	49.9	6.27	136	4
Q96N67	Dedicator of cytokinesis protein 7 OS=Homo sapiens OX=9606 GN=DOCK7 PE=1 SV=4	DOCK7	0	22.462	2	4	4	4	1	2140	242.4	6.8	114	4
Q5ST30	Valine--tRNA ligase, mitochondrial OS=Homo sapiens OX=9606 GN=VARS2 PE=1 SV=2	VARS2	0	21.565	6	4	4	4	1	1063	118.4	7.02	58	4
Q13263	Transcription intermediary factor 1-beta OS=Homo sapiens OX=9606 GN=TRIM28 PE=1 SV=5	TRIM28	0	20.781	6	4	4	4	1	835	88.5	5.77	81	4
P62195	26S proteasome regulatory subunit 8 OS=Homo sapiens OX=9606 GN=PSMC5 PE=1 SV=1	PSMC5	0	20.505	12	4	4	3	1	406	45.6	7.55	73	4
Q9Y5A9	YTH domain-containing family protein 2 OS=Homo sapiens OX=9606 GN=YTHDF2 PE=1 SV=2	YTHDF2	0	20.448	9	4	4	4	1	579	62.3	8.79	109	4
O00165	HCLS1-associated protein X-1 OS=Homo sapiens OX=9606 GN=HAX1 PE=1 SV=2	HAX1	0	20.325	14	4	4	4	1	279	31.6	4.92	130	4
P28331	NADH-ubiquinone oxidoreductase 75 kDa subunit, mitochondrial OS=Homo sapiens OX=9606 GN=NDUFS1 PE=1 SV=3	NDUFS1	0	20.305	7	4	4	4	1	727	79.4	6.23	60	4
P07355	Annexin A2 OS=Homo sapiens OX=9606 GN=ANXA2 PE=1 SV=2	ANXA2	0	20.253	13	4	4	4	1	339	38.6	7.75	133	4
Q9BZX2	Uridine-cytidine kinase 2 OS=Homo sapiens OX=9606 GN=UCK2 PE=1 SV=1	UCK2	0	20.229	17	4	4	4	1	261	29.3	6.7	111	4
P24539	ATP synthase F(0) complex subunit B1, mitochondrial OS=Homo sapiens OX=9606 GN=ATP5PB PE=1 SV=2	ATP5PB	0	20.2	16	4	4	4	1	256	28.9	9.36	60	4
P51991	Heterogeneous nuclear ribonucleoprotein A3 OS=Homo sapiens OX=9606 GN=HNRNPA3 PE=1 SV=2	HNRNPA3	0	20.067	19	4	4	4	1	378	39.6	9.01	19	4
P07910	Heterogeneous nuclear ribonucleoproteins C1/C2 OS=Homo sapiens OX=9606 GN=HNRNPC PE=1 SV=4	HNRNPC	0	19.926	15	4	4	4	1	306	33.7	5.08	70	4
Q08J23	RNA cytosine C(5)-methyltransferase NSUN2 OS=Homo sapiens OX=9606 GN=NSUN2 PE=1 SV=2	NSUN2	0	19.624	5	4	4	4	1	767	86.4	6.77	141	4
Q14676	Mediator of DNA damage checkpoint protein 1 OS=Homo sapiens OX=9606 GN=MDC1 PE=1 SV=3	MDC1	0	19.481	3	4	4	4	1	2089	226.5	5.47	84	4
Q14566	DNA replication licensing factor MCM6 OS=Homo sapiens OX=9606 GN=MCM6 PE=1 SV=1	MCM6	0	19.283	5	4	4	4	1	821	92.8	5.41	106	4
P49792	E3 SUMO-protein ligase RanBP2 OS=Homo sapiens OX=9606 GN=RANBP2 PE=1 SV=2	RANBP2	0	18.708	1	4	4	4	1	3224	358	6.2	98	4
Q99729	Heterogeneous nuclear ribonucleoprotein A/B OS=Homo sapiens OX=9606 GN=HNRNPAB PE=1 SV=2	HNRNPAB	0	18.597	15	4	4	4	1	332	36.2	8.21	67	4
Q9H857	5'-nucleotidase domain-containing protein 2 OS=Homo sapiens OX=9606 GN=NT5DC2 PE=1 SV=1	NT5DC2	0	18.36	8	4	4	4	1	520	60.7	6.77	72	4
O60264	SWI/SNF-related matrix-associated actin-dependent regulator of chromatin subfamily A member 5 OS=Homo sapiens OX=9606 GN=SMARCA5 PE=1 SV=1	SMARCA5	0	18.281	4	4	4	4	1	1052	121.8	8.09	67	4
O00410	Importin-5 OS=Homo sapiens OX=9606 GN=IPO5 PE=1 SV=4	IPO5	0	18.262	3	4	4	4	1	1097	123.6	4.94	106	4
O75390	Citrate synthase, mitochondrial OS=Homo sapiens OX=9606 GN=CS PE=1 SV=2	CS	0	17.946	9	4	4	4	1	466	51.7	8.32	117	4
O14925	Mitochondrial import inner membrane translocase subunit Tim23 OS=Homo sapiens OX=9606 GN=TIMM23 PE=1 SV=1	TIMM23	0	17.779	18	3	4	3	1	209	21.9	8.6	131	3
Q14318	Peptidyl-prolyl cis-trans isomerase FKBP8 OS=Homo sapiens OX=9606 GN=FKBP8 PE=1 SV=2	FKBP8	0	17.76	11	4	4	4	1	412	44.5	4.84	93	4
P53007	Tricarboxylate transport protein, mitochondrial OS=Homo sapiens OX=9606 GN=SLC25A1 PE=1 SV=2	SLC25A1	0	17.579	14	4	4	4	1	311	34	9.89	132	4
P05091	Aldehyde dehydrogenase, mitochondrial OS=Homo sapiens OX=9606 GN=ALDH2 PE=1 SV=2	ALDH2	0	17.446	8	4	4	3	1	517	56.3	7.05	65	4
Q96IJ6	Mannose-1-phosphate guanyltransferase alpha OS=Homo sapiens OX=9606 GN=GMPPA PE=1 SV=1	GMPPA	0	17.413	12	4	4	4	1	420	46.3	7.21	96	4
P62266	40S ribosomal protein S23 OS=Homo sapiens OX=9606 GN=RPS23 PE=1 SV=3	RPS23	0	17.412	24	3	4	3	1	143	15.8	10.49	94	3
P46777	60S ribosomal protein L5 OS=Homo sapiens OX=9606 GN=RPL5 PE=1 SV=3	RPL5	0	17.149	11	3	4	3	1	297	34.3	9.72	66	3
P47756	F-actin-capping protein subunit beta OS=Homo sapiens OX=9606 GN=CAPZB PE=1 SV=4	CAPZB	0	16.948	12	3	4	3	1	277	31.3	5.59	85	3
P38919	Eukaryotic initiation factor 4A-III OS=Homo sapiens OX=9606 GN=EIF4A3 PE=1 SV=4	EIF4A3	0	16.544	9	4	4	1	1	411	46.8	6.73	54	4
P07814	Bifunctional glutamate/proline--tRNA ligase OS=Homo sapiens OX=9606 GN=EPRS1 PE=1 SV=5	EPRS1	0	16.534	2	4	4	4	1	1512	170.5	7.33	71	4
P13995	Bifunctional methylenetetrahydrofolate dehydrogenase/cyclohydrolase, mitochondrial OS=Homo sapiens OX=9606 GN=MTHFD2 PE=1 SV=2	MTHFD2	0	16.385	12	4	4	4	1	350	37.9	8.73	76	4
P18085	ADP-ribosylation factor 4 OS=Homo sapiens OX=9606 GN=ARF4 PE=1 SV=3	ARF4	0	16.385	27	4	4	4	1	180	20.5	7.14	34	4
Q13283	Ras GTPase-activating protein-binding protein 1 OS=Homo sapiens OX=9606 GN=G3BP1 PE=1 SV=1	G3BP1	0	16.245	7	3	4	2	1	466	52.1	5.52	89	3
P43686	26S proteasome regulatory subunit 6B OS=Homo sapiens OX=9606 GN=PSMC4 PE=1 SV=2	PSMC4	0	16.187	9	4	4	4	1	418	47.3	5.21	18	4
O60716	Catenin delta-1 OS=Homo sapiens OX=9606 GN=CTNND1 PE=1 SV=1	CTNND1	0	16.134	4	4	4	4	1	968	108.1	6.23	84	4
P50914	60S ribosomal protein L14 OS=Homo sapiens OX=9606 GN=RPL14 PE=1 SV=4	RPL14	0	15.924	15	3	4	3	1	215	23.4	10.93	77	3
Q14103	Heterogeneous nuclear ribonucleoprotein D0 OS=Homo sapiens OX=9606 GN=HNRNPD PE=1 SV=1	HNRNPD	0	15.691	10	3	4	3	1	355	38.4	7.81	128	3
Q9BRK5	45 kDa calcium-binding protein OS=Homo sapiens OX=9606 GN=SDF4 PE=1 SV=1	SDF4	0	15.646	8	3	4	3	1	362	41.8	4.86	77	3
O60547	GDP-mannose 4,6 dehydratase OS=Homo sapiens OX=9606 GN=GMDS PE=1 SV=1	GMDS	0	14.805	11	4	4	4	1	372	41.9	7.31	76	4
P07195	L-lactate dehydrogenase B chain OS=Homo sapiens OX=9606 GN=LDHB PE=1 SV=2	LDHB	0	14.632	13	4	4	4	1	334	36.6	6.05	79	4
Q99714	3-hydroxyacyl-CoA dehydrogenase type-2 OS=Homo sapiens OX=9606 GN=HSD17B10 PE=1 SV=3	HSD17B10	0	14.616	12	4	4	4	1	261	26.9	7.78	81	4
P35249	Replication factor C subunit 4 OS=Homo sapiens OX=9606 GN=RFC4 PE=1 SV=2	RFC4	0	14.447	11	4	4	4	1	363	39.7	8.02	67	4
P57740	Nuclear pore complex protein Nup107 OS=Homo sapiens OX=9606 GN=NUP107 PE=1 SV=1	NUP107	0	14.35	4	4	4	4	1	925	106.3	5.43	46	4
P49915	GMP synthase [glutamine-hydrolyzing] OS=Homo sapiens OX=9606 GN=GMPS PE=1 SV=1	GMPS	0	14.247	6	4	4	4	1	693	76.7	6.87	55	4
P27348	14-3-3 protein theta OS=Homo sapiens OX=9606 GN=YWHAQ PE=1 SV=1	YWHAQ	0	13.891	12	3	4	1	1	245	27.7	4.78	136	3
Q5SRE5	Nucleoporin NUP188 OS=Homo sapiens OX=9606 GN=NUP188 PE=1 SV=1	NUP188	0	13.865	2	4	4	4	1	1749	195.9	6.73	100	4
Q7L8L6	FAST kinase domain-containing protein 5, mitochondrial OS=Homo sapiens OX=9606 GN=FASTKD5 PE=1 SV=1	FASTKD5	0	13.816	5	4	4	4	1	764	86.5	8.13	108	4
P27824	Calnexin OS=Homo sapiens OX=9606 GN=CANX PE=1 SV=2	CANX	0	13.712	7	4	4	4	1	592	67.5	4.6	73	4
P14174	Macrophage migration inhibitory factor OS=Homo sapiens OX=9606 GN=MIF PE=1 SV=4	MIF	0	13.419	10	1	4	1	1	115	12.5	7.88	134	1
Q15393	Splicing factor 3B subunit 3 OS=Homo sapiens OX=9606 GN=SF3B3 PE=1 SV=4	SF3B3	0	13.117	3	4	4	4	1	1217	135.5	5.26	54	4
Q9NYF8	Bcl-2-associated transcription factor 1 OS=Homo sapiens OX=9606 GN=BCLAF1 PE=1 SV=2	BCLAF1	0	13.105	5	4	4	4	1	920	106.1	9.98	75	4
P08574	Cytochrome c1, heme protein, mitochondrial OS=Homo sapiens OX=9606 GN=CYC1 PE=1 SV=3	CYC1	0	12.779	10	3	4	3	1	325	35.4	9	44	3
Q13428	Treacle protein OS=Homo sapiens OX=9606 GN=TCOF1 PE=1 SV=3	TCOF1	0	12.629	3	4	4	4	1	1488	152	9.04	81	4
P62873	Guanine nucleotide-binding protein G(I)/G(S)/G(T) subunit beta-1 OS=Homo sapiens OX=9606 GN=GNB1 PE=1 SV=3	GNB1	0	12.526	11	3	4	3	1	340	37.4	6	55	3
P41252	Isoleucine--tRNA ligase, cytoplasmic OS=Homo sapiens OX=9606 GN=IARS1 PE=1 SV=2	IARS1	0	11.959	3	4	4	4	1	1262	144.4	6.15	62	4
P18077	60S ribosomal protein L35a OS=Homo sapiens OX=9606 GN=RPL35A PE=1 SV=2	RPL35A	0	11.316	35	4	4	4	1	110	12.5	11.06	25	4
Q92878	DNA repair protein RAD50 OS=Homo sapiens OX=9606 GN=RAD50 PE=1 SV=1	RAD50	0	11.285	3	4	4	4	1	1312	153.8	6.89	37	4
P62851	40S ribosomal protein S25 OS=Homo sapiens OX=9606 GN=RPS25 PE=1 SV=1	RPS25	0	11.198	22	4	4	4	1	125	13.7	10.11	92	4
P26599	Polypyrimidine tract-binding protein 1 OS=Homo sapiens OX=9606 GN=PTBP1 PE=1 SV=1	PTBP1	0	11.024	8	4	4	4	1	531	57.2	9.17	37	4
P22314	Ubiquitin-like modifier-activating enzyme 1 OS=Homo sapiens OX=9606 GN=UBA1 PE=1 SV=3	UBA1	0	11.006	3	4	4	4	1	1058	117.8	5.76	54	4
Q9NWB6	Arginine and glutamate-rich protein 1 OS=Homo sapiens OX=9606 GN=ARGLU1 PE=1 SV=1	ARGLU1	0	10.968	11	4	4	4	1	273	33.2	10.35	41	4
P39656	Dolichyl-diphosphooligosaccharide--protein glycosyltransferase 48 kDa subunit OS=Homo sapiens OX=9606 GN=DDOST PE=1 SV=4	DDOST	0	10.917	6	3	4	3	1	456	50.8	6.55	115	3
O43143	Pre-mRNA-splicing factor ATP-dependent RNA helicase DHX15 OS=Homo sapiens OX=9606 GN=DHX15 PE=1 SV=2	DHX15	0	10.915	5	4	4	4	1	795	90.9	7.46	35	4
P29590	Protein PML OS=Homo sapiens OX=9606 GN=PML PE=1 SV=3	PML	0	10.902	4	4	4	4	1	882	97.5	6.21	45	4
Q96T76	MMS19 nucleotide excision repair protein homolog OS=Homo sapiens OX=9606 GN=MMS19 PE=1 SV=2	MMS19	0	8.632	3	3	4	3	1	1030	113.2	6.35	75	3
P31946	14-3-3 protein beta/alpha OS=Homo sapiens OX=9606 GN=YWHAB PE=1 SV=3	YWHAB	0	8.382	12	3	4	1	1	246	28.1	4.83	56	3
Q9Y6K0	Choline/ethanolaminephosphotransferase 1 OS=Homo sapiens OX=9606 GN=CEPT1 PE=1 SV=1	CEPT1	0	6.822	5	2	4	2	1	416	46.5	8.21	57	2
Q8IUC0	Keratin-associated protein 13-1 OS=Homo sapiens OX=9606 GN=KRTAP13-1 PE=2 SV=2	KRTAP13-1	0	3.224	16	1	4	1	1	172	18.3	8.12	0	1
Q9H0B3	IQ domain-containing protein N OS=Homo sapiens OX=9606 GN=IQCN PE=1 SV=1	IQCN	0.076	0.928	1	1	4	1	1	1180	127.6	10.23	0	1
Q07021	Complement component 1 Q subcomponent-binding protein, mitochondrial OS=Homo sapiens OX=9606 GN=C1QBP PE=1 SV=1	C1QBP	0	30.222	14	2	3	2	1	282	31.3	4.84	139	2
Q9BTV4	Transmembrane protein 43 OS=Homo sapiens OX=9606 GN=TMEM43 PE=1 SV=1	TMEM43	0	27.989	9	2	3	2	1	400	44.8	8.13	123	2
P05387	60S acidic ribosomal protein P2 OS=Homo sapiens OX=9606 GN=RPLP2 PE=1 SV=1	RPLP2	0	26.877	53	3	3	3	1	115	11.7	4.54	99	3
Q9P0M6	Core histone macro-H2A.2 OS=Homo sapiens OX=9606 GN=MACROH2A2 PE=1 SV=3	MACROH2A2	0	24.287	9	2	3	1	1	372	40	9.69	81	2
P10515	Dihydrolipoyllysine-residue acetyltransferase component of pyruvate dehydrogenase complex, mitochondrial OS=Homo sapiens OX=9606 GN=DLAT PE=1 SV=3	DLAT	0	21.944	4	2	3	2	1	647	69	7.84	149	2
P49593	Protein phosphatase 1F OS=Homo sapiens OX=9606 GN=PPM1F PE=1 SV=3	PPM1F	0	19.691	10	3	3	3	1	454	49.8	5.1	67	3
O95299	NADH dehydrogenase [ubiquinone] 1 alpha subcomplex subunit 10, mitochondrial OS=Homo sapiens OX=9606 GN=NDUFA10 PE=1 SV=1	NDUFA10	0	18.875	10	3	3	3	1	355	40.7	8.48	98	3
Q13148	TAR DNA-binding protein 43 OS=Homo sapiens OX=9606 GN=TARDBP PE=1 SV=1	TARDBP	0	18.862	8	3	3	3	1	414	44.7	6.19	86	3
P52907	F-actin-capping protein subunit alpha-1 OS=Homo sapiens OX=9606 GN=CAPZA1 PE=1 SV=3	CAPZA1	0	18.698	15	3	3	3	1	286	32.9	5.69	120	3
Q8NI60	Atypical kinase COQ8A, mitochondrial OS=Homo sapiens OX=9606 GN=COQ8A PE=1 SV=1	COQ8A	0	17.942	6	3	3	3	1	647	71.9	6.99	88	3
Q8TAA3	Proteasome subunit alpha-type 8 OS=Homo sapiens OX=9606 GN=PSMA8 PE=2 SV=3	PSMA8	0	17.895	15	3	3	3	1	256	28.5	8.98	66	3
Q9NP81	Serine--tRNA ligase, mitochondrial OS=Homo sapiens OX=9606 GN=SARS2 PE=1 SV=1	SARS2	0	17.392	8	3	3	3	1	518	58.2	8.13	89	3
Q04323	UBX domain-containing protein 1 OS=Homo sapiens OX=9606 GN=UBXN1 PE=1 SV=2	UBXN1	0	16.731	10	3	3	3	1	297	33.3	5.25	86	3
P51648	Aldehyde dehydrogenase family 3 member A2 OS=Homo sapiens OX=9606 GN=ALDH3A2 PE=1 SV=1	ALDH3A2	0	16.465	4	2	3	2	1	485	54.8	7.88	77	2
O43592	Exportin-T OS=Homo sapiens OX=9606 GN=XPOT PE=1 SV=2	XPOT	0	16.153	4	3	3	3	1	962	109.9	5.39	121	3
P42677	40S ribosomal protein S27 OS=Homo sapiens OX=9606 GN=RPS27 PE=1 SV=3	RPS27	0	16.091	31	2	3	2	1	84	9.5	9.45	66	2
P04439	HLA class I histocompatibility antigen, A alpha chain OS=Homo sapiens OX=9606 GN=HLA-A PE=1 SV=2	HLA-A	0	16.013	10	3	3	1	1	365	40.8	6	78	3
P26196	Probable ATP-dependent RNA helicase DDX6 OS=Homo sapiens OX=9606 GN=DDX6 PE=1 SV=2	DDX6	0	15.988	11	3	3	3	1	483	54.4	8.66	46	3
P13804	Electron transfer flavoprotein subunit alpha, mitochondrial OS=Homo sapiens OX=9606 GN=ETFA PE=1 SV=1	ETFA	0	15.866	11	3	3	3	1	333	35.1	8.38	92	3
P05783	Keratin, type I cytoskeletal 18 OS=Homo sapiens OX=9606 GN=KRT18 PE=1 SV=2	KRT18	0	15.62	7	3	3	2	1	430	48	5.45	84	3
Q13472	DNA topoisomerase 3-alpha OS=Homo sapiens OX=9606 GN=TOP3A PE=1 SV=1	TOP3A	0	15.295	3	3	3	3	1	1001	112.3	8.34	79	3
Q9BZE1	39S ribosomal protein L37, mitochondrial OS=Homo sapiens OX=9606 GN=MRPL37 PE=1 SV=2	MRPL37	0	15.292	8	3	3	3	1	423	48.1	8.59	47	3
Q96AG4	Leucine-rich repeat-containing protein 59 OS=Homo sapiens OX=9606 GN=LRRC59 PE=1 SV=1	LRRC59	0	15.277	8	2	3	2	1	307	34.9	9.57	66	2
P63167	Dynein light chain 1, cytoplasmic OS=Homo sapiens OX=9606 GN=DYNLL1 PE=1 SV=1	DYNLL1	0	15.217	27	2	3	2	1	89	10.4	7.4	43	2
Q7KZN9	Cytochrome c oxidase assembly protein COX15 homolog OS=Homo sapiens OX=9606 GN=COX15 PE=1 SV=1	COX15	0	14.963	9	3	3	3	1	410	46	9.82	60	3
P54136	Arginine--tRNA ligase, cytoplasmic OS=Homo sapiens OX=9606 GN=RARS1 PE=1 SV=2	RARS1	0	14.821	5	3	3	3	1	660	75.3	6.68	73	3
Q8NCN5	Pyruvate dehydrogenase phosphatase regulatory subunit, mitochondrial OS=Homo sapiens OX=9606 GN=PDPR PE=1 SV=2	PDPR	0	14.024	4	3	3	3	1	879	99.3	6.35	28	3
Q96K19	E3 ubiquitin-protein ligase RNF170 OS=Homo sapiens OX=9606 GN=RNF170 PE=1 SV=2	RNF170	0	13.925	13	3	3	3	1	258	29.8	5.58	63	3
P53618	Coatomer subunit beta OS=Homo sapiens OX=9606 GN=COPB1 PE=1 SV=3	COPB1	0	13.921	4	3	3	3	1	953	107.1	6.05	73	3
O00743	Serine/threonine-protein phosphatase 6 catalytic subunit OS=Homo sapiens OX=9606 GN=PPP6C PE=1 SV=1	PPP6C	0	13.866	11	3	3	3	1	305	35.1	5.69	87	3
Q9Y224	RNA transcription, translation and transport factor protein OS=Homo sapiens OX=9606 GN=RTRAF PE=1 SV=1	RTRAF	0	13.508	14	3	3	3	1	244	28.1	6.65	48	3
P46060	Ran GTPase-activating protein 1 OS=Homo sapiens OX=9606 GN=RANGAP1 PE=1 SV=1	RANGAP1	0	13.449	6	3	3	3	1	587	63.5	4.68	60	3
Q9Y4R8	Telomere length regulation protein TEL2 homolog OS=Homo sapiens OX=9606 GN=TELO2 PE=1 SV=2	TELO2	0	13.376	5	3	3	3	1	837	91.7	5.76	69	3
P35606	Coatomer subunit beta' OS=Homo sapiens OX=9606 GN=COPB2 PE=1 SV=2	COPB2	0	13.288	4	3	3	3	1	906	102.4	5.27	58	3
P21796	Voltage-dependent anion-selective channel protein 1 OS=Homo sapiens OX=9606 GN=VDAC1 PE=1 SV=2	VDAC1	0	13.236	10	3	3	2	1	283	30.8	8.54	112	3
Q92900	Regulator of nonsense transcripts 1 OS=Homo sapiens OX=9606 GN=UPF1 PE=1 SV=2	UPF1	0	13.206	3	3	3	3	1	1129	124.3	6.61	46	3
Q96CX2	BTB/POZ domain-containing protein KCTD12 OS=Homo sapiens OX=9606 GN=KCTD12 PE=1 SV=1	KCTD12	0	13.148	9	3	3	3	1	325	35.7	5.64	93	3
Q9HB71	Calcyclin-binding protein OS=Homo sapiens OX=9606 GN=CACYBP PE=1 SV=2	CACYBP	0	12.978	15	3	3	3	1	228	26.2	8.25	47	3
O15269	Serine palmitoyltransferase 1 OS=Homo sapiens OX=9606 GN=SPTLC1 PE=1 SV=1	SPTLC1	0	12.933	7	3	3	3	1	473	52.7	6.01	85	3
P08708	40S ribosomal protein S17 OS=Homo sapiens OX=9606 GN=RPS17 PE=1 SV=2	RPS17	0	12.596	7	1	3	1	1	135	15.5	9.85	35	1
P20020	Plasma membrane calcium-transporting ATPase 1 OS=Homo sapiens OX=9606 GN=ATP2B1 PE=1 SV=4	ATP2B1	0	12.561	2	3	3	3	1	1220	134.6	5.91	128	3
Q9HCE1	Helicase MOV-10 OS=Homo sapiens OX=9606 GN=MOV10 PE=1 SV=2	MOV10	0	12.526	3	3	3	3	1	1003	113.6	8.82	71	3
Q8N1G4	Leucine-rich repeat-containing protein 47 OS=Homo sapiens OX=9606 GN=LRRC47 PE=1 SV=1	LRRC47	0	12.486	4	2	3	2	1	583	63.4	8.28	39	2
Q05519	Serine/arginine-rich splicing factor 11 OS=Homo sapiens OX=9606 GN=SRSF11 PE=1 SV=1	SRSF11	0	12.435	8	3	3	3	1	484	53.5	10.52	67	3
O75027	ATP-binding cassette sub-family B member 7, mitochondrial OS=Homo sapiens OX=9606 GN=ABCB7 PE=1 SV=2	ABCB7	0	12.417	4	3	3	3	1	752	82.6	9.33	74	3
Q96A33	Coiled-coil domain-containing protein 47 OS=Homo sapiens OX=9606 GN=CCDC47 PE=1 SV=1	CCDC47	0	12.319	6	3	3	3	1	483	55.8	4.87	47	3
Q9UHD2	Serine/threonine-protein kinase TBK1 OS=Homo sapiens OX=9606 GN=TBK1 PE=1 SV=1	TBK1	0	12.217	6	3	3	3	1	729	83.6	6.79	73	3
Q9NPL8	Complex I assembly factor TIMMDC1, mitochondrial OS=Homo sapiens OX=9606 GN=TIMMDC1 PE=1 SV=2	TIMMDC1	0	12.212	12	3	3	3	1	285	32.2	8.5	58	3
Q05932	Folylpolyglutamate synthase, mitochondrial OS=Homo sapiens OX=9606 GN=FPGS PE=1 SV=3	FPGS	0	12.087	8	3	3	3	1	587	64.6	7.94	27	3
Q7Z417	Nuclear fragile X mental retardation-interacting protein 2 OS=Homo sapiens OX=9606 GN=NUFIP2 PE=1 SV=1	NUFIP2	0	12.014	4	3	3	3	1	695	76.1	8.7	77	3
O75400	Pre-mRNA-processing factor 40 homolog A OS=Homo sapiens OX=9606 GN=PRPF40A PE=1 SV=2	PRPF40A	0	11.909	3	3	3	3	1	957	108.7	7.56	51	3
Q16629	Serine/arginine-rich splicing factor 7 OS=Homo sapiens OX=9606 GN=SRSF7 PE=1 SV=1	SRSF7	0	11.891	18	3	3	3	1	238	27.4	11.82	49	3
Q00535	Cyclin-dependent-like kinase 5 OS=Homo sapiens OX=9606 GN=CDK5 PE=1 SV=3	CDK5	0	11.722	9	3	3	2	1	292	33.3	7.66	104	3
P50416	Carnitine O-palmitoyltransferase 1, liver isoform OS=Homo sapiens OX=9606 GN=CPT1A PE=1 SV=2	CPT1A	0	11.509	5	3	3	3	1	773	88.3	8.65	73	3
P28482	Mitogen-activated protein kinase 1 OS=Homo sapiens OX=9606 GN=MAPK1 PE=1 SV=3	MAPK1	0	11.446	8	3	3	3	1	360	41.4	6.98	99	3
Q8TEM1	Nuclear pore membrane glycoprotein 210 OS=Homo sapiens OX=9606 GN=NUP210 PE=1 SV=3	NUP210	0	11.392	2	3	3	3	1	1887	205	6.81	41	3
Q9P0L0	Vesicle-associated membrane protein-associated protein A OS=Homo sapiens OX=9606 GN=VAPA PE=1 SV=3	VAPA	0	11.308	18	3	3	3	1	249	27.9	8.62	37	3
Q9BV38	WD repeat-containing protein 18 OS=Homo sapiens OX=9606 GN=WDR18 PE=1 SV=2	WDR18	0	11.191	6	3	3	3	1	432	47.4	6.7	55	3
P22570	NADPH:adrenodoxin oxidoreductase, mitochondrial OS=Homo sapiens OX=9606 GN=FDXR PE=1 SV=3	FDXR	0	11.03	6	3	3	3	1	491	53.8	8.44	51	3
O95816	BAG family molecular chaperone regulator 2 OS=Homo sapiens OX=9606 GN=BAG2 PE=1 SV=1	BAG2	0	10.943	12	3	3	3	1	211	23.8	6.7	61	3
Q9BTE3	Mini-chromosome maintenance complex-binding protein OS=Homo sapiens OX=9606 GN=MCMBP PE=1 SV=2	MCMBP	0	10.672	4	3	3	3	1	642	72.9	5.87	95	3
P52701	DNA mismatch repair protein Msh6 OS=Homo sapiens OX=9606 GN=MSH6 PE=1 SV=2	MSH6	0	10.601	2	3	3	3	1	1360	152.7	6.9	39	3
Q02543	60S ribosomal protein L18a OS=Homo sapiens OX=9606 GN=RPL18A PE=1 SV=2	RPL18A	0	10.589	15	3	3	3	1	176	20.7	10.71	73	3
Q9UGN5	Poly [ADP-ribose] polymerase 2 OS=Homo sapiens OX=9606 GN=PARP2 PE=1 SV=2	PARP2	0	10.394	6	3	3	3	1	583	66.2	8.88	24	3
P62280	40S ribosomal protein S11 OS=Homo sapiens OX=9606 GN=RPS11 PE=1 SV=3	RPS11	0	10.332	11	3	3	3	1	158	18.4	10.3	59	3
Q9UBS4	DnaJ homolog subfamily B member 11 OS=Homo sapiens OX=9606 GN=DNAJB11 PE=1 SV=1	DNAJB11	0	10.207	9	3	3	3	1	358	40.5	6.18	62	3
P46783	40S ribosomal protein S10 OS=Homo sapiens OX=9606 GN=RPS10 PE=1 SV=1	RPS10	0	10.202	19	3	3	3	1	165	18.9	10.15	37	3
P25398	40S ribosomal protein S12 OS=Homo sapiens OX=9606 GN=RPS12 PE=1 SV=3	RPS12	0	10.135	10	2	3	2	1	132	14.5	7.21	97	2
Q12905	Interleukin enhancer-binding factor 2 OS=Homo sapiens OX=9606 GN=ILF2 PE=1 SV=2	ILF2	0	9.899	6	2	3	2	1	390	43	5.26	137	2
Q9H9B4	Sideroflexin-1 OS=Homo sapiens OX=9606 GN=SFXN1 PE=1 SV=4	SFXN1	0	9.737	10	3	3	3	1	322	35.6	9.07	32	3
Q96EY1	DnaJ homolog subfamily A member 3, mitochondrial OS=Homo sapiens OX=9606 GN=DNAJA3 PE=1 SV=2	DNAJA3	0	9.706	7	3	3	3	1	480	52.5	9.26	38	3
Q13363	C-terminal-binding protein 1 OS=Homo sapiens OX=9606 GN=CTBP1 PE=1 SV=2	CTBP1	0	9.677	7	3	3	2	1	440	47.5	6.77	31	3
P35579	Myosin-9 OS=Homo sapiens OX=9606 GN=MYH9 PE=1 SV=4	MYH9	0	9.628	2	3	3	3	1	1960	226.4	5.6	36	3
P02786	Transferrin receptor protein 1 OS=Homo sapiens OX=9606 GN=TFRC PE=1 SV=2	TFRC	0	9.563	4	3	3	3	1	760	84.8	6.61	0	3
Q9NW64	Pre-mRNA-splicing factor RBM22 OS=Homo sapiens OX=9606 GN=RBM22 PE=1 SV=1	RBM22	0	9.559	7	3	3	3	1	420	46.9	8.54	50	3
P50213	Isocitrate dehydrogenase [NAD] subunit alpha, mitochondrial OS=Homo sapiens OX=9606 GN=IDH3A PE=1 SV=1	IDH3A	0	9.538	6	2	3	2	1	366	39.6	6.92	55	2
Q96HS1	Serine/threonine-protein phosphatase PGAM5, mitochondrial OS=Homo sapiens OX=9606 GN=PGAM5 PE=1 SV=2	PGAM5	0	9.536	12	3	3	3	1	289	32	8.68	69	3
Q13247	Serine/arginine-rich splicing factor 6 OS=Homo sapiens OX=9606 GN=SRSF6 PE=1 SV=2	SRSF6	0	9.503	7	3	3	3	1	344	39.6	11.43	72	3
Q7L2E3	ATP-dependent RNA helicase DHX30 OS=Homo sapiens OX=9606 GN=DHX30 PE=1 SV=1	DHX30	0	9.271	2	3	3	3	1	1194	133.9	8.78	37	3
P30048	Thioredoxin-dependent peroxide reductase, mitochondrial OS=Homo sapiens OX=9606 GN=PRDX3 PE=1 SV=3	PRDX3	0	9.148	9	2	3	2	1	256	27.7	7.78	48	2
Q14498	RNA-binding protein 39 OS=Homo sapiens OX=9606 GN=RBM39 PE=1 SV=2	RBM39	0	9.027	6	3	3	3	1	530	59.3	10.1	43	3
Q6P2Q9	Pre-mRNA-processing-splicing factor 8 OS=Homo sapiens OX=9606 GN=PRPF8 PE=1 SV=2	PRPF8	0	8.92	1	3	3	3	1	2335	273.4	8.84	45	3
Q92522	Histone H1.10 OS=Homo sapiens OX=9606 GN=H1-10 PE=1 SV=1	H1-10	0	8.882	17	3	3	3	1	213	22.5	10.76	38	3
P62841	40S ribosomal protein S15 OS=Homo sapiens OX=9606 GN=RPS15 PE=1 SV=2	RPS15	0	8.802	22	3	3	3	1	145	17	10.39	26	3
Q99497	Parkinson disease protein 7 OS=Homo sapiens OX=9606 GN=PARK7 PE=1 SV=2	PARK7	0	8.726	13	3	3	3	1	189	19.9	6.79	61	3
Q86VP6	Cullin-associated NEDD8-dissociated protein 1 OS=Homo sapiens OX=9606 GN=CAND1 PE=1 SV=2	CAND1	0	8.567	3	3	3	3	1	1230	136.3	5.78	17	3
Q99832	T-complex protein 1 subunit eta OS=Homo sapiens OX=9606 GN=CCT7 PE=1 SV=2	CCT7	0	8.501	5	3	3	3	1	543	59.3	7.65	36	3
O43837	Isocitrate dehydrogenase [NAD] subunit beta, mitochondrial OS=Homo sapiens OX=9606 GN=IDH3B PE=1 SV=2	IDH3B	0	8.28	7	3	3	3	1	385	42.2	8.46	45	3
Q9BSD7	Cancer-related nucleoside-triphosphatase OS=Homo sapiens OX=9606 GN=NTPCR PE=1 SV=1	NTPCR	0	8.248	6	1	3	1	1	190	20.7	9.54	81	1
O95347	Structural maintenance of chromosomes protein 2 OS=Homo sapiens OX=9606 GN=SMC2 PE=1 SV=2	SMC2	0	7.995	3	3	3	3	1	1197	135.6	8.43	36	3
P36957	Dihydrolipoyllysine-residue succinyltransferase component of 2-oxoglutarate dehydrogenase complex, mitochondrial OS=Homo sapiens OX=9606 GN=DLST PE=1 SV=4	DLST	0	7.909	5	3	3	3	1	453	48.7	8.95	55	3
P38159	RNA-binding motif protein, X chromosome OS=Homo sapiens OX=9606 GN=RBMX PE=1 SV=3	RBMX	0	7.838	7	3	3	3	1	391	42.3	10.05	35	3
Q15392	Delta(24)-sterol reductase OS=Homo sapiens OX=9606 GN=DHCR24 PE=1 SV=2	DHCR24	0	7.816	4	3	3	3	1	516	60.1	8.16	36	3
O00507	Probable ubiquitin carboxyl-terminal hydrolase FAF-Y OS=Homo sapiens OX=9606 GN=USP9Y PE=2 SV=2	USP9Y	0	7.793	1	3	3	3	1	2555	290.9	5.86	16	3
Q8NBQ5	Estradiol 17-beta-dehydrogenase 11 OS=Homo sapiens OX=9606 GN=HSD17B11 PE=1 SV=3	HSD17B11	0	7.793	8	3	3	3	1	300	32.9	9.07	23	3
P28340	DNA polymerase delta catalytic subunit OS=Homo sapiens OX=9606 GN=POLD1 PE=1 SV=2	POLD1	0	7.705	2	3	3	3	1	1107	123.6	7.03	47	3
P62829	60S ribosomal protein L23 OS=Homo sapiens OX=9606 GN=RPL23 PE=1 SV=1	RPL23	0	7.702	19	3	3	3	1	140	14.9	10.51	42	3
P35998	26S proteasome regulatory subunit 7 OS=Homo sapiens OX=9606 GN=PSMC2 PE=1 SV=3	PSMC2	0	7.572	7	3	3	3	1	433	48.6	5.95	31	3
Q14444	Caprin-1 OS=Homo sapiens OX=9606 GN=CAPRIN1 PE=1 SV=2	CAPRIN1	0	7.474	4	3	3	3	1	709	78.3	5.25	23	3
P33991	DNA replication licensing factor MCM4 OS=Homo sapiens OX=9606 GN=MCM4 PE=1 SV=5	MCM4	0	7.411	3	3	3	3	1	863	96.5	6.74	21	3
P41091	Eukaryotic translation initiation factor 2 subunit 3 OS=Homo sapiens OX=9606 GN=EIF2S3 PE=1 SV=3	EIF2S3	0	7.276	6	3	3	3	1	472	51.1	8.4	23	3
Q9UHX1	Poly(U)-binding-splicing factor PUF60 OS=Homo sapiens OX=9606 GN=PUF60 PE=1 SV=1	PUF60	0	7.202	3	2	3	2	1	559	59.8	5.29	56	2
Q9H3U1	Protein unc-45 homolog A OS=Homo sapiens OX=9606 GN=UNC45A PE=1 SV=1	UNC45A	0	6.88	3	3	3	3	1	944	103	6.07	0	3
Q15459	Splicing factor 3A subunit 1 OS=Homo sapiens OX=9606 GN=SF3A1 PE=1 SV=1	SF3A1	0	6.367	4	3	3	3	1	793	88.8	5.22	0	3
Q9HC21	Mitochondrial thiamine pyrophosphate carrier OS=Homo sapiens OX=9606 GN=SLC25A19 PE=1 SV=1	SLC25A19	0	6.076	7	3	3	3	1	320	35.5	9.55	30	3
Q13257	Mitotic spindle assembly checkpoint protein MAD2A OS=Homo sapiens OX=9606 GN=MAD2L1 PE=1 SV=1	MAD2L1	0	5.467	8	2	3	2	1	205	23.5	5.08	84	2
P0CJ69	Humanin-like 2 OS=Homo sapiens OX=9606 GN=MTRNR2L2 PE=2 SV=1	MTRNR2L2	0.076	0.931	71	1	3	1	1	28	3.1	8.24	0	1
O14929	Histone acetyltransferase type B catalytic subunit OS=Homo sapiens OX=9606 GN=HAT1 PE=1 SV=1	HAT1	0	24.062	9	2	2	2	1	419	49.5	5.69	160	2
Q12888	TP53-binding protein 1 OS=Homo sapiens OX=9606 GN=TP53BP1 PE=1 SV=2	TP53BP1	0	17.852	1	2	2	2	1	1972	213.4	4.7	127	2
O75880	Protein SCO1 homolog, mitochondrial OS=Homo sapiens OX=9606 GN=SCO1 PE=1 SV=1	SCO1	0	16.19	12	2	2	2	1	301	33.8	8.88	75	2
Q8WXF1	Paraspeckle component 1 OS=Homo sapiens OX=9606 GN=PSPC1 PE=1 SV=1	PSPC1	0	15.732	6	2	2	2	1	523	58.7	6.67	69	2
Q96I99	Succinate--CoA ligase [GDP-forming] subunit beta, mitochondrial OS=Homo sapiens OX=9606 GN=SUCLG2 PE=1 SV=2	SUCLG2	0	15.249	6	2	2	2	1	432	46.5	6.39	81	2
Q16875	6-phosphofructo-2-kinase/fructose-2,6-bisphosphatase 3 OS=Homo sapiens OX=9606 GN=PFKFB3 PE=1 SV=1	PFKFB3	0	14.521	4	2	2	2	1	520	59.6	8.21	102	2
Q8WWC4	m-AAA protease-interacting protein 1, mitochondrial OS=Homo sapiens OX=9606 GN=MAIP1 PE=1 SV=1	MAIP1	0	14.469	9	2	2	2	1	291	32.5	9.17	67	2
P40938	Replication factor C subunit 3 OS=Homo sapiens OX=9606 GN=RFC3 PE=1 SV=2	RFC3	0	14.426	7	2	2	2	1	356	40.5	8.34	113	2
Q14165	Malectin OS=Homo sapiens OX=9606 GN=MLEC PE=1 SV=1	MLEC	0	13.96	9	2	2	2	1	292	32.2	5.41	73	2
O75439	Mitochondrial-processing peptidase subunit beta OS=Homo sapiens OX=9606 GN=PMPCB PE=1 SV=2	PMPCB	0	13.342	6	2	2	2	1	489	54.3	6.83	51	2
Q9UKF6	Cleavage and polyadenylation specificity factor subunit 3 OS=Homo sapiens OX=9606 GN=CPSF3 PE=1 SV=1	CPSF3	0	13.002	4	2	2	2	1	684	77.4	5.6	31	2
P27816	Microtubule-associated protein 4 OS=Homo sapiens OX=9606 GN=MAP4 PE=1 SV=3	MAP4	0	12.95	3	2	2	2	1	1152	120.9	5.43	64	2
Q96HN2	Adenosylhomocysteinase 3 OS=Homo sapiens OX=9606 GN=AHCYL2 PE=1 SV=1	AHCYL2	0	12.53	2	1	2	1	1	611	66.7	7.36	122	1
Q01844	RNA-binding protein EWS OS=Homo sapiens OX=9606 GN=EWSR1 PE=1 SV=1	EWSR1	0	12.282	5	2	2	2	1	656	68.4	9.33	50	2
Q8WVX9	Fatty acyl-CoA reductase 1 OS=Homo sapiens OX=9606 GN=FAR1 PE=1 SV=1	FAR1	0	12.277	5	2	2	2	1	515	59.3	9.17	62	2
Q9Y6W5	Wiskott-Aldrich syndrome protein family member 2 OS=Homo sapiens OX=9606 GN=WASF2 PE=1 SV=3	WASF2	0	12.252	5	2	2	2	1	498	54.3	5.53	44	2
Q9H7S9	Zinc finger protein 703 OS=Homo sapiens OX=9606 GN=ZNF703 PE=1 SV=1	ZNF703	0	12.224	5	2	2	2	1	590	58.2	8.79	65	2
Q9UHI6	Probable ATP-dependent RNA helicase DDX20 OS=Homo sapiens OX=9606 GN=DDX20 PE=1 SV=2	DDX20	0	12.075	3	2	2	2	1	824	92.2	6.95	61	2
P47914	60S ribosomal protein L29 OS=Homo sapiens OX=9606 GN=RPL29 PE=1 SV=2	RPL29	0	12.045	14	2	2	2	1	159	17.7	11.66	49	2
Q15120	[Pyruvate dehydrogenase (acetyl-transferring)] kinase isozyme 3, mitochondrial OS=Homo sapiens OX=9606 GN=PDK3 PE=1 SV=1	PDK3	0	11.859	9	2	2	2	1	406	46.9	8.37	46	2
Q14980	Nuclear mitotic apparatus protein 1 OS=Homo sapiens OX=9606 GN=NUMA1 PE=1 SV=2	NUMA1	0	11.85	1	2	2	2	1	2115	238.1	5.78	74	2
Q9NWW5	Ceroid-lipofuscinosis neuronal protein 6 OS=Homo sapiens OX=9606 GN=CLN6 PE=1 SV=1	CLN6	0	11.687	8	2	2	2	1	311	35.9	8.87	67	2
P49756	RNA-binding protein 25 OS=Homo sapiens OX=9606 GN=RBM25 PE=1 SV=3	RBM25	0	11.48	3	2	2	2	1	843	100.1	6.32	47	2
Q13151	Heterogeneous nuclear ribonucleoprotein A0 OS=Homo sapiens OX=9606 GN=HNRNPA0 PE=1 SV=1	HNRNPA0	0	11.479	10	2	2	2	1	305	30.8	9.29	71	2
P10398	Serine/threonine-protein kinase A-Raf OS=Homo sapiens OX=9606 GN=ARAF PE=1 SV=2	ARAF	0	11.466	3	2	2	2	1	606	67.5	9.01	63	2
Q3MHD2	Protein LSM12 homolog OS=Homo sapiens OX=9606 GN=LSM12 PE=1 SV=2	LSM12	0	11.371	11	2	2	2	1	195	21.7	7.74	99	2
O00469	Procollagen-lysine,2-oxoglutarate 5-dioxygenase 2 OS=Homo sapiens OX=9606 GN=PLOD2 PE=1 SV=2	PLOD2	0	11.33	3	2	2	2	1	737	84.6	6.71	88	2
P40937	Replication factor C subunit 5 OS=Homo sapiens OX=9606 GN=RFC5 PE=1 SV=1	RFC5	0	11.244	7	2	2	2	1	340	38.5	7.2	51	2
O60762	Dolichol-phosphate mannosyltransferase subunit 1 OS=Homo sapiens OX=9606 GN=DPM1 PE=1 SV=1	DPM1	0	11.065	12	2	2	2	1	260	29.6	9.57	33	2
P35268	60S ribosomal protein L22 OS=Homo sapiens OX=9606 GN=RPL22 PE=1 SV=2	RPL22	0	10.962	9	2	2	2	1	128	14.8	9.19	57	2
Q8NB90	ATPase family protein 2 homolog OS=Homo sapiens OX=9606 GN=SPATA5 PE=1 SV=3	SPATA5	0	10.852	3	2	2	1	1	893	97.8	5.66	31	2
P98194	Calcium-transporting ATPase type 2C member 1 OS=Homo sapiens OX=9606 GN=ATP2C1 PE=1 SV=3	ATP2C1	0	10.812	2	2	2	2	1	919	100.5	6.74	34	2
P11717	Cation-independent mannose-6-phosphate receptor OS=Homo sapiens OX=9606 GN=IGF2R PE=1 SV=3	IGF2R	0	10.592	1	2	2	2	1	2491	274.2	5.94	51	2
O75489	NADH dehydrogenase [ubiquinone] iron-sulfur protein 3, mitochondrial OS=Homo sapiens OX=9606 GN=NDUFS3 PE=1 SV=1	NDUFS3	0	10.386	5	1	2	1	1	264	30.2	7.5	29	1
O75531	Barrier-to-autointegration factor OS=Homo sapiens OX=9606 GN=BANF1 PE=1 SV=1	BANF1	0	10.327	42	2	2	2	1	89	10.1	6.09	0	2
Q6PKG0	La-related protein 1 OS=Homo sapiens OX=9606 GN=LARP1 PE=1 SV=2	LARP1	0	10.288	2	2	2	2	1	1096	123.4	8.82	52	2
Q8N3Z3	GTP-binding protein 8 OS=Homo sapiens OX=9606 GN=GTPBP8 PE=1 SV=1	GTPBP8	0	10.253	7	2	2	2	1	284	32.1	9.42	48	2
P15170	Eukaryotic peptide chain release factor GTP-binding subunit ERF3A OS=Homo sapiens OX=9606 GN=GSPT1 PE=1 SV=1	GSPT1	0	10.249	4	2	2	2	1	499	55.7	5.62	48	2
Q9H3N1	Thioredoxin-related transmembrane protein 1 OS=Homo sapiens OX=9606 GN=TMX1 PE=1 SV=1	TMX1	0	10.131	7	2	2	2	1	280	31.8	4.98	33	2
O60506	Heterogeneous nuclear ribonucleoprotein Q OS=Homo sapiens OX=9606 GN=SYNCRIP PE=1 SV=2	SYNCRIP	0	10.101	4	2	2	2	1	623	69.6	8.59	56	2
P46776	60S ribosomal protein L27a OS=Homo sapiens OX=9606 GN=RPL27A PE=1 SV=2	RPL27A	0	9.976	14	2	2	2	1	148	16.6	11	85	2
Q8IXI1	Mitochondrial Rho GTPase 2 OS=Homo sapiens OX=9606 GN=RHOT2 PE=1 SV=2	RHOT2	0	9.962	4	2	2	2	1	618	68.1	5.86	52	2
Q6P4A7	Sideroflexin-4 OS=Homo sapiens OX=9606 GN=SFXN4 PE=1 SV=1	SFXN4	0	9.942	8	2	2	2	1	337	38	9.19	78	2
Q13112	Chromatin assembly factor 1 subunit B OS=Homo sapiens OX=9606 GN=CHAF1B PE=1 SV=1	CHAF1B	0	9.942	5	2	2	2	1	559	61.5	7.5	66	2
Q9Y678	Coatomer subunit gamma-1 OS=Homo sapiens OX=9606 GN=COPG1 PE=1 SV=1	COPG1	0	9.835	3	2	2	2	1	874	97.7	5.47	56	2
Q14697	Neutral alpha-glucosidase AB OS=Homo sapiens OX=9606 GN=GANAB PE=1 SV=3	GANAB	0	9.8	3	2	2	2	1	944	106.8	6.14	56	2
O14965	Aurora kinase A OS=Homo sapiens OX=9606 GN=AURKA PE=1 SV=2	AURKA	0	9.774	7	2	2	2	1	403	45.8	9.39	31	2
O43824	Putative GTP-binding protein 6 OS=Homo sapiens OX=9606 GN=GTPBP6 PE=2 SV=4	GTPBP6	0	9.67	4	2	2	2	1	516	56.9	9.42	51	2
O95573	Long-chain-fatty-acid--CoA ligase 3 OS=Homo sapiens OX=9606 GN=ACSL3 PE=1 SV=3	ACSL3	0	9.628	3	2	2	2	1	720	80.4	8.38	50	2
Q6YN16	Hydroxysteroid dehydrogenase-like protein 2 OS=Homo sapiens OX=9606 GN=HSDL2 PE=1 SV=1	HSDL2	0	9.602	6	2	2	2	1	418	45.4	7.99	43	2
Q9Y6C9	Mitochondrial carrier homolog 2 OS=Homo sapiens OX=9606 GN=MTCH2 PE=1 SV=1	MTCH2	0	9.567	8	2	2	2	1	303	33.3	7.97	43	2
Q00610	Clathrin heavy chain 1 OS=Homo sapiens OX=9606 GN=CLTC PE=1 SV=5	CLTC	0	9.461	1	2	2	2	1	1675	191.5	5.69	51	2
Q9BUJ2	Heterogeneous nuclear ribonucleoprotein U-like protein 1 OS=Homo sapiens OX=9606 GN=HNRNPUL1 PE=1 SV=2	HNRNPUL1	0	9.305	2	2	2	2	1	856	95.7	6.92	60	2
O60701	UDP-glucose 6-dehydrogenase OS=Homo sapiens OX=9606 GN=UGDH PE=1 SV=1	UGDH	0	9.258	5	2	2	2	1	494	55	7.12	45	2
Q14671	Pumilio homolog 1 OS=Homo sapiens OX=9606 GN=PUM1 PE=1 SV=3	PUM1	0	9.223	2	2	2	2	1	1186	126.4	6.84	41	2
P51617	Interleukin-1 receptor-associated kinase 1 OS=Homo sapiens OX=9606 GN=IRAK1 PE=1 SV=2	IRAK1	0	9.154	2	2	2	2	1	712	76.5	6.62	60	2
Q5SSJ5	Heterochromatin protein 1-binding protein 3 OS=Homo sapiens OX=9606 GN=HP1BP3 PE=1 SV=1	HP1BP3	0	9.079	4	2	2	2	1	553	61.2	9.67	49	2
Q99873	Protein arginine N-methyltransferase 1 OS=Homo sapiens OX=9606 GN=PRMT1 PE=1 SV=3	PRMT1	0	9.039	6	2	2	2	1	371	42.4	5.35	58	2
P00492	Hypoxanthine-guanine phosphoribosyltransferase OS=Homo sapiens OX=9606 GN=HPRT1 PE=1 SV=2	HPRT1	0	9.038	11	2	2	2	1	218	24.6	6.68	27	2
P53597	Succinate--CoA ligase [ADP/GDP-forming] subunit alpha, mitochondrial OS=Homo sapiens OX=9606 GN=SUCLG1 PE=1 SV=4	SUCLG1	0	8.997	4	1	2	1	1	346	36.2	8.79	31	1
Q16762	Thiosulfate sulfurtransferase OS=Homo sapiens OX=9606 GN=TST PE=1 SV=4	TST	0	8.927	7	2	2	2	1	297	33.4	7.25	68	2
Q9HA64	Ketosamine-3-kinase OS=Homo sapiens OX=9606 GN=FN3KRP PE=1 SV=2	FN3KRP	0	8.904	8	2	2	2	1	309	34.4	7.33	33	2
Q96CS3	FAS-associated factor 2 OS=Homo sapiens OX=9606 GN=FAF2 PE=1 SV=2	FAF2	0	8.899	4	2	2	2	1	445	52.6	5.62	91	2
P60660	Myosin light polypeptide 6 OS=Homo sapiens OX=9606 GN=MYL6 PE=1 SV=2	MYL6	0	8.887	14	2	2	2	1	151	16.9	4.65	31	2
Q969Z0	FAST kinase domain-containing protein 4 OS=Homo sapiens OX=9606 GN=TBRG4 PE=1 SV=1	TBRG4	0	8.757	5	2	2	2	1	631	70.7	7.42	23	2
Q5SW79	Centrosomal protein of 170 kDa OS=Homo sapiens OX=9606 GN=CEP170 PE=1 SV=1	CEP170	0	8.668	2	2	2	2	1	1584	175.2	7.11	40	2
Q9NVI1	Fanconi anemia group I protein OS=Homo sapiens OX=9606 GN=FANCI PE=1 SV=4	FANCI	0	8.654	2	2	2	2	1	1328	149.2	6.74	17	2
Q9NX63	MICOS complex subunit MIC19 OS=Homo sapiens OX=9606 GN=CHCHD3 PE=1 SV=1	CHCHD3	0	8.537	8	2	2	2	1	227	26.1	8.28	40	2
Q9H4I3	TraB domain-containing protein OS=Homo sapiens OX=9606 GN=TRABD PE=1 SV=1	TRABD	0	8.519	5	2	2	2	1	376	42.3	8	91	2
P49454	Centromere protein F OS=Homo sapiens OX=9606 GN=CENPF PE=1 SV=3	CENPF	0	8.506	1	2	2	2	1	3114	357.3	5.1	14	2
P25789	Proteasome subunit alpha type-4 OS=Homo sapiens OX=9606 GN=PSMA4 PE=1 SV=1	PSMA4	0	8.501	7	2	2	2	1	261	29.5	7.72	76	2
P22087	rRNA 2'-O-methyltransferase fibrillarin OS=Homo sapiens OX=9606 GN=FBL PE=1 SV=2	FBL	0	8.473	6	2	2	2	1	321	33.8	10.18	64	2
O43819	Protein SCO2 homolog, mitochondrial OS=Homo sapiens OX=9606 GN=SCO2 PE=1 SV=3	SCO2	0	8.45	7	2	2	2	1	266	29.8	8.85	65	2
O60256	Phosphoribosyl pyrophosphate synthase-associated protein 2 OS=Homo sapiens OX=9606 GN=PRPSAP2 PE=1 SV=1	PRPSAP2	0	8.437	6	2	2	2	1	369	40.9	7.44	49	2
P12268	Inosine-5'-monophosphate dehydrogenase 2 OS=Homo sapiens OX=9606 GN=IMPDH2 PE=1 SV=2	IMPDH2	0	8.435	4	2	2	2	1	514	55.8	6.9	44	2
Q13838	Spliceosome RNA helicase DDX39B OS=Homo sapiens OX=9606 GN=DDX39B PE=1 SV=1	DDX39B	0	8.374	2	1	2	1	1	428	49	5.67	51	1
Q96AB3	Isochorismatase domain-containing protein 2 OS=Homo sapiens OX=9606 GN=ISOC2 PE=1 SV=1	ISOC2	0	8.307	12	2	2	2	1	205	22.3	7.77	47	2
Q9NRG9	Aladin OS=Homo sapiens OX=9606 GN=AAAS PE=1 SV=1	AAAS	0	8.302	4	2	2	2	1	546	59.5	7.5	48	2
Q9UBV8	Peflin OS=Homo sapiens OX=9606 GN=PEF1 PE=1 SV=1	PEF1	0	8.267	7	2	2	2	1	284	30.4	6.54	51	2
P62937	Peptidyl-prolyl cis-trans isomerase A OS=Homo sapiens OX=9606 GN=PPIA PE=1 SV=2	PPIA	0	8.263	16	2	2	2	1	165	18	7.81	23	2
P49419	Alpha-aminoadipic semialdehyde dehydrogenase OS=Homo sapiens OX=9606 GN=ALDH7A1 PE=1 SV=5	ALDH7A1	0	8.229	5	2	2	2	1	539	58.5	7.99	0	2
P63151	Serine/threonine-protein phosphatase 2A 55 kDa regulatory subunit B alpha isoform OS=Homo sapiens OX=9606 GN=PPP2R2A PE=1 SV=1	PPP2R2A	0	8.221	6	2	2	2	1	447	51.7	6.2	0	2
Q96P70	Importin-9 OS=Homo sapiens OX=9606 GN=IPO9 PE=1 SV=3	IPO9	0	8.108	3	2	2	2	1	1041	115.9	4.81	42	2
Q9BY89	Uncharacterized protein KIAA1671 OS=Homo sapiens OX=9606 GN=KIAA1671 PE=1 SV=2	KIAA1671	0	8.105	1	2	2	2	1	1806	196.6	8.47	61	2
Q9UDR5	Alpha-aminoadipic semialdehyde synthase, mitochondrial OS=Homo sapiens OX=9606 GN=AASS PE=1 SV=1	AASS	0	7.846	2	2	2	2	1	926	102.1	6.64	36	2
Q03113	Guanine nucleotide-binding protein subunit alpha-12 OS=Homo sapiens OX=9606 GN=GNA12 PE=1 SV=4	GNA12	0	7.844	5	2	2	1	1	381	44.3	9.83	52	2
P85037	Forkhead box protein K1 OS=Homo sapiens OX=9606 GN=FOXK1 PE=1 SV=1	FOXK1	0	7.813	4	2	2	2	1	733	75.4	9.32	29	2
P08621	U1 small nuclear ribonucleoprotein 70 kDa OS=Homo sapiens OX=9606 GN=SNRNP70 PE=1 SV=2	SNRNP70	0	7.715	4	2	2	2	1	437	51.5	9.94	41	2
O60313	Dynamin-like 120 kDa protein, mitochondrial OS=Homo sapiens OX=9606 GN=OPA1 PE=1 SV=3	OPA1	0	7.676	2	2	2	2	1	960	111.6	7.87	58	2
P07196	Neurofilament light polypeptide OS=Homo sapiens OX=9606 GN=NEFL PE=1 SV=3	NEFL	0	7.662	3	2	2	1	1	543	61.5	4.65	31	2
Q9Y3U8	60S ribosomal protein L36 OS=Homo sapiens OX=9606 GN=RPL36 PE=1 SV=3	RPL36	0	7.652	21	2	2	2	1	105	12.2	11.59	36	2
P38117	Electron transfer flavoprotein subunit beta OS=Homo sapiens OX=9606 GN=ETFB PE=1 SV=3	ETFB	0	7.581	7	2	2	2	1	255	27.8	8.1	75	2
Q9UN86	Ras GTPase-activating protein-binding protein 2 OS=Homo sapiens OX=9606 GN=G3BP2 PE=1 SV=2	G3BP2	0	7.542	5	2	2	1	1	482	54.1	5.55	43	2
P51153	Ras-related protein Rab-13 OS=Homo sapiens OX=9606 GN=RAB13 PE=1 SV=1	RAB13	0	7.486	9	2	2	2	1	203	22.8	9.19	40	2
Q13185	Chromobox protein homolog 3 OS=Homo sapiens OX=9606 GN=CBX3 PE=1 SV=4	CBX3	0	7.477	7	1	2	1	1	183	20.8	5.33	32	1
O15344	E3 ubiquitin-protein ligase Midline-1 OS=Homo sapiens OX=9606 GN=MID1 PE=1 SV=1	MID1	0	7.458	3	2	2	2	1	667	75.2	6.8	60	2
P54709	Sodium/potassium-transporting ATPase subunit beta-3 OS=Homo sapiens OX=9606 GN=ATP1B3 PE=1 SV=1	ATP1B3	0	7.428	8	2	2	2	1	279	31.5	8.35	27	2
O00330	Pyruvate dehydrogenase protein X component, mitochondrial OS=Homo sapiens OX=9606 GN=PDHX PE=1 SV=3	PDHX	0	7.418	3	1	2	1	1	501	54.1	8.66	47	1
P62826	GTP-binding nuclear protein Ran OS=Homo sapiens OX=9606 GN=RAN PE=1 SV=3	RAN	0	7.407	9	2	2	2	1	216	24.4	7.49	34	2
P51116	Fragile X mental retardation syndrome-related protein 2 OS=Homo sapiens OX=9606 GN=FXR2 PE=1 SV=2	FXR2	0	7.386	2	2	2	2	1	673	74.2	6.23	68	2
P46109	Crk-like protein OS=Homo sapiens OX=9606 GN=CRKL PE=1 SV=1	CRKL	0	7.384	8	2	2	2	1	303	33.8	6.74	27	2
Q12769	Nuclear pore complex protein Nup160 OS=Homo sapiens OX=9606 GN=NUP160 PE=1 SV=3	NUP160	0	7.367	1	2	2	2	1	1436	162	5.5	35	2
P04899	Guanine nucleotide-binding protein G(i) subunit alpha-2 OS=Homo sapiens OX=9606 GN=GNAI2 PE=1 SV=3	GNAI2	0	7.321	5	2	2	1	1	355	40.4	5.54	47	2
Q9BQP7	Mitochondrial genome maintenance exonuclease 1 OS=Homo sapiens OX=9606 GN=MGME1 PE=1 SV=1	MGME1	0	7.276	9	2	2	2	1	344	39.4	7.68	0	2
P11802	Cyclin-dependent kinase 4 OS=Homo sapiens OX=9606 GN=CDK4 PE=1 SV=2	CDK4	0	7.223	8	2	2	1	1	303	33.7	7.01	47	2
O95292	Vesicle-associated membrane protein-associated protein B/C OS=Homo sapiens OX=9606 GN=VAPB PE=1 SV=3	VAPB	0	7.216	10	2	2	2	1	243	27.2	7.3	41	2
P49591	Serine--tRNA ligase, cytoplasmic OS=Homo sapiens OX=9606 GN=SARS1 PE=1 SV=3	SARS1	0	7.206	3	2	2	2	1	514	58.7	6.43	54	2
Q92552	28S ribosomal protein S27, mitochondrial OS=Homo sapiens OX=9606 GN=MRPS27 PE=1 SV=3	MRPS27	0	7.201	5	2	2	2	1	414	47.6	6.18	66	2
P61962	DDB1- and CUL4-associated factor 7 OS=Homo sapiens OX=9606 GN=DCAF7 PE=1 SV=1	DCAF7	0	7.168	7	2	2	2	1	342	38.9	5.52	21	2
Q9NRN7	L-aminoadipate-semialdehyde dehydrogenase-phosphopantetheinyl transferase OS=Homo sapiens OX=9606 GN=AASDHPPT PE=1 SV=2	AASDHPPT	0	6.845	6	2	2	2	1	309	35.8	6.8	62	2
P51398	28S ribosomal protein S29, mitochondrial OS=Homo sapiens OX=9606 GN=DAP3 PE=1 SV=1	DAP3	0	6.796	6	2	2	2	1	398	45.5	8.88	14	2
Q9BVT8	Transmembrane and ubiquitin-like domain-containing protein 1 OS=Homo sapiens OX=9606 GN=TMUB1 PE=1 SV=1	TMUB1	0	6.757	9	2	2	2	1	246	26.2	5.72	40	2
Q9Y2H6	Fibronectin type-III domain-containing protein 3A OS=Homo sapiens OX=9606 GN=FNDC3A PE=1 SV=4	FNDC3A	0	6.727	2	2	2	2	1	1198	131.8	6.71	21	2
O14979	Heterogeneous nuclear ribonucleoprotein D-like OS=Homo sapiens OX=9606 GN=HNRNPDL PE=1 SV=3	HNRNPDL	0	6.718	5	2	2	2	1	420	46.4	9.57	28	2
P36969	Phospholipid hydroperoxide glutathione peroxidase OS=Homo sapiens OX=9606 GN=GPX4 PE=1 SV=3	GPX4	0	6.622	11	2	2	2	1	197	22.2	8.37	26	2
P56589	Peroxisomal biogenesis factor 3 OS=Homo sapiens OX=9606 GN=PEX3 PE=1 SV=1	PEX3	0	6.589	5	2	2	2	1	373	42.1	8.15	48	2
Q7Z4H3	5'-deoxynucleotidase HDDC2 OS=Homo sapiens OX=9606 GN=HDDC2 PE=1 SV=1	HDDC2	0	6.455	9	2	2	2	1	204	23.4	5.49	43	2
Q9UJV9	Probable ATP-dependent RNA helicase DDX41 OS=Homo sapiens OX=9606 GN=DDX41 PE=1 SV=2	DDX41	0	6.436	4	2	2	2	1	622	69.8	6.84	33	2
P46736	Lys-63-specific deubiquitinase BRCC36 OS=Homo sapiens OX=9606 GN=BRCC3 PE=1 SV=2	BRCC3	0	6.433	8	2	2	2	1	316	36	5.92	35	2
O75153	Clustered mitochondria protein homolog OS=Homo sapiens OX=9606 GN=CLUH PE=1 SV=2	CLUH	0	6.42	2	2	2	2	1	1309	146.6	6.13	26	2
P09012	U1 small nuclear ribonucleoprotein A OS=Homo sapiens OX=9606 GN=SNRPA PE=1 SV=3	SNRPA	0	6.411	6	2	2	2	1	282	31.3	9.83	50	2
Q96HY7	Probable 2-oxoglutarate dehydrogenase E1 component DHKTD1, mitochondrial OS=Homo sapiens OX=9606 GN=DHTKD1 PE=1 SV=2	DHTKD1	0	6.376	2	2	2	2	1	919	103	6.93	52	2
Q92499	ATP-dependent RNA helicase DDX1 OS=Homo sapiens OX=9606 GN=DDX1 PE=1 SV=2	DDX1	0	6.375	3	2	2	2	1	740	82.4	7.23	30	2
O75879	Glutamyl-tRNA(Gln) amidotransferase subunit B, mitochondrial OS=Homo sapiens OX=9606 GN=GATB PE=1 SV=1	GATB	0	6.318	3	2	2	2	1	557	61.8	8.63	37	2
Q14203	Dynactin subunit 1 OS=Homo sapiens OX=9606 GN=DCTN1 PE=1 SV=3	DCTN1	0	6.295	1	2	2	2	1	1278	141.6	5.81	22	2
Q16795	NADH dehydrogenase [ubiquinone] 1 alpha subcomplex subunit 9, mitochondrial OS=Homo sapiens OX=9606 GN=NDUFA9 PE=1 SV=2	NDUFA9	0	6.26	6	2	2	2	1	377	42.5	9.8	15	2
Q16637	Survival motor neuron protein OS=Homo sapiens OX=9606 GN=SMN1 PE=1 SV=1	SMN1	0	6.235	6	2	2	2	1	294	31.8	6.55	33	2
P08240	Signal recognition particle receptor subunit alpha OS=Homo sapiens OX=9606 GN=SRPRA PE=1 SV=2	SRPRA	0	6.232	3	2	2	2	1	638	69.8	8.95	41	2
Q8TCT9	Minor histocompatibility antigen H13 OS=Homo sapiens OX=9606 GN=HM13 PE=1 SV=1	HM13	0	6.207	5	2	2	2	1	377	41.5	6.43	47	2
Q9H936	Mitochondrial glutamate carrier 1 OS=Homo sapiens OX=9606 GN=SLC25A22 PE=1 SV=1	SLC25A22	0	6.167	5	2	2	2	1	323	34.4	9.29	50	2
P82930	28S ribosomal protein S34, mitochondrial OS=Homo sapiens OX=9606 GN=MRPS34 PE=1 SV=2	MRPS34	0	6.161	7	2	2	2	1	218	25.6	9.98	68	2
Q02218	2-oxoglutarate dehydrogenase, mitochondrial OS=Homo sapiens OX=9606 GN=OGDH PE=1 SV=3	OGDH	0	6.155	2	2	2	2	1	1023	115.9	6.86	23	2
P62888	60S ribosomal protein L30 OS=Homo sapiens OX=9606 GN=RPL30 PE=1 SV=2	RPL30	0	6.149	18	2	2	2	1	115	12.8	9.63	40	2
Q92558	Wiskott-Aldrich syndrome protein family member 1 OS=Homo sapiens OX=9606 GN=WASF1 PE=1 SV=1	WASF1	0	6.144	3	2	2	2	1	559	61.6	6.46	64	2
O75600	2-amino-3-ketobutyrate coenzyme A ligase, mitochondrial OS=Homo sapiens OX=9606 GN=GCAT PE=1 SV=1	GCAT	0	6.136	3	1	2	1	1	419	45.3	8.05	23	1
P62081	40S ribosomal protein S7 OS=Homo sapiens OX=9606 GN=RPS7 PE=1 SV=1	RPS7	0	6.061	8	2	2	2	1	194	22.1	10.1	43	2
O00505	Importin subunit alpha-4 OS=Homo sapiens OX=9606 GN=KPNA3 PE=1 SV=2	KPNA3	0	5.981	3	2	2	1	1	521	57.8	4.94	61	2
P07305	Histone H1.0 OS=Homo sapiens OX=9606 GN=H1-0 PE=1 SV=3	H1-0	0	5.976	12	2	2	2	1	194	20.9	10.84	34	2
Q04637	Eukaryotic translation initiation factor 4 gamma 1 OS=Homo sapiens OX=9606 GN=EIF4G1 PE=1 SV=4	EIF4G1	0	5.924	2	2	2	2	1	1599	175.4	5.33	0	2
P13073	Cytochrome c oxidase subunit 4 isoform 1, mitochondrial OS=Homo sapiens OX=9606 GN=COX4I1 PE=1 SV=1	COX4I1	0	5.905	12	2	2	2	1	169	19.6	9.51	40	2
Q07955	Serine/arginine-rich splicing factor 1 OS=Homo sapiens OX=9606 GN=SRSF1 PE=1 SV=2	SRSF1	0	5.895	8	2	2	2	1	248	27.7	10.36	35	2
O00425	Insulin-like growth factor 2 mRNA-binding protein 3 OS=Homo sapiens OX=9606 GN=IGF2BP3 PE=1 SV=2	IGF2BP3	0	5.89	3	2	2	2	1	579	63.7	8.87	34	2
Q9NUQ8	ATP-binding cassette sub-family F member 3 OS=Homo sapiens OX=9606 GN=ABCF3 PE=1 SV=2	ABCF3	0	5.866	3	2	2	2	1	709	79.7	6.34	50	2
P54098	DNA polymerase subunit gamma-1 OS=Homo sapiens OX=9606 GN=POLG PE=1 SV=1	POLG	0	5.662	1	2	2	2	1	1239	139.5	6.9	37	2
Q96D53	Atypical kinase COQ8B, mitochondrial OS=Homo sapiens OX=9606 GN=COQ8B PE=1 SV=2	COQ8B	0	5.615	2	1	2	1	1	544	60	7.23	25	1
Q9HD45	Transmembrane 9 superfamily member 3 OS=Homo sapiens OX=9606 GN=TM9SF3 PE=1 SV=2	TM9SF3	0	5.549	3	2	2	2	1	589	67.8	7.21	23	2
Q8NDV7	Trinucleotide repeat-containing gene 6A protein OS=Homo sapiens OX=9606 GN=TNRC6A PE=1 SV=2	TNRC6A	0	5.549	1	2	2	2	1	1962	210.2	7.01	28	2
O75351	Vacuolar protein sorting-associated protein 4B OS=Homo sapiens OX=9606 GN=VPS4B PE=1 SV=2	VPS4B	0	5.546	4	2	2	1	1	444	49.3	7.23	17	2
Q9Y305	Acyl-coenzyme A thioesterase 9, mitochondrial OS=Homo sapiens OX=9606 GN=ACOT9 PE=1 SV=2	ACOT9	0	5.544	5	2	2	2	1	439	49.9	8.6	38	2
O00629	Importin subunit alpha-3 OS=Homo sapiens OX=9606 GN=KPNA4 PE=1 SV=1	KPNA4	0	5.543	4	2	2	1	1	521	57.9	4.96	45	2
Q9UQ35	Serine/arginine repetitive matrix protein 2 OS=Homo sapiens OX=9606 GN=SRRM2 PE=1 SV=2	SRRM2	0	5.513	1	2	2	2	1	2752	299.4	12.06	21	2
Q96A65	Exocyst complex component 4 OS=Homo sapiens OX=9606 GN=EXOC4 PE=1 SV=1	EXOC4	0	5.496	2	2	2	2	1	974	110.4	6.49	24	2
P48556	26S proteasome non-ATPase regulatory subunit 8 OS=Homo sapiens OX=9606 GN=PSMD8 PE=1 SV=2	PSMD8	0	5.458	4	2	2	2	1	350	39.6	9.7	46	2
P55060	Exportin-2 OS=Homo sapiens OX=9606 GN=CSE1L PE=1 SV=3	CSE1L	0	5.429	2	2	2	2	1	971	110.3	5.77	0	2
Q8N0X7	Spartin OS=Homo sapiens OX=9606 GN=SPART PE=1 SV=1	SPART	0	5.418	3	2	2	2	1	666	72.8	5.91	35	2
O75352	Mannose-P-dolichol utilization defect 1 protein OS=Homo sapiens OX=9606 GN=MPDU1 PE=1 SV=2	MPDU1	0	5.369	4	1	2	1	1	247	26.6	8.94	90	1
P30041	Peroxiredoxin-6 OS=Homo sapiens OX=9606 GN=PRDX6 PE=1 SV=3	PRDX6	0	5.331	8	2	2	2	1	224	25	6.38	45	2
Q9NUL3	Double-stranded RNA-binding protein Staufen homolog 2 OS=Homo sapiens OX=9606 GN=STAU2 PE=1 SV=2	STAU2	0	5.167	8	2	2	2	1	570	62.6	9.61	26	2
Q8TCS8	Polyribonucleotide nucleotidyltransferase 1, mitochondrial OS=Homo sapiens OX=9606 GN=PNPT1 PE=1 SV=2	PNPT1	0	5.154	2	2	2	2	1	783	85.9	7.77	34	2
Q14157	Ubiquitin-associated protein 2-like OS=Homo sapiens OX=9606 GN=UBAP2L PE=1 SV=2	UBAP2L	0	5.149	1	1	2	1	1	1087	114.5	7.11	34	1
O15355	Protein phosphatase 1G OS=Homo sapiens OX=9606 GN=PPM1G PE=1 SV=1	PPM1G	0	5.128	3	2	2	2	1	546	59.2	4.36	23	2
Q96C19	EF-hand domain-containing protein D2 OS=Homo sapiens OX=9606 GN=EFHD2 PE=1 SV=1	EFHD2	0	5.102	8	2	2	2	1	240	26.7	5.2	40	2
P14678	Small nuclear ribonucleoprotein-associated proteins B and B' OS=Homo sapiens OX=9606 GN=SNRPB PE=1 SV=2	SNRPB	0	5.084	6	2	2	2	1	240	24.6	11.19	76	2
O95394	Phosphoacetylglucosamine mutase OS=Homo sapiens OX=9606 GN=PGM3 PE=1 SV=1	PGM3	0	5.083	3	2	2	2	1	542	59.8	6.25	76	2
Q14CZ7	FAST kinase domain-containing protein 3, mitochondrial OS=Homo sapiens OX=9606 GN=FASTKD3 PE=1 SV=2	FASTKD3	0	5.061	3	2	2	2	1	662	75.6	8.29	47	2
O43615	Mitochondrial import inner membrane translocase subunit TIM44 OS=Homo sapiens OX=9606 GN=TIMM44 PE=1 SV=2	TIMM44	0	4.965	6	2	2	2	1	452	51.3	8.32	0	2
P42025	Beta-centractin OS=Homo sapiens OX=9606 GN=ACTR1B PE=1 SV=1	ACTR1B	0	4.958	5	2	2	2	1	376	42.3	6.4	15	2
P62847	40S ribosomal protein S24 OS=Homo sapiens OX=9606 GN=RPS24 PE=1 SV=1	RPS24	0	4.868	9	2	2	2	1	133	15.4	10.78	0	2
O14735	CDP-diacylglycerol--inositol 3-phosphatidyltransferase OS=Homo sapiens OX=9606 GN=CDIPT PE=1 SV=1	CDIPT	0	4.862	8	2	2	2	1	213	23.5	8.03	35	2
Q8NC56	LEM domain-containing protein 2 OS=Homo sapiens OX=9606 GN=LEMD2 PE=1 SV=1	LEMD2	0	4.842	4	2	2	2	1	503	56.9	9	29	2
Q8NF37	Lysophosphatidylcholine acyltransferase 1 OS=Homo sapiens OX=9606 GN=LPCAT1 PE=1 SV=2	LPCAT1	0	4.815	3	2	2	2	1	534	59.1	6.02	51	2
P20674	Cytochrome c oxidase subunit 5A, mitochondrial OS=Homo sapiens OX=9606 GN=COX5A PE=1 SV=2	COX5A	0	4.667	11	2	2	2	1	150	16.8	6.79	55	2
Q5T160	Probable arginine--tRNA ligase, mitochondrial OS=Homo sapiens OX=9606 GN=RARS2 PE=1 SV=1	RARS2	0	4.604	3	2	2	2	1	578	65.5	8.21	38	2
P06730	Eukaryotic translation initiation factor 4E OS=Homo sapiens OX=9606 GN=EIF4E PE=1 SV=2	EIF4E	0	4.56	7	2	2	2	1	217	25.1	6.15	33	2
P40926	Malate dehydrogenase, mitochondrial OS=Homo sapiens OX=9606 GN=MDH2 PE=1 SV=3	MDH2	0	4.52	6	2	2	2	1	338	35.5	8.68	0	2
P49959	Double-strand break repair protein MRE11 OS=Homo sapiens OX=9606 GN=MRE11 PE=1 SV=3	MRE11	0	4.461	2	2	2	2	1	708	80.5	5.9	28	2
Q15046	Lysine--tRNA ligase OS=Homo sapiens OX=9606 GN=KARS1 PE=1 SV=3	KARS1	0	4.363	3	2	2	2	1	597	68	6.35	27	2
P62854	40S ribosomal protein S26 OS=Homo sapiens OX=9606 GN=RPS26 PE=1 SV=3	RPS26	0	4.075	14	2	2	2	1	115	13	11	41	2
Q9NNW5	WD repeat-containing protein 6 OS=Homo sapiens OX=9606 GN=WDR6 PE=1 SV=1	WDR6	0	4.071	2	2	2	2	1	1121	121.6	6.87	31	2
Q9NXE4	Sphingomyelin phosphodiesterase 4 OS=Homo sapiens OX=9606 GN=SMPD4 PE=1 SV=3	SMPD4	0	4.033	2	2	2	2	1	866	97.7	8.27	51	2
Q9H845	Complex I assembly factor ACAD9, mitochondrial OS=Homo sapiens OX=9606 GN=ACAD9 PE=1 SV=1	ACAD9	0	4.017	3	2	2	2	1	621	68.7	7.96	0	2
P63010	AP-2 complex subunit beta OS=Homo sapiens OX=9606 GN=AP2B1 PE=1 SV=1	AP2B1	0	3.772	2	2	2	2	1	937	104.5	5.38	18	2
P0C7P4	Putative cytochrome b-c1 complex subunit Rieske-like protein 1 OS=Homo sapiens OX=9606 GN=UQCRFS1P1 PE=5 SV=1	UQCRFS1P1	0	3.77	6	2	2	2	1	283	30.8	8.87	18	2
Q9ULX6	A-kinase anchor protein 8-like OS=Homo sapiens OX=9606 GN=AKAP8L PE=1 SV=4	AKAP8L	0	3.679	2	2	2	2	1	646	71.6	5.05	19	2
P34897	Serine hydroxymethyltransferase, mitochondrial OS=Homo sapiens OX=9606 GN=SHMT2 PE=1 SV=3	SHMT2	0	3.537	3	2	2	2	1	504	56	8.53	33	2
P43307	Translocon-associated protein subunit alpha OS=Homo sapiens OX=9606 GN=SSR1 PE=1 SV=3	SSR1	0	3.519	3	1	2	1	1	286	32.2	4.49	69	1
A5YKK6	CCR4-NOT transcription complex subunit 1 OS=Homo sapiens OX=9606 GN=CNOT1 PE=1 SV=2	CNOT1	0	3.471	1	2	2	2	1	2376	266.8	7.11	0	2
P46977	Dolichyl-diphosphooligosaccharide--protein glycosyltransferase subunit STT3A OS=Homo sapiens OX=9606 GN=STT3A PE=1 SV=2	STT3A	0	3.333	2	2	2	2	1	705	80.5	8.07	37	2
P62910	60S ribosomal protein L32 OS=Homo sapiens OX=9606 GN=RPL32 PE=1 SV=2	RPL32	0	3.262	16	2	2	2	1	135	15.9	11.33	27	2
Q2M3V2	Ankyrin repeat domain-containing protein SOWAHA OS=Homo sapiens OX=9606 GN=SOWAHA PE=1 SV=3	SOWAHA	0	3.234	7	1	2	1	1	549	57.4	10.18	0	1
Q9ULE4	Protein FAM184B OS=Homo sapiens OX=9606 GN=FAM184B PE=2 SV=3	FAM184B	0.01	2.349	1	1	2	1	1	1060	121	6.18	55	1
Q9H237	Protein-serine O-palmitoleoyltransferase porcupine OS=Homo sapiens OX=9606 GN=PORCN PE=1 SV=2	PORCN	0.025	1.816	6	1	2	1	1	461	52.3	8.84	0	1
P08865	40S ribosomal protein SA OS=Homo sapiens OX=9606 GN=RPSA PE=1 SV=4	RPSA	0.039	1.408	3	1	2	1	1	295	32.8	4.87	30	1
Q2M243	Coiled-coil domain-containing protein 27 OS=Homo sapiens OX=9606 GN=CCDC27 PE=1 SV=2	CCDC27	0.064	1.04	4	1	2	1	1	656	75.3	5.68	0	1
Q14257	Reticulocalbin-2 OS=Homo sapiens OX=9606 GN=RCN2 PE=1 SV=1	RCN2	0	12.296	6	1	1	1	1	317	36.9	4.4	75	1
O14828	Secretory carrier-associated membrane protein 3 OS=Homo sapiens OX=9606 GN=SCAMP3 PE=1 SV=3	SCAMP3	0	10.715	5	1	1	1	1	347	38.3	7.64	63	1
P51970	NADH dehydrogenase [ubiquinone] 1 alpha subcomplex subunit 8 OS=Homo sapiens OX=9606 GN=NDUFA8 PE=1 SV=3	NDUFA8	0	10.635	10	1	1	1	1	172	20.1	7.65	63	1
Q9UPQ9	Trinucleotide repeat-containing gene 6B protein OS=Homo sapiens OX=9606 GN=TNRC6B PE=1 SV=4	TNRC6B	0	10.427	1	1	1	1	1	1833	193.9	6.76	100	1
Q9UL15	BAG family molecular chaperone regulator 5 OS=Homo sapiens OX=9606 GN=BAG5 PE=1 SV=1	BAG5	0	10.395	4	1	1	1	1	447	51.2	6.05	27	1
P61289	Proteasome activator complex subunit 3 OS=Homo sapiens OX=9606 GN=PSME3 PE=1 SV=1	PSME3	0	10.148	6	1	1	1	1	254	29.5	5.95	90	1
P07858	Cathepsin B OS=Homo sapiens OX=9606 GN=CTSB PE=1 SV=3	CTSB	0	9.811	5	1	1	1	1	339	37.8	6.3	45	1
P23258	Tubulin gamma-1 chain OS=Homo sapiens OX=9606 GN=TUBG1 PE=1 SV=2	TUBG1	0	9.637	3	1	1	1	1	451	51.1	6.14	59	1
Q9NYY8	FAST kinase domain-containing protein 2, mitochondrial OS=Homo sapiens OX=9606 GN=FASTKD2 PE=1 SV=1	FASTKD2	0	9.574	2	1	1	1	1	710	81.4	8.05	35	1
P35637	RNA-binding protein FUS OS=Homo sapiens OX=9606 GN=FUS PE=1 SV=1	FUS	0	9.57	3	1	1	1	1	526	53.4	9.36	42	1
O00116	Alkyldihydroxyacetonephosphate synthase, peroxisomal OS=Homo sapiens OX=9606 GN=AGPS PE=1 SV=1	AGPS	0	9.553	4	1	1	1	1	658	72.9	7.34	35	1
Q96EY7	Pentatricopeptide repeat domain-containing protein 3, mitochondrial OS=Homo sapiens OX=9606 GN=PTCD3 PE=1 SV=3	PTCD3	0	9.317	2	1	1	1	1	689	78.5	6.42	58	1
P49848	Transcription initiation factor TFIID subunit 6 OS=Homo sapiens OX=9606 GN=TAF6 PE=1 SV=1	TAF6	0	9.313	2	1	1	1	1	677	72.6	8.6	41	1
Q9UNL2	Translocon-associated protein subunit gamma OS=Homo sapiens OX=9606 GN=SSR3 PE=1 SV=1	SSR3	0	9.179	8	1	1	1	1	185	21.1	9.61	85	1
Q99523	Sortilin OS=Homo sapiens OX=9606 GN=SORT1 PE=1 SV=3	SORT1	0	8.682	2	1	1	1	1	831	92	5.74	77	1
Q9Y672	Dolichyl pyrophosphate Man9GlcNAc2 alpha-1,3-glucosyltransferase OS=Homo sapiens OX=9606 GN=ALG6 PE=1 SV=2	ALG6	0	8.503	3	1	1	1	1	507	58.1	8.46	58	1
P50897	Palmitoyl-protein thioesterase 1 OS=Homo sapiens OX=9606 GN=PPT1 PE=1 SV=1	PPT1	0	8.46	5	1	1	1	1	306	34.2	6.52	60	1
P49755	Transmembrane emp24 domain-containing protein 10 OS=Homo sapiens OX=9606 GN=TMED10 PE=1 SV=2	TMED10	0	8.372	5	1	1	1	1	219	25	7.44	52	1
P35080	Profilin-2 OS=Homo sapiens OX=9606 GN=PFN2 PE=1 SV=3	PFN2	0	8.269	10	1	1	1	1	140	15	6.99	52	1
Q15293	Reticulocalbin-1 OS=Homo sapiens OX=9606 GN=RCN1 PE=1 SV=1	RCN1	0	8.264	5	1	1	1	1	331	38.9	5	49	1
P40616	ADP-ribosylation factor-like protein 1 OS=Homo sapiens OX=9606 GN=ARL1 PE=1 SV=1	ARL1	0	8.135	8	1	1	1	1	181	20.4	5.72	52	1
Q5JVF3	PCI domain-containing protein 2 OS=Homo sapiens OX=9606 GN=PCID2 PE=1 SV=2	PCID2	0	8.007	4	1	1	1	1	399	46	8.53	52	1
Q9Y619	Mitochondrial ornithine transporter 1 OS=Homo sapiens OX=9606 GN=SLC25A15 PE=1 SV=1	SLC25A15	0	7.893	6	1	1	1	1	301	32.7	9.13	34	1
P09234	U1 small nuclear ribonucleoprotein C OS=Homo sapiens OX=9606 GN=SNRPC PE=1 SV=1	SNRPC	0	7.559	8	1	1	1	1	159	17.4	9.67	44	1
Q6IAN0	Dehydrogenase/reductase SDR family member 7B OS=Homo sapiens OX=9606 GN=DHRS7B PE=1 SV=2	DHRS7B	0	7.504	4	1	1	1	1	325	35.1	9.55	67	1
Q15417	Calponin-3 OS=Homo sapiens OX=9606 GN=CNN3 PE=1 SV=1	CNN3	0	7.386	4	1	1	1	1	329	36.4	6.05	39	1
P82650	28S ribosomal protein S22, mitochondrial OS=Homo sapiens OX=9606 GN=MRPS22 PE=1 SV=1	MRPS22	0	7.326	4	1	1	1	1	360	41.3	7.9	40	1
Q9HCU5	Prolactin regulatory element-binding protein OS=Homo sapiens OX=9606 GN=PREB PE=1 SV=2	PREB	0	7.314	3	1	1	1	1	417	45.4	7.88	37	1
Q5T440	Putative transferase CAF17, mitochondrial OS=Homo sapiens OX=9606 GN=IBA57 PE=1 SV=1	IBA57	0	7.151	4	1	1	1	1	356	38.1	9.83	69	1
Q96QK1	Vacuolar protein sorting-associated protein 35 OS=Homo sapiens OX=9606 GN=VPS35 PE=1 SV=2	VPS35	0	7.074	1	1	1	1	1	796	91.6	5.49	65	1
Q9P2E9	Ribosome-binding protein 1 OS=Homo sapiens OX=9606 GN=RRBP1 PE=1 SV=5	RRBP1	0	7.048	1	1	1	1	1	1410	152.4	8.6	38	1
P60468	Protein transport protein Sec61 subunit beta OS=Homo sapiens OX=9606 GN=SEC61B PE=1 SV=2	SEC61B	0	7.047	16	1	1	1	1	96	10	11.56	45	1
Q14160	Protein scribble homolog OS=Homo sapiens OX=9606 GN=SCRIB PE=1 SV=4	SCRIB	0	6.998	1	1	1	1	1	1630	174.8	5.07	50	1
Q8IYS1	Peptidase M20 domain-containing protein 2 OS=Homo sapiens OX=9606 GN=PM20D2 PE=1 SV=2	PM20D2	0	6.957	4	1	1	1	1	436	47.7	5.85	24	1
Q5T447	E3 ubiquitin-protein ligase HECTD3 OS=Homo sapiens OX=9606 GN=HECTD3 PE=1 SV=1	HECTD3	0	6.907	2	1	1	1	1	861	97.1	5.64	53	1
Q9BT22	Chitobiosyldiphosphodolichol beta-mannosyltransferase OS=Homo sapiens OX=9606 GN=ALG1 PE=1 SV=2	ALG1	0	6.857	3	1	1	1	1	464	52.5	7.23	67	1
Q9Y4P3	Transducin beta-like protein 2 OS=Homo sapiens OX=9606 GN=TBL2 PE=1 SV=1	TBL2	0	6.815	3	1	1	1	1	447	49.8	9.44	44	1
P51659	Peroxisomal multifunctional enzyme type 2 OS=Homo sapiens OX=9606 GN=HSD17B4 PE=1 SV=3	HSD17B4	0	6.814	2	1	1	1	1	736	79.6	8.84	66	1
P23588	Eukaryotic translation initiation factor 4B OS=Homo sapiens OX=9606 GN=EIF4B PE=1 SV=2	EIF4B	0	6.803	3	1	1	1	1	611	69.1	5.73	44	1
Q9Y2Z9	Ubiquinone biosynthesis monooxygenase COQ6, mitochondrial OS=Homo sapiens OX=9606 GN=COQ6 PE=1 SV=2	COQ6	0	6.771	4	1	1	1	1	468	50.8	7.3	32	1
Q96NB2	Sideroflexin-2 OS=Homo sapiens OX=9606 GN=SFXN2 PE=1 SV=2	SFXN2	0	6.653	4	1	1	1	1	322	36.2	9.41	47	1
Q15054	DNA polymerase delta subunit 3 OS=Homo sapiens OX=9606 GN=POLD3 PE=1 SV=2	POLD3	0	6.624	3	1	1	1	1	466	51.4	9.35	40	1
A8MXV4	Nucleoside diphosphate-linked moiety X motif 19 OS=Homo sapiens OX=9606 GN=NUDT19 PE=1 SV=1	NUDT19	0	6.624	4	1	1	1	1	375	42.2	7.64	37	1
Q86XL3	Ankyrin repeat and LEM domain-containing protein 2 OS=Homo sapiens OX=9606 GN=ANKLE2 PE=1 SV=4	ANKLE2	0	6.622	2	1	1	1	1	938	104.1	7.09	14	1
Q4V339	COBW domain-containing protein 6 OS=Homo sapiens OX=9606 GN=CBWD6 PE=3 SV=1	CBWD6	0	6.517	4	1	1	1	1	395	43.9	4.87	44	1
P48507	Glutamate--cysteine ligase regulatory subunit OS=Homo sapiens OX=9606 GN=GCLM PE=1 SV=1	GCLM	0	6.478	5	1	1	1	1	274	30.7	6.02	34	1
P14635	G2/mitotic-specific cyclin-B1 OS=Homo sapiens OX=9606 GN=CCNB1 PE=1 SV=1	CCNB1	0	6.432	3	1	1	1	1	433	48.3	7.47	32	1
P50336	Protoporphyrinogen oxidase OS=Homo sapiens OX=9606 GN=PPOX PE=1 SV=1	PPOX	0	6.404	3	1	1	1	1	477	50.7	8.16	42	1
Q53R41	FAST kinase domain-containing protein 1, mitochondrial OS=Homo sapiens OX=9606 GN=FASTKD1 PE=1 SV=1	FASTKD1	0	6.404	1	1	1	1	1	847	97.3	7.74	38	1
P62318	Small nuclear ribonucleoprotein Sm D3 OS=Homo sapiens OX=9606 GN=SNRPD3 PE=1 SV=1	SNRPD3	0	6.385	8	1	1	1	1	126	13.9	10.32	46	1
Q4G176	Malonate--CoA ligase ACSF3, mitochondrial OS=Homo sapiens OX=9606 GN=ACSF3 PE=1 SV=3	ACSF3	0	6.295	3	1	1	1	1	576	64.1	8.37	30	1
P23786	Carnitine O-palmitoyltransferase 2, mitochondrial OS=Homo sapiens OX=9606 GN=CPT2 PE=1 SV=2	CPT2	0	6.288	2	1	1	1	1	658	73.7	8.18	29	1
Q9UIG0	Tyrosine-protein kinase BAZ1B OS=Homo sapiens OX=9606 GN=BAZ1B PE=1 SV=2	BAZ1B	0	6.246	1	1	1	1	1	1483	170.8	8.48	51	1
Q8NCA5	Protein FAM98A OS=Homo sapiens OX=9606 GN=FAM98A PE=1 SV=2	FAM98A	0	6.194	2	1	1	1	1	518	55.2	8.95	47	1
Q9NZB2	Constitutive coactivator of PPAR-gamma-like protein 1 OS=Homo sapiens OX=9606 GN=FAM120A PE=1 SV=2	FAM120A	0	6.185	1	1	1	1	1	1118	121.8	8.88	21	1
Q15717	ELAV-like protein 1 OS=Homo sapiens OX=9606 GN=ELAVL1 PE=1 SV=2	ELAVL1	0	6.131	3	1	1	1	1	326	36.1	9.17	45	1
A4D1E9	GTP-binding protein 10 OS=Homo sapiens OX=9606 GN=GTPBP10 PE=1 SV=1	GTPBP10	0	6.069	3	1	1	1	1	387	42.9	9.03	65	1
Q9BV86	N-terminal Xaa-Pro-Lys N-methyltransferase 1 OS=Homo sapiens OX=9606 GN=NTMT1 PE=1 SV=3	NTMT1	0	5.998	6	1	1	1	1	223	25.4	5.52	22	1
Q02809	Procollagen-lysine,2-oxoglutarate 5-dioxygenase 1 OS=Homo sapiens OX=9606 GN=PLOD1 PE=1 SV=2	PLOD1	0	5.998	2	1	1	1	1	727	83.5	6.95	31	1
P23528	Cofilin-1 OS=Homo sapiens OX=9606 GN=CFL1 PE=1 SV=3	CFL1	0	5.967	7	1	1	1	1	166	18.5	8.09	29	1
O43242	26S proteasome non-ATPase regulatory subunit 3 OS=Homo sapiens OX=9606 GN=PSMD3 PE=1 SV=2	PSMD3	0	5.945	2	1	1	1	1	534	60.9	8.44	57	1
O15226	NF-kappa-B-repressing factor OS=Homo sapiens OX=9606 GN=NKRF PE=1 SV=2	NKRF	0	5.926	2	1	1	1	1	690	77.6	8.79	36	1
Q13685	Angio-associated migratory cell protein OS=Homo sapiens OX=9606 GN=AAMP PE=1 SV=2	AAMP	0	5.912	3	1	1	1	1	434	46.7	4.42	58	1
P35222	Catenin beta-1 OS=Homo sapiens OX=9606 GN=CTNNB1 PE=1 SV=1	CTNNB1	0	5.904	2	1	1	1	1	781	85.4	5.86	20	1
P07237	Protein disulfide-isomerase OS=Homo sapiens OX=9606 GN=P4HB PE=1 SV=3	P4HB	0	5.884	2	1	1	1	1	508	57.1	4.87	38	1
O60343	TBC1 domain family member 4 OS=Homo sapiens OX=9606 GN=TBC1D4 PE=1 SV=2	TBC1D4	0	5.847	1	1	1	1	1	1298	146.5	7.01	57	1
Q9Y5R4	MTRF1L release factor glutamine methyltransferase OS=Homo sapiens OX=9606 GN=HEMK1 PE=1 SV=1	HEMK1	0	5.751	4	1	1	1	1	338	38.2	6.7	0	1
Q13136	Liprin-alpha-1 OS=Homo sapiens OX=9606 GN=PPFIA1 PE=1 SV=1	PPFIA1	0	5.67	1	1	1	1	1	1202	135.7	6.29	39	1
Q14168	MAGUK p55 subfamily member 2 OS=Homo sapiens OX=9606 GN=MPP2 PE=1 SV=3	MPP2	0	5.617	2	1	1	1	1	576	64.5	6.77	50	1
O75643	U5 small nuclear ribonucleoprotein 200 kDa helicase OS=Homo sapiens OX=9606 GN=SNRNP200 PE=1 SV=2	SNRNP200	0	5.609	1	1	1	1	1	2136	244.4	6.06	34	1
Q9H2G2	STE20-like serine/threonine-protein kinase OS=Homo sapiens OX=9606 GN=SLK PE=1 SV=1	SLK	0	5.602	1	1	1	1	1	1235	142.6	5.15	36	1
Q96BN8	Ubiquitin thioesterase otulin OS=Homo sapiens OX=9606 GN=OTULIN PE=1 SV=3	OTULIN	0	5.454	3	1	1	1	1	352	40.2	5.47	54	1
Q9UGP8	Translocation protein SEC63 homolog OS=Homo sapiens OX=9606 GN=SEC63 PE=1 SV=2	SEC63	0	5.395	1	1	1	1	1	760	87.9	5.31	43	1
O60341	Lysine-specific histone demethylase 1A OS=Homo sapiens OX=9606 GN=KDM1A PE=1 SV=2	KDM1A	0	5.389	1	1	1	1	1	852	92.8	6.52	32	1
Q96SZ6	Mitochondrial tRNA methylthiotransferase CDK5RAP1 OS=Homo sapiens OX=9606 GN=CDK5RAP1 PE=1 SV=2	CDK5RAP1	0	5.366	2	1	1	1	1	601	67.6	8.21	52	1
P14866	Heterogeneous nuclear ribonucleoprotein L OS=Homo sapiens OX=9606 GN=HNRNPL PE=1 SV=2	HNRNPL	0	5.345	2	1	1	1	1	589	64.1	8.22	43	1
Q9BQT8	Mitochondrial 2-oxodicarboxylate carrier OS=Homo sapiens OX=9606 GN=SLC25A21 PE=1 SV=1	SLC25A21	0	5.27	5	1	1	1	1	299	33.3	9.51	51	1
P62314	Small nuclear ribonucleoprotein Sm D1 OS=Homo sapiens OX=9606 GN=SNRPD1 PE=1 SV=1	SNRPD1	0	5.252	11	1	1	1	1	119	13.3	11.56	22	1
P41240	Tyrosine-protein kinase CSK OS=Homo sapiens OX=9606 GN=CSK PE=1 SV=1	CSK	0	5.22	2	1	1	1	1	450	50.7	7.06	24	1
O75179	Ankyrin repeat domain-containing protein 17 OS=Homo sapiens OX=9606 GN=ANKRD17 PE=1 SV=3	ANKRD17	0	5.184	1	1	1	1	1	2603	274.1	6.52	0	1
O75663	TIP41-like protein OS=Homo sapiens OX=9606 GN=TIPRL PE=1 SV=2	TIPRL	0	5.176	4	1	1	1	1	272	31.4	5.91	35	1
Q96CU9	FAD-dependent oxidoreductase domain-containing protein 1 OS=Homo sapiens OX=9606 GN=FOXRED1 PE=1 SV=2	FOXRED1	0	5.159	3	1	1	1	1	486	53.8	7.78	34	1
Q9Y3D8	Adenylate kinase isoenzyme 6 OS=Homo sapiens OX=9606 GN=AK6 PE=1 SV=1	AK6	0	5.15	5	1	1	1	1	172	20	4.58	30	1
Q92769	Histone deacetylase 2 OS=Homo sapiens OX=9606 GN=HDAC2 PE=1 SV=2	HDAC2	0	5.125	3	1	1	1	1	488	55.3	5.91	29	1
Q5TA45	Integrator complex subunit 11 OS=Homo sapiens OX=9606 GN=INTS11 PE=1 SV=2	INTS11	0	5.057	2	1	1	1	1	600	67.6	8.06	27	1
Q8IYB3	Serine/arginine repetitive matrix protein 1 OS=Homo sapiens OX=9606 GN=SRRM1 PE=1 SV=2	SRRM1	0	5.047	1	1	1	1	1	904	102.3	11.84	29	1
Q5HYI8	Rab-like protein 3 OS=Homo sapiens OX=9606 GN=RABL3 PE=1 SV=1	RABL3	0	5.015	5	1	1	1	1	236	26.4	7.11	49	1
Q9H3K6	BolA-like protein 2 OS=Homo sapiens OX=9606 GN=BOLA2 PE=1 SV=1	BOLA2	0	4.931	10	1	1	1	1	86	10.1	6.52	40	1
P23381	Tryptophan--tRNA ligase, cytoplasmic OS=Homo sapiens OX=9606 GN=WARS1 PE=1 SV=2	WARS1	0	4.906	3	1	1	1	1	471	53.1	6.23	14	1
Q96SK2	Transmembrane protein 209 OS=Homo sapiens OX=9606 GN=TMEM209 PE=1 SV=2	TMEM209	0	4.882	2	1	1	1	1	561	62.9	8.63	61	1
P06702	Protein S100-A9 OS=Homo sapiens OX=9606 GN=S100A9 PE=1 SV=1	S100A9	0	4.875	13	1	1	1	1	114	13.2	6.13	15	1
P11387	DNA topoisomerase 1 OS=Homo sapiens OX=9606 GN=TOP1 PE=1 SV=2	TOP1	0	4.792	1	1	1	1	1	765	90.7	9.31	37	1
Q8IXI2	Mitochondrial Rho GTPase 1 OS=Homo sapiens OX=9606 GN=RHOT1 PE=1 SV=2	RHOT1	0	4.781	2	1	1	1	1	618	70.7	6.27	50	1
O75396	Vesicle-trafficking protein SEC22b OS=Homo sapiens OX=9606 GN=SEC22B PE=1 SV=4	SEC22B	0	4.772	5	1	1	1	1	215	24.6	6.92	33	1
P56270	Myc-associated zinc finger protein OS=Homo sapiens OX=9606 GN=MAZ PE=1 SV=1	MAZ	0	4.768	3	1	1	1	1	477	48.6	8.95	15	1
Q9Y2Z4	Tyrosine--tRNA ligase, mitochondrial OS=Homo sapiens OX=9606 GN=YARS2 PE=1 SV=2	YARS2	0	4.763	2	1	1	1	1	477	53.2	8.98	41	1
Q9P0L2	Serine/threonine-protein kinase MARK1 OS=Homo sapiens OX=9606 GN=MARK1 PE=1 SV=2	MARK1	0	4.75	1	1	1	1	1	795	88.9	9.36	31	1
O95163	Elongator complex protein 1 OS=Homo sapiens OX=9606 GN=ELP1 PE=1 SV=3	ELP1	0	4.746	1	1	1	1	1	1332	150.2	5.94	26	1
Q99459	Cell division cycle 5-like protein OS=Homo sapiens OX=9606 GN=CDC5L PE=1 SV=2	CDC5L	0	4.74	1	1	1	1	1	802	92.2	8.18	54	1
Q14684	Ribosomal RNA processing protein 1 homolog B OS=Homo sapiens OX=9606 GN=RRP1B PE=1 SV=3	RRP1B	0	4.72	2	1	1	1	1	758	84.4	9.76	25	1
O75874	Isocitrate dehydrogenase [NADP] cytoplasmic OS=Homo sapiens OX=9606 GN=IDH1 PE=1 SV=2	IDH1	0	4.718	3	1	1	1	1	414	46.6	7.01	29	1
Q86V81	THO complex subunit 4 OS=Homo sapiens OX=9606 GN=ALYREF PE=1 SV=3	ALYREF	0	4.689	4	1	1	1	1	257	26.9	11.15	41	1
O14981	TATA-binding protein-associated factor 172 OS=Homo sapiens OX=9606 GN=BTAF1 PE=1 SV=2	BTAF1	0	4.688	1	1	1	1	1	1849	206.8	6.52	61	1
Q9BUB7	Transmembrane protein 70, mitochondrial OS=Homo sapiens OX=9606 GN=TMEM70 PE=1 SV=2	TMEM70	0	4.683	4	1	1	1	1	260	29	8.91	18	1
Q9H0C8	Integrin-linked kinase-associated serine/threonine phosphatase 2C OS=Homo sapiens OX=9606 GN=ILKAP PE=1 SV=1	ILKAP	0	4.629	3	1	1	1	1	392	42.9	7.09	19	1
P35244	Replication protein A 14 kDa subunit OS=Homo sapiens OX=9606 GN=RPA3 PE=1 SV=1	RPA3	0	4.598	8	1	1	1	1	121	13.6	5.08	15	1
Q96TA2	ATP-dependent zinc metalloprotease YME1L1 OS=Homo sapiens OX=9606 GN=YME1L1 PE=1 SV=2	YME1L1	0	4.585	1	1	1	1	1	773	86.4	8.76	32	1
P40763	Signal transducer and activator of transcription 3 OS=Homo sapiens OX=9606 GN=STAT3 PE=1 SV=2	STAT3	0	4.541	2	1	1	1	1	770	88	6.3	25	1
Q9Y5B9	FACT complex subunit SPT16 OS=Homo sapiens OX=9606 GN=SUPT16H PE=1 SV=1	SUPT16H	0	4.516	1	1	1	1	1	1047	119.8	5.66	16	1
P37198	Nuclear pore glycoprotein p62 OS=Homo sapiens OX=9606 GN=NUP62 PE=1 SV=3	NUP62	0	4.496	3	1	1	1	1	522	53.2	5.31	0	1
O75419	Cell division control protein 45 homolog OS=Homo sapiens OX=9606 GN=CDC45 PE=1 SV=1	CDC45	0	4.456	2	1	1	1	1	566	65.5	5.53	36	1
Q13347	Eukaryotic translation initiation factor 3 subunit I OS=Homo sapiens OX=9606 GN=EIF3I PE=1 SV=1	EIF3I	0	4.435	3	1	1	1	1	325	36.5	5.64	32	1
O14950	Myosin regulatory light chain 12B OS=Homo sapiens OX=9606 GN=MYL12B PE=1 SV=2	MYL12B	0	4.426	6	1	1	1	1	172	19.8	4.84	13	1
O75340	Programmed cell death protein 6 OS=Homo sapiens OX=9606 GN=PDCD6 PE=1 SV=1	PDCD6	0	4.425	6	1	1	1	1	191	21.9	5.4	31	1
O14966	Ras-related protein Rab-7L1 OS=Homo sapiens OX=9606 GN=RAB29 PE=1 SV=1	RAB29	0	4.416	5	1	1	1	1	203	23.1	7.18	36	1
Q9Y383	Putative RNA-binding protein Luc7-like 2 OS=Homo sapiens OX=9606 GN=LUC7L2 PE=1 SV=2	LUC7L2	0	4.408	3	1	1	1	1	392	46.5	10.01	30	1
Q8N465	D-2-hydroxyglutarate dehydrogenase, mitochondrial OS=Homo sapiens OX=9606 GN=D2HGDH PE=1 SV=3	D2HGDH	0	4.399	2	1	1	1	1	521	56.4	7.99	44	1
P62857	40S ribosomal protein S28 OS=Homo sapiens OX=9606 GN=RPS28 PE=1 SV=1	RPS28	0	4.393	13	1	1	1	1	69	7.8	10.7	36	1
Q08945	FACT complex subunit SSRP1 OS=Homo sapiens OX=9606 GN=SSRP1 PE=1 SV=1	SSRP1	0	4.388	2	1	1	1	1	709	81	6.87	32	1
P54619	5'-AMP-activated protein kinase subunit gamma-1 OS=Homo sapiens OX=9606 GN=PRKAG1 PE=1 SV=1	PRKAG1	0	4.382	3	1	1	1	1	331	37.6	6.92	19	1
Q8IWX8	Calcium homeostasis endoplasmic reticulum protein OS=Homo sapiens OX=9606 GN=CHERP PE=1 SV=3	CHERP	0	4.38	2	1	1	1	1	916	103.6	9.04	0	1
Q9P2J5	Leucine--tRNA ligase, cytoplasmic OS=Homo sapiens OX=9606 GN=LARS1 PE=1 SV=2	LARS1	0	4.379	1	1	1	1	1	1176	134.4	7.3	14	1
P62891	60S ribosomal protein L39 OS=Homo sapiens OX=9606 GN=RPL39 PE=1 SV=2	RPL39	0	4.368	20	1	1	1	1	51	6.4	12.56	34	1
P61224	Ras-related protein Rap-1b OS=Homo sapiens OX=9606 GN=RAP1B PE=1 SV=1	RAP1B	0	4.362	6	1	1	1	1	184	20.8	5.78	0	1
P52294	Importin subunit alpha-5 OS=Homo sapiens OX=9606 GN=KPNA1 PE=1 SV=3	KPNA1	0	4.349	2	1	1	1	1	538	60.2	5.01	0	1
Q6PGP7	Tetratricopeptide repeat protein 37 OS=Homo sapiens OX=9606 GN=TTC37 PE=1 SV=1	TTC37	0	4.328	1	1	1	1	1	1564	175.4	7.53	15	1
P28070	Proteasome subunit beta type-4 OS=Homo sapiens OX=9606 GN=PSMB4 PE=1 SV=4	PSMB4	0	4.326	4	1	1	1	1	264	29.2	5.97	41	1
O43813	Glutathione S-transferase LANCL1 OS=Homo sapiens OX=9606 GN=LANCL1 PE=1 SV=1	LANCL1	0	4.323	3	1	1	1	1	399	45.3	7.75	30	1
Q9GZT3	SRA stem-loop-interacting RNA-binding protein, mitochondrial OS=Homo sapiens OX=9606 GN=SLIRP PE=1 SV=1	SLIRP	0	4.272	9	1	1	1	1	109	12.3	10.24	35	1
Q9UEW8	STE20/SPS1-related proline-alanine-rich protein kinase OS=Homo sapiens OX=9606 GN=STK39 PE=1 SV=3	STK39	0	4.196	2	1	1	1	1	545	59.4	6.29	35	1
Q9BQ67	Glutamate-rich WD repeat-containing protein 1 OS=Homo sapiens OX=9606 GN=GRWD1 PE=1 SV=1	GRWD1	0	4.184	4	1	1	1	1	446	49.4	4.92	39	1
Q9H974	Queuine tRNA-ribosyltransferase accessory subunit 2 OS=Homo sapiens OX=9606 GN=QTRT2 PE=1 SV=1	QTRT2	0	4.182	4	1	1	1	1	415	46.7	6.81	19	1
Q9NW81	Distal membrane-arm assembly complex protein 2 OS=Homo sapiens OX=9606 GN=DMAC2 PE=1 SV=3	DMAC2	0	4.159	5	1	1	1	1	257	29.2	6.43	26	1
P62861	40S ribosomal protein S30 OS=Homo sapiens OX=9606 GN=FAU PE=1 SV=1	FAU	0	4.135	19	1	1	1	1	59	6.6	12.15	26	1
Q96D09	G-protein coupled receptor-associated sorting protein 2 OS=Homo sapiens OX=9606 GN=GPRASP2 PE=1 SV=1	GPRASP2	0	4.128	1	1	1	1	1	838	93.7	5.01	23	1
Q6PJT7	Zinc finger CCCH domain-containing protein 14 OS=Homo sapiens OX=9606 GN=ZC3H14 PE=1 SV=1	ZC3H14	0	4.121	2	1	1	1	1	736	82.8	7.31	17	1
Q9P0J0	NADH dehydrogenase [ubiquinone] 1 alpha subcomplex subunit 13 OS=Homo sapiens OX=9606 GN=NDUFA13 PE=1 SV=3	NDUFA13	0	4.079	10	1	1	1	1	144	16.7	8.43	15	1
Q9NZL4	Hsp70-binding protein 1 OS=Homo sapiens OX=9606 GN=HSPBP1 PE=1 SV=2	HSPBP1	0	4.068	3	1	1	1	1	359	39.3	5.21	41	1
P28072	Proteasome subunit beta type-6 OS=Homo sapiens OX=9606 GN=PSMB6 PE=1 SV=4	PSMB6	0	4.057	5	1	1	1	1	239	25.3	4.92	49	1
Q92530	Proteasome inhibitor PI31 subunit OS=Homo sapiens OX=9606 GN=PSMF1 PE=1 SV=2	PSMF1	0	4.051	6	1	1	1	1	271	29.8	5.74	0	1
P15735	Phosphorylase b kinase gamma catalytic chain, liver/testis isoform OS=Homo sapiens OX=9606 GN=PHKG2 PE=1 SV=1	PHKG2	0	4.051	3	1	1	1	1	406	46.4	6.38	0	1
P30519	Heme oxygenase 2 OS=Homo sapiens OX=9606 GN=HMOX2 PE=1 SV=2	HMOX2	0	4.045	3	1	1	1	1	316	36	5.41	24	1
Q5JTV8	Torsin-1A-interacting protein 1 OS=Homo sapiens OX=9606 GN=TOR1AIP1 PE=1 SV=2	TOR1AIP1	0	4.045	2	1	1	1	1	583	66.2	8.18	16	1
P56962	Syntaxin-17 OS=Homo sapiens OX=9606 GN=STX17 PE=1 SV=2	STX17	0	4.042	3	1	1	1	1	302	33.4	6.57	46	1
P53350	Serine/threonine-protein kinase PLK1 OS=Homo sapiens OX=9606 GN=PLK1 PE=1 SV=1	PLK1	0	4.03	1	1	1	1	1	603	68.2	8.91	20	1
O14733	Dual specificity mitogen-activated protein kinase kinase 7 OS=Homo sapiens OX=9606 GN=MAP2K7 PE=1 SV=2	MAP2K7	0	4.017	3	1	1	1	1	419	47.5	9.16	22	1
Q9NR12	PDZ and LIM domain protein 7 OS=Homo sapiens OX=9606 GN=PDLIM7 PE=1 SV=1	PDLIM7	0	3.953	3	1	1	1	1	457	49.8	8.41	47	1
Q9GZZ9	Ubiquitin-like modifier-activating enzyme 5 OS=Homo sapiens OX=9606 GN=UBA5 PE=1 SV=1	UBA5	0	3.948	2	1	1	1	1	404	44.8	4.84	32	1
Q13561	Dynactin subunit 2 OS=Homo sapiens OX=9606 GN=DCTN2 PE=1 SV=4	DCTN2	0	3.945	2	1	1	1	1	401	44.2	5.21	23	1
O15321	Transmembrane 9 superfamily member 1 OS=Homo sapiens OX=9606 GN=TM9SF1 PE=2 SV=2	TM9SF1	0	3.928	2	1	1	1	1	606	68.8	7.17	17	1
Q8NB46	Serine/threonine-protein phosphatase 6 regulatory ankyrin repeat subunit C OS=Homo sapiens OX=9606 GN=ANKRD52 PE=1 SV=3	ANKRD52	0	3.906	1	1	1	1	1	1076	115	6.48	27	1
Q9UBL6	Copine-7 OS=Homo sapiens OX=9606 GN=CPNE7 PE=1 SV=1	CPNE7	0	3.892	1	1	1	1	1	633	70.2	6.38	36	1
P51148	Ras-related protein Rab-5C OS=Homo sapiens OX=9606 GN=RAB5C PE=1 SV=2	RAB5C	0	3.875	6	1	1	1	1	216	23.5	8.41	41	1
Q9Y266	Nuclear migration protein nudC OS=Homo sapiens OX=9606 GN=NUDC PE=1 SV=1	NUDC	0	3.866	4	1	1	1	1	331	38.2	5.38	16	1
Q8IV08	5'-3' exonuclease PLD3 OS=Homo sapiens OX=9606 GN=PLD3 PE=1 SV=1	PLD3	0	3.864	2	1	1	1	1	490	54.7	6.47	29	1
Q9Y2Q9	28S ribosomal protein S28, mitochondrial OS=Homo sapiens OX=9606 GN=MRPS28 PE=1 SV=1	MRPS28	0	3.855	5	1	1	1	1	187	20.8	9.1	26	1
Q9Y6Y8	SEC23-interacting protein OS=Homo sapiens OX=9606 GN=SEC23IP PE=1 SV=1	SEC23IP	0	3.853	2	1	1	1	1	1000	111	5.54	0	1
Q13445	Transmembrane emp24 domain-containing protein 1 OS=Homo sapiens OX=9606 GN=TMED1 PE=1 SV=1	TMED1	0	3.85	4	1	1	1	1	227	25.2	4.48	52	1
Q9Y450	HBS1-like protein OS=Homo sapiens OX=9606 GN=HBS1L PE=1 SV=1	HBS1L	0	3.847	2	1	1	1	1	684	75.4	6.61	24	1
O60725	Protein-S-isoprenylcysteine O-methyltransferase OS=Homo sapiens OX=9606 GN=ICMT PE=1 SV=1	ICMT	0	3.826	3	1	1	1	1	284	31.9	7.96	20	1
Q10472	Polypeptide N-acetylgalactosaminyltransferase 1 OS=Homo sapiens OX=9606 GN=GALNT1 PE=1 SV=1	GALNT1	0	3.801	2	1	1	1	1	559	64.2	7.72	46	1
Q06210	Glutamine--fructose-6-phosphate aminotransferase [isomerizing] 1 OS=Homo sapiens OX=9606 GN=GFPT1 PE=1 SV=3	GFPT1	0	3.793	1	1	1	1	1	699	78.8	7.11	0	1
Q8WUM0	Nuclear pore complex protein Nup133 OS=Homo sapiens OX=9606 GN=NUP133 PE=1 SV=2	NUP133	0	3.78	1	1	1	1	1	1156	128.9	5.1	27	1
P43243	Matrin-3 OS=Homo sapiens OX=9606 GN=MATR3 PE=1 SV=2	MATR3	0	3.758	2	1	1	1	1	847	94.6	6.25	0	1
P78362	SRSF protein kinase 2 OS=Homo sapiens OX=9606 GN=SRPK2 PE=1 SV=3	SRPK2	0	3.75	1	1	1	1	1	688	77.5	4.97	34	1
Q8NFQ8	Torsin-1A-interacting protein 2 OS=Homo sapiens OX=9606 GN=TOR1AIP2 PE=1 SV=1	TOR1AIP2	0	3.746	3	1	1	1	1	470	51.2	4.96	18	1
Q14145	Kelch-like ECH-associated protein 1 OS=Homo sapiens OX=9606 GN=KEAP1 PE=1 SV=2	KEAP1	0	3.743	1	1	1	1	1	624	69.6	6.44	49	1
Q9H0D6	5'-3' exoribonuclease 2 OS=Homo sapiens OX=9606 GN=XRN2 PE=1 SV=1	XRN2	0	3.713	1	1	1	1	1	950	108.5	7.47	44	1
O14976	Cyclin-G-associated kinase OS=Homo sapiens OX=9606 GN=GAK PE=1 SV=2	GAK	0	3.679	1	1	1	1	1	1311	143.1	5.73	13	1
Q53ET0	CREB-regulated transcription coactivator 2 OS=Homo sapiens OX=9606 GN=CRTC2 PE=1 SV=2	CRTC2	0	3.668	2	1	1	1	1	693	73.3	7.11	0	1
P37268	Squalene synthase OS=Homo sapiens OX=9606 GN=FDFT1 PE=1 SV=1	FDFT1	0	3.634	3	1	1	1	1	417	48.1	6.54	19	1
Q9UBE0	SUMO-activating enzyme subunit 1 OS=Homo sapiens OX=9606 GN=SAE1 PE=1 SV=1	SAE1	0	3.63	2	1	1	1	1	346	38.4	5.3	30	1
Q96PU8	Protein quaking OS=Homo sapiens OX=9606 GN=QKI PE=1 SV=1	QKI	0	3.626	2	1	1	1	1	341	37.6	8.56	26	1
Q9H0A0	RNA cytidine acetyltransferase OS=Homo sapiens OX=9606 GN=NAT10 PE=1 SV=2	NAT10	0	3.619	1	1	1	1	1	1025	115.7	8.27	22	1
P60228	Eukaryotic translation initiation factor 3 subunit E OS=Homo sapiens OX=9606 GN=EIF3E PE=1 SV=1	EIF3E	0	3.613	2	1	1	1	1	445	52.2	6.04	0	1
Q9UHB6	LIM domain and actin-binding protein 1 OS=Homo sapiens OX=9606 GN=LIMA1 PE=1 SV=1	LIMA1	0	3.583	1	1	1	1	1	759	85.2	6.84	38	1
P43487	Ran-specific GTPase-activating protein OS=Homo sapiens OX=9606 GN=RANBP1 PE=1 SV=1	RANBP1	0	3.564	5	1	1	1	1	201	23.3	5.29	28	1
P26368	Splicing factor U2AF 65 kDa subunit OS=Homo sapiens OX=9606 GN=U2AF2 PE=1 SV=4	U2AF2	0	3.56	2	1	1	1	1	475	53.5	9.09	33	1
O75534	Cold shock domain-containing protein E1 OS=Homo sapiens OX=9606 GN=CSDE1 PE=1 SV=2	CSDE1	0	3.556	1	1	1	1	1	798	88.8	6.25	47	1
Q8TF09	Dynein light chain roadblock-type 2 OS=Homo sapiens OX=9606 GN=DYNLRB2 PE=1 SV=1	DYNLRB2	0	3.545	9	1	1	1	1	96	10.8	7.5	0	1
Q8WVD3	E3 ubiquitin-protein ligase RNF138 OS=Homo sapiens OX=9606 GN=RNF138 PE=1 SV=1	RNF138	0	3.537	4	1	1	1	1	245	28.2	6.93	29	1
P84090	Enhancer of rudimentary homolog OS=Homo sapiens OX=9606 GN=ERH PE=1 SV=1	ERH	0	3.535	11	1	1	1	1	104	12.3	5.92	22	1
Q9NRG7	Epimerase family protein SDR39U1 OS=Homo sapiens OX=9606 GN=SDR39U1 PE=1 SV=3	SDR39U1	0	3.465	3	1	1	1	1	293	31.1	9.04	0	1
Q92542	Nicastrin OS=Homo sapiens OX=9606 GN=NCSTN PE=1 SV=2	NCSTN	0	3.455	1	1	1	1	1	709	78.4	5.99	30	1
P42224	Signal transducer and activator of transcription 1-alpha/beta OS=Homo sapiens OX=9606 GN=STAT1 PE=1 SV=2	STAT1	0	3.455	2	1	1	1	1	750	87.3	6.05	16	1
Q92974	Rho guanine nucleotide exchange factor 2 OS=Homo sapiens OX=9606 GN=ARHGEF2 PE=1 SV=4	ARHGEF2	0	3.442	1	1	1	1	1	986	111.5	7.27	26	1
Q8IZV5	Retinol dehydrogenase 10 OS=Homo sapiens OX=9606 GN=RDH10 PE=1 SV=1	RDH10	0	3.441	2	1	1	1	1	341	38.1	7.4	30	1
P23921	Ribonucleoside-diphosphate reductase large subunit OS=Homo sapiens OX=9606 GN=RRM1 PE=1 SV=1	RRM1	0	3.434	1	1	1	1	1	792	90	7.15	21	1
Q9BU76	Multiple myeloma tumor-associated protein 2 OS=Homo sapiens OX=9606 GN=MMTAG2 PE=1 SV=1	MMTAG2	0	3.419	5	1	1	1	1	263	29.4	10.02	27	1
O14757	Serine/threonine-protein kinase Chk1 OS=Homo sapiens OX=9606 GN=CHEK1 PE=1 SV=2	CHEK1	0	3.402	2	1	1	1	1	476	54.4	8.25	15	1
Q99653	Calcineurin B homologous protein 1 OS=Homo sapiens OX=9606 GN=CHP1 PE=1 SV=3	CHP1	0	3.389	6	1	1	1	1	195	22.4	5.1	28	1
P29218	Inositol monophosphatase 1 OS=Homo sapiens OX=9606 GN=IMPA1 PE=1 SV=1	IMPA1	0	3.346	4	1	1	1	1	277	30.2	5.26	31	1
O60832	H/ACA ribonucleoprotein complex subunit DKC1 OS=Homo sapiens OX=9606 GN=DKC1 PE=1 SV=3	DKC1	0	3.302	2	1	1	1	1	514	57.6	9.42	0	1
Q6ZRV2	Protein FAM83H OS=Homo sapiens OX=9606 GN=FAM83H PE=1 SV=3	FAM83H	0	3.293	1	1	1	1	1	1179	127	6.98	24	1
Q7KZF4	Staphylococcal nuclease domain-containing protein 1 OS=Homo sapiens OX=9606 GN=SND1 PE=1 SV=1	SND1	0	3.264	1	1	1	1	1	910	101.9	7.17	20	1
Q8IUR0	Trafficking protein particle complex subunit 5 OS=Homo sapiens OX=9606 GN=TRAPPC5 PE=1 SV=1	TRAPPC5	0	3.259	5	1	1	1	1	188	20.8	9.66	24	1
Q15629	Translocating chain-associated membrane protein 1 OS=Homo sapiens OX=9606 GN=TRAM1 PE=1 SV=3	TRAM1	0	3.241	3	1	1	1	1	374	43	9.63	0	1
P62333	26S proteasome regulatory subunit 10B OS=Homo sapiens OX=9606 GN=PSMC6 PE=1 SV=1	PSMC6	0	3.232	3	1	1	1	1	389	44.1	7.49	0	1
Q8WXG9	Adhesion G-protein coupled receptor V1 OS=Homo sapiens OX=9606 GN=ADGRV1 PE=1 SV=2	ADGRV1	0	3.221	0	1	1	1	1	6306	692.6	4.64	46	1
Q92665	28S ribosomal protein S31, mitochondrial OS=Homo sapiens OX=9606 GN=MRPS31 PE=1 SV=3	MRPS31	0	3.186	3	1	1	1	1	395	45.3	9.29	34	1
Q53H96	Pyrroline-5-carboxylate reductase 3 OS=Homo sapiens OX=9606 GN=PYCR3 PE=1 SV=3	PYCR3	0	3.168	6	1	1	1	1	274	28.6	7.72	25	1
Q9GZS3	WD repeat-containing protein 61 OS=Homo sapiens OX=9606 GN=WDR61 PE=1 SV=1	WDR61	0	3.129	4	1	1	1	1	305	33.6	5.47	0	1
Q12874	Splicing factor 3A subunit 3 OS=Homo sapiens OX=9606 GN=SF3A3 PE=1 SV=1	SF3A3	0	3.125	2	1	1	1	1	501	58.8	5.38	22	1
Q9P2I0	Cleavage and polyadenylation specificity factor subunit 2 OS=Homo sapiens OX=9606 GN=CPSF2 PE=1 SV=2	CPSF2	0	3.119	1	1	1	1	1	782	88.4	5.11	26	1
O43390	Heterogeneous nuclear ribonucleoprotein R OS=Homo sapiens OX=9606 GN=HNRNPR PE=1 SV=1	HNRNPR	0	3.095	2	1	1	1	1	633	70.9	8.13	28	1
Q15125	3-beta-hydroxysteroid-Delta(8),Delta(7)-isomerase OS=Homo sapiens OX=9606 GN=EBP PE=1 SV=3	EBP	0	3.092	5	1	1	1	1	230	26.3	7.9	24	1
Q9H2H9	Sodium-coupled neutral amino acid transporter 1 OS=Homo sapiens OX=9606 GN=SLC38A1 PE=1 SV=1	SLC38A1	0	3.078	2	1	1	1	1	487	54	7.02	22	1
Q13371	Phosducin-like protein OS=Homo sapiens OX=9606 GN=PDCL PE=1 SV=3	PDCL	0	3.028	9	1	1	1	1	301	34.3	4.73	0	1
Q99797	Mitochondrial intermediate peptidase OS=Homo sapiens OX=9606 GN=MIPEP PE=1 SV=2	MIPEP	0	3.017	2	1	1	1	1	713	80.6	7.05	21	1
Q0PNE2	Elongator complex protein 6 OS=Homo sapiens OX=9606 GN=ELP6 PE=1 SV=1	ELP6	0	3.011	6	1	1	1	1	266	29.8	6.84	19	1
Q14008	Cytoskeleton-associated protein 5 OS=Homo sapiens OX=9606 GN=CKAP5 PE=1 SV=3	CKAP5	0	2.977	1	1	1	1	1	2032	225.4	7.8	32	1
Q13426	DNA repair protein XRCC4 OS=Homo sapiens OX=9606 GN=XRCC4 PE=1 SV=2	XRCC4	0	2.97	2	1	1	1	1	336	38.3	4.98	0	1
Q9Y314	Nitric oxide synthase-interacting protein OS=Homo sapiens OX=9606 GN=NOSIP PE=1 SV=1	NOSIP	0.002	2.939	4	1	1	1	1	301	33.2	8.82	0	1
O14545	TRAF-type zinc finger domain-containing protein 1 OS=Homo sapiens OX=9606 GN=TRAFD1 PE=1 SV=1	TRAFD1	0.002	2.933	2	1	1	1	1	582	64.8	5.29	23	1
P48651	Phosphatidylserine synthase 1 OS=Homo sapiens OX=9606 GN=PTDSS1 PE=1 SV=1	PTDSS1	0.002	2.906	2	1	1	1	1	473	55.5	8.43	14	1
P54132	Bloom syndrome protein OS=Homo sapiens OX=9606 GN=BLM PE=1 SV=1	BLM	0.002	2.892	1	1	1	1	1	1417	158.9	7.49	28	1
P49753	Acyl-coenzyme A thioesterase 2, mitochondrial OS=Homo sapiens OX=9606 GN=ACOT2 PE=1 SV=6	ACOT2	0.002	2.883	2	1	1	1	1	483	53.2	8.47	21	1
Q66PJ3	ADP-ribosylation factor-like protein 6-interacting protein 4 OS=Homo sapiens OX=9606 GN=ARL6IP4 PE=1 SV=2	ARL6IP4	0.002	2.879	2	1	1	1	1	421	44.9	10.93	35	1
P47897	Glutamine--tRNA ligase OS=Homo sapiens OX=9606 GN=QARS1 PE=1 SV=1	QARS1	0.002	2.872	1	1	1	1	1	775	87.7	7.15	34	1
Q16822	Phosphoenolpyruvate carboxykinase [GTP], mitochondrial OS=Homo sapiens OX=9606 GN=PCK2 PE=1 SV=4	PCK2	0.002	2.868	2	1	1	1	1	640	70.7	7.62	0	1
Q8NEY1	Neuron navigator 1 OS=Homo sapiens OX=9606 GN=NAV1 PE=1 SV=2	NAV1	0.002	2.845	0	1	1	1	1	1877	202.3	8.07	0	1
O14920	Inhibitor of nuclear factor kappa-B kinase subunit beta OS=Homo sapiens OX=9606 GN=IKBKB PE=1 SV=1	IKBKB	0.002	2.841	1	1	1	1	1	756	86.5	5.78	0	1
O14681	Etoposide-induced protein 2.4 homolog OS=Homo sapiens OX=9606 GN=EI24 PE=1 SV=4	EI24	0.002	2.819	2	1	1	1	1	340	38.9	9.72	39	1
O43505	Beta-1,4-glucuronyltransferase 1 OS=Homo sapiens OX=9606 GN=B4GAT1 PE=1 SV=1	B4GAT1	0.002	2.78	2	1	1	1	1	415	47.1	7.2	41	1
Q5H9R7	Serine/threonine-protein phosphatase 6 regulatory subunit 3 OS=Homo sapiens OX=9606 GN=PPP6R3 PE=1 SV=2	PPP6R3	0.002	2.772	1	1	1	1	1	873	97.6	4.6	34	1
P30876	DNA-directed RNA polymerase II subunit RPB2 OS=Homo sapiens OX=9606 GN=POLR2B PE=1 SV=1	POLR2B	0.002	2.772	1	1	1	1	1	1174	133.8	6.87	20	1
Q9H9A7	RecQ-mediated genome instability protein 1 OS=Homo sapiens OX=9606 GN=RMI1 PE=1 SV=3	RMI1	0.002	2.751	1	1	1	1	1	625	70.1	4.96	18	1
Q6NUK1	Calcium-binding mitochondrial carrier protein SCaMC-1 OS=Homo sapiens OX=9606 GN=SLC25A24 PE=1 SV=2	SLC25A24	0.002	2.749	2	1	1	1	1	477	53.3	6.33	0	1
Q6NTF9	Rhomboid domain-containing protein 2 OS=Homo sapiens OX=9606 GN=RHBDD2 PE=1 SV=2	RHBDD2	0.003	2.745	2	1	1	1	1	364	39.2	9.32	26	1
Q13573	SNW domain-containing protein 1 OS=Homo sapiens OX=9606 GN=SNW1 PE=1 SV=1	SNW1	0.004	2.733	1	1	1	1	1	536	61.5	9.52	31	1
O00483	Cytochrome c oxidase subunit NDUFA4 OS=Homo sapiens OX=9606 GN=NDUFA4 PE=1 SV=1	NDUFA4	0.004	2.718	10	1	1	1	1	81	9.4	9.38	0	1
Q9ULX3	RNA-binding protein NOB1 OS=Homo sapiens OX=9606 GN=NOB1 PE=1 SV=1	NOB1	0.004	2.715	2	1	1	1	1	412	46.6	7.18	0	1
P78406	mRNA export factor OS=Homo sapiens OX=9606 GN=RAE1 PE=1 SV=1	RAE1	0.004	2.702	2	1	1	1	1	368	40.9	7.83	39	1
Q13084	39S ribosomal protein L28, mitochondrial OS=Homo sapiens OX=9606 GN=MRPL28 PE=1 SV=4	MRPL28	0.004	2.689	4	1	1	1	1	256	30.1	8.29	15	1
Q16181	Septin-7 OS=Homo sapiens OX=9606 GN=SEPTIN7 PE=1 SV=2	SEPTIN7	0.005	2.627	2	1	1	1	1	437	50.6	8.63	34	1
O43772	Mitochondrial carnitine/acylcarnitine carrier protein OS=Homo sapiens OX=9606 GN=SLC25A20 PE=1 SV=1	SLC25A20	0.006	2.601	3	1	1	1	1	301	32.9	9.41	0	1
Q9NQ34	Transmembrane protein 9B OS=Homo sapiens OX=9606 GN=TMEM9B PE=1 SV=1	TMEM9B	0.006	2.596	4	1	1	1	1	198	22.5	8.06	28	1
P31930	Cytochrome b-c1 complex subunit 1, mitochondrial OS=Homo sapiens OX=9606 GN=UQCRC1 PE=1 SV=3	UQCRC1	0.006	2.576	3	1	1	1	1	480	52.6	6.37	19	1
Q15746	Myosin light chain kinase, smooth muscle OS=Homo sapiens OX=9606 GN=MYLK PE=1 SV=4	MYLK	0.006	2.573	0	1	1	1	1	1914	210.6	6.15	29	1
Q9BVK6	Transmembrane emp24 domain-containing protein 9 OS=Homo sapiens OX=9606 GN=TMED9 PE=1 SV=2	TMED9	0.006	2.563	4	1	1	1	1	235	27.3	8.02	0	1
Q13131	5'-AMP-activated protein kinase catalytic subunit alpha-1 OS=Homo sapiens OX=9606 GN=PRKAA1 PE=1 SV=4	PRKAA1	0.006	2.556	1	1	1	1	1	559	64	8.12	40	1
Q16643	Drebrin OS=Homo sapiens OX=9606 GN=DBN1 PE=1 SV=4	DBN1	0.006	2.553	1	1	1	1	1	649	71.4	4.45	47	1
O95801	Tetratricopeptide repeat protein 4 OS=Homo sapiens OX=9606 GN=TTC4 PE=1 SV=3	TTC4	0.006	2.551	3	1	1	1	1	387	44.7	5.6	22	1
Q8TD30	Alanine aminotransferase 2 OS=Homo sapiens OX=9606 GN=GPT2 PE=1 SV=1	GPT2	0.006	2.522	3	1	1	1	1	523	57.9	7.71	0	1
Q9H9P8	L-2-hydroxyglutarate dehydrogenase, mitochondrial OS=Homo sapiens OX=9606 GN=L2HGDH PE=1 SV=3	L2HGDH	0.006	2.512	2	1	1	1	1	463	50.3	8.15	0	1
P42765	3-ketoacyl-CoA thiolase, mitochondrial OS=Homo sapiens OX=9606 GN=ACAA2 PE=1 SV=2	ACAA2	0.006	2.499	2	1	1	1	1	397	41.9	8.09	19	1
Q8TB37	Iron-sulfur protein NUBPL OS=Homo sapiens OX=9606 GN=NUBPL PE=1 SV=3	NUBPL	0.006	2.499	2	1	1	1	1	319	34.1	9.04	33	1
Q969Y2	tRNA modification GTPase GTPBP3, mitochondrial OS=Homo sapiens OX=9606 GN=GTPBP3 PE=1 SV=2	GTPBP3	0.006	2.488	3	1	1	1	1	492	52	6.48	18	1
Q14669	E3 ubiquitin-protein ligase TRIP12 OS=Homo sapiens OX=9606 GN=TRIP12 PE=1 SV=1	TRIP12	0.006	2.477	0	1	1	1	1	1992	220.3	8.48	18	1
O43663	Protein regulator of cytokinesis 1 OS=Homo sapiens OX=9606 GN=PRC1 PE=1 SV=2	PRC1	0.006	2.475	1	1	1	1	1	620	71.6	6.68	28	1
Q15070	Mitochondrial inner membrane protein OXA1L OS=Homo sapiens OX=9606 GN=OXA1L PE=1 SV=3	OXA1L	0.006	2.459	2	1	1	1	1	435	48.5	9.45	25	1
Q969M3	Protein YIPF5 OS=Homo sapiens OX=9606 GN=YIPF5 PE=1 SV=1	YIPF5	0.007	2.445	4	1	1	1	1	257	28	4.36	0	1
Q9BY11	Protein kinase C and casein kinase substrate in neurons protein 1 OS=Homo sapiens OX=9606 GN=PACSIN1 PE=1 SV=1	PACSIN1	0.007	2.422	5	1	1	1	1	444	50.9	5.24	0	1
O15270	Serine palmitoyltransferase 2 OS=Homo sapiens OX=9606 GN=SPTLC2 PE=1 SV=1	SPTLC2	0.007	2.41	1	1	1	1	1	562	62.9	7.78	26	1
Q969Q0	60S ribosomal protein L36a-like OS=Homo sapiens OX=9606 GN=RPL36AL PE=1 SV=3	RPL36AL	0.007	2.394	9	1	1	1	1	106	12.5	10.65	26	1
Q9NRG4	N-lysine methyltransferase SMYD2 OS=Homo sapiens OX=9606 GN=SMYD2 PE=1 SV=2	SMYD2	0.007	2.393	3	1	1	1	1	433	49.7	6.71	14	1
Q9UL46	Proteasome activator complex subunit 2 OS=Homo sapiens OX=9606 GN=PSME2 PE=1 SV=4	PSME2	0.008	2.375	3	1	1	1	1	239	27.4	5.73	31	1
Q96GD4	Aurora kinase B OS=Homo sapiens OX=9606 GN=AURKB PE=1 SV=3	AURKB	0.008	2.374	4	1	1	1	1	344	39.3	9.29	0	1
Q15434	RNA-binding motif, single-stranded-interacting protein 2 OS=Homo sapiens OX=9606 GN=RBMS2 PE=1 SV=1	RBMS2	0.01	2.353	2	1	1	1	1	407	43.9	9.07	0	1
Q9BYN8	28S ribosomal protein S26, mitochondrial OS=Homo sapiens OX=9606 GN=MRPS26 PE=1 SV=1	MRPS26	0.01	2.352	3	1	1	1	1	205	24.2	10.39	30	1
P33316	Deoxyuridine 5'-triphosphate nucleotidohydrolase, mitochondrial OS=Homo sapiens OX=9606 GN=DUT PE=1 SV=4	DUT	0.01	2.343	4	1	1	1	1	252	26.5	9.36	0	1
Q9Y3A6	Transmembrane emp24 domain-containing protein 5 OS=Homo sapiens OX=9606 GN=TMED5 PE=1 SV=1	TMED5	0.01	2.34	3	1	1	1	1	229	26	4.84	0	1
P51665	26S proteasome non-ATPase regulatory subunit 7 OS=Homo sapiens OX=9606 GN=PSMD7 PE=1 SV=2	PSMD7	0.011	2.331	4	1	1	1	1	324	37	6.77	0	1
P25325	3-mercaptopyruvate sulfurtransferase OS=Homo sapiens OX=9606 GN=MPST PE=1 SV=3	MPST	0.011	2.325	3	1	1	1	1	297	33.2	6.6	0	1
Q14527	Helicase-like transcription factor OS=Homo sapiens OX=9606 GN=HLTF PE=1 SV=2	HLTF	0.011	2.321	1	1	1	1	1	1009	113.9	8.6	0	1
Q9NXW2	DnaJ homolog subfamily B member 12 OS=Homo sapiens OX=9606 GN=DNAJB12 PE=1 SV=5	DNAJB12	0.012	2.288	3	1	1	1	1	375	41.8	8.69	0	1
Q13724	Mannosyl-oligosaccharide glucosidase OS=Homo sapiens OX=9606 GN=MOGS PE=1 SV=5	MOGS	0.012	2.275	1	1	1	1	1	837	91.9	8.9	23	1
P52815	39S ribosomal protein L12, mitochondrial OS=Homo sapiens OX=9606 GN=MRPL12 PE=1 SV=2	MRPL12	0.014	2.264	5	1	1	1	1	198	21.3	8.87	33	1
Q9Y399	28S ribosomal protein S2, mitochondrial OS=Homo sapiens OX=9606 GN=MRPS2 PE=1 SV=1	MRPS2	0.014	2.259	3	1	1	1	1	296	33.2	9.26	16	1
Q6P587	Acylpyruvase FAHD1, mitochondrial OS=Homo sapiens OX=9606 GN=FAHD1 PE=1 SV=2	FAHD1	0.014	2.253	4	1	1	1	1	224	24.8	7.39	0	1
Q9NW13	RNA-binding protein 28 OS=Homo sapiens OX=9606 GN=RBM28 PE=1 SV=3	RBM28	0.014	2.25	1	1	1	1	1	759	85.7	9.22	29	1
Q8IZH2	5'-3' exoribonuclease 1 OS=Homo sapiens OX=9606 GN=XRN1 PE=1 SV=1	XRN1	0.014	2.237	1	1	1	1	1	1706	194	7.21	17	1
Q14258	E3 ubiquitin/ISG15 ligase TRIM25 OS=Homo sapiens OX=9606 GN=TRIM25 PE=1 SV=2	TRIM25	0.014	2.235	1	1	1	1	1	630	70.9	8.09	0	1
Q9NYR9	NF-kappa-B inhibitor-interacting Ras-like protein 2 OS=Homo sapiens OX=9606 GN=NKIRAS2 PE=1 SV=1	NKIRAS2	0.014	2.212	5	1	1	1	1	191	21.5	8.05	0	1
Q9BQ61	Telomerase RNA component interacting RNase OS=Homo sapiens OX=9606 GN=TRIR PE=1 SV=1	TRIR	0.014	2.204	8	1	1	1	1	176	18.4	9.44	29	1
Q86UE4	Protein LYRIC OS=Homo sapiens OX=9606 GN=MTDH PE=1 SV=2	MTDH	0.015	2.189	2	1	1	1	1	582	63.8	9.32	32	1
P61927	60S ribosomal protein L37 OS=Homo sapiens OX=9606 GN=RPL37 PE=1 SV=2	RPL37	0.015	2.187	7	1	1	1	1	97	11.1	11.74	0	1
Q96RE7	Nucleus accumbens-associated protein 1 OS=Homo sapiens OX=9606 GN=NACC1 PE=1 SV=1	NACC1	0.015	2.183	2	1	1	1	1	527	57.2	5.74	0	1
Q13907	Isopentenyl-diphosphate Delta-isomerase 1 OS=Homo sapiens OX=9606 GN=IDI1 PE=1 SV=2	IDI1	0.015	2.174	4	1	1	1	1	227	26.3	6.34	0	1
P46199	Translation initiation factor IF-2, mitochondrial OS=Homo sapiens OX=9606 GN=MTIF2 PE=1 SV=2	MTIF2	0.015	2.173	2	1	1	1	1	727	81.3	7.15	0	1
Q96AA3	Protein RFT1 homolog OS=Homo sapiens OX=9606 GN=RFT1 PE=1 SV=1	RFT1	0.016	2.15	1	1	1	1	1	541	60.3	8.85	0	1
Q14839	Chromodomain-helicase-DNA-binding protein 4 OS=Homo sapiens OX=9606 GN=CHD4 PE=1 SV=2	CHD4	0.016	2.14	0	1	1	1	1	1912	217.9	5.86	0	1
Q9H2U2	Inorganic pyrophosphatase 2, mitochondrial OS=Homo sapiens OX=9606 GN=PPA2 PE=1 SV=2	PPA2	0.016	2.134	2	1	1	1	1	334	37.9	7.39	20	1
Q7L014	Probable ATP-dependent RNA helicase DDX46 OS=Homo sapiens OX=9606 GN=DDX46 PE=1 SV=2	DDX46	0.018	2.121	1	1	1	1	1	1031	117.3	9.29	15	1
Q7L3T8	Probable proline--tRNA ligase, mitochondrial OS=Homo sapiens OX=9606 GN=PARS2 PE=1 SV=1	PARS2	0.018	2.12	1	1	1	1	1	475	53.2	8.1	28	1
Q02952	A-kinase anchor protein 12 OS=Homo sapiens OX=9606 GN=AKAP12 PE=1 SV=4	AKAP12	0.018	2.119	1	1	1	1	1	1782	191.4	4.41	25	1
Q9Y5Z9	UbiA prenyltransferase domain-containing protein 1 OS=Homo sapiens OX=9606 GN=UBIAD1 PE=1 SV=1	UBIAD1	0.018	2.118	3	1	1	1	1	338	36.8	8.15	18	1
Q8N2K0	Lysophosphatidylserine lipase ABHD12 OS=Homo sapiens OX=9606 GN=ABHD12 PE=1 SV=2	ABHD12	0.018	2.111	2	1	1	1	1	398	45.1	8.65	0	1
Q9H4K7	Mitochondrial ribosome-associated GTPase 2 OS=Homo sapiens OX=9606 GN=MTG2 PE=1 SV=1	MTG2	0.018	2.108	2	1	1	1	1	406	43.9	9.45	37	1
Q9P289	Serine/threonine-protein kinase 26 OS=Homo sapiens OX=9606 GN=STK26 PE=1 SV=2	STK26	0.018	2.102	2	1	1	1	1	416	46.5	5.29	0	1
P28066	Proteasome subunit alpha type-5 OS=Homo sapiens OX=9606 GN=PSMA5 PE=1 SV=3	PSMA5	0.019	2.077	3	1	1	1	1	241	26.4	4.79	40	1
Q8IU60	m7GpppN-mRNA hydrolase OS=Homo sapiens OX=9606 GN=DCP2 PE=1 SV=3	DCP2	0.019	2.073	2	1	1	1	1	420	48.4	8	21	1
Q9BYB4	Guanine nucleotide-binding protein subunit beta-like protein 1 OS=Homo sapiens OX=9606 GN=GNB1L PE=1 SV=2	GNB1L	0.019	2.072	2	1	1	1	1	327	35.6	7.97	0	1
Q7Z2W4	Zinc finger CCCH-type antiviral protein 1 OS=Homo sapiens OX=9606 GN=ZC3HAV1 PE=1 SV=3	ZC3HAV1	0.019	2.055	1	1	1	1	1	902	101.4	8.4	0	1
P50579	Methionine aminopeptidase 2 OS=Homo sapiens OX=9606 GN=METAP2 PE=1 SV=1	METAP2	0.02	2.026	2	1	1	1	1	478	52.9	5.82	0	1
Q6PJI9	GATOR complex protein WDR59 OS=Homo sapiens OX=9606 GN=WDR59 PE=1 SV=2	WDR59	0.02	2.024	1	1	1	1	1	974	109.7	7.91	16	1
Q14C86	GTPase-activating protein and VPS9 domain-containing protein 1 OS=Homo sapiens OX=9606 GN=GAPVD1 PE=1 SV=2	GAPVD1	0.021	2.01	0	1	1	1	1	1478	164.9	5.22	16	1
Q7L0J3	Synaptic vesicle glycoprotein 2A OS=Homo sapiens OX=9606 GN=SV2A PE=1 SV=1	SV2A	0.021	2.008	1	1	1	1	1	742	82.6	5.57	27	1
Q9BWF3	RNA-binding protein 4 OS=Homo sapiens OX=9606 GN=RBM4 PE=1 SV=1	RBM4	0.021	2.003	2	1	1	1	1	364	40.3	7.08	18	1
Q8IXB1	DnaJ homolog subfamily C member 10 OS=Homo sapiens OX=9606 GN=DNAJC10 PE=1 SV=2	DNAJC10	0.021	2.001	1	1	1	1	1	793	91	7.18	19	1
P25788	Proteasome subunit alpha type-3 OS=Homo sapiens OX=9606 GN=PSMA3 PE=1 SV=2	PSMA3	0.021	1.98	3	1	1	1	1	255	28.4	5.33	29	1
Q92536	Y+L amino acid transporter 2 OS=Homo sapiens OX=9606 GN=SLC7A6 PE=1 SV=3	SLC7A6	0.021	1.976	1	1	1	1	1	515	56.8	5.88	31	1
Q86X55	Histone-arginine methyltransferase CARM1 OS=Homo sapiens OX=9606 GN=CARM1 PE=1 SV=3	CARM1	0.022	1.92	1	1	1	1	1	608	65.8	6.73	41	1
P49366	Deoxyhypusine synthase OS=Homo sapiens OX=9606 GN=DHPS PE=1 SV=1	DHPS	0.022	1.918	3	1	1	1	1	369	40.9	5.36	0	1
O95140	Mitofusin-2 OS=Homo sapiens OX=9606 GN=MFN2 PE=1 SV=3	MFN2	0.022	1.915	1	1	1	1	1	757	86.3	6.98	0	1
Q5W0B1	ORC ubiquitin ligase 1 OS=Homo sapiens OX=9606 GN=OBI1 PE=1 SV=1	OBI1	0.022	1.914	1	1	1	1	1	726	81.1	5.72	26	1
P46734	Dual specificity mitogen-activated protein kinase kinase 3 OS=Homo sapiens OX=9606 GN=MAP2K3 PE=1 SV=2	MAP2K3	0.024	1.879	3	1	1	1	1	347	39.3	7.43	15	1
P62993	Growth factor receptor-bound protein 2 OS=Homo sapiens OX=9606 GN=GRB2 PE=1 SV=1	GRB2	0.024	1.867	3	1	1	1	1	217	25.2	6.32	28	1
O75155	Cullin-associated NEDD8-dissociated protein 2 OS=Homo sapiens OX=9606 GN=CAND2 PE=1 SV=3	CAND2	0.024	1.866	1	1	1	1	1	1236	135.2	5.68	0	1
P55265	Double-stranded RNA-specific adenosine deaminase OS=Homo sapiens OX=9606 GN=ADAR PE=1 SV=4	ADAR	0.024	1.864	1	1	1	1	1	1226	136	8.65	0	1
Q04760	Lactoylglutathione lyase OS=Homo sapiens OX=9606 GN=GLO1 PE=1 SV=4	GLO1	0.024	1.861	4	1	1	1	1	184	20.8	5.31	26	1
Q8TDD1	ATP-dependent RNA helicase DDX54 OS=Homo sapiens OX=9606 GN=DDX54 PE=1 SV=2	DDX54	0.027	1.784	1	1	1	1	1	881	98.5	10.02	0	1
P05198	Eukaryotic translation initiation factor 2 subunit 1 OS=Homo sapiens OX=9606 GN=EIF2S1 PE=1 SV=3	EIF2S1	0.027	1.779	2	1	1	1	1	315	36.1	5.08	0	1
Q96CW1	AP-2 complex subunit mu OS=Homo sapiens OX=9606 GN=AP2M1 PE=1 SV=2	AP2M1	0.027	1.753	2	1	1	1	1	435	49.6	9.54	0	1
Q9UPT9	Ubiquitin carboxyl-terminal hydrolase 22 OS=Homo sapiens OX=9606 GN=USP22 PE=1 SV=2	USP22	0.03	1.708	1	1	1	1	1	525	59.9	8.05	14	1
Q9UPT5	Exocyst complex component 7 OS=Homo sapiens OX=9606 GN=EXOC7 PE=1 SV=3	EXOC7	0.034	1.651	1	1	1	1	1	735	83.3	6.79	0	1
Q7L1Q6	Basic leucine zipper and W2 domain-containing protein 1 OS=Homo sapiens OX=9606 GN=BZW1 PE=1 SV=1	BZW1	0.036	1.62	2	1	1	1	1	419	48	5.92	0	1
P61106	Ras-related protein Rab-14 OS=Homo sapiens OX=9606 GN=RAB14 PE=1 SV=4	RAB14	0.036	1.608	4	1	1	1	1	215	23.9	6.21	0	1
Q9UM00	Calcium load-activated calcium channel OS=Homo sapiens OX=9606 GN=TMCO1 PE=1 SV=2	TMCO1	0.036	1.606	3	1	1	1	1	239	27.1	10.26	31	1
Q16775	Hydroxyacylglutathione hydrolase, mitochondrial OS=Homo sapiens OX=9606 GN=HAGH PE=1 SV=2	HAGH	0.037	1.597	3	1	1	1	1	308	33.8	8.12	23	1
Q63HR2	Tensin-2 OS=Homo sapiens OX=9606 GN=TNS2 PE=1 SV=2	TNS2	0.037	1.587	2	1	1	1	1	1409	152.5	8.35	0	1
P83881	60S ribosomal protein L36a OS=Homo sapiens OX=9606 GN=RPL36A PE=1 SV=2	RPL36A	0.038	1.561	8	1	1	1	1	106	12.4	10.58	0	1
Q9Y519	Transmembrane protein 184B OS=Homo sapiens OX=9606 GN=TMEM184B PE=1 SV=2	TMEM184B	0.038	1.55	2	1	1	1	1	407	45.5	6.89	16	1
Q9NS86	LanC-like protein 2 OS=Homo sapiens OX=9606 GN=LANCL2 PE=1 SV=1	LANCL2	0.039	1.522	2	1	1	1	1	450	50.8	7.43	16	1
O15397	Importin-8 OS=Homo sapiens OX=9606 GN=IPO8 PE=1 SV=2	IPO8	0.039	1.521	1	1	1	1	1	1037	119.9	5.16	0	1
Q9UBM7	7-dehydrocholesterol reductase OS=Homo sapiens OX=9606 GN=DHCR7 PE=1 SV=1	DHCR7	0.039	1.503	2	1	1	1	1	475	54.5	8.7	0	1
Q14694	Ubiquitin carboxyl-terminal hydrolase 10 OS=Homo sapiens OX=9606 GN=USP10 PE=1 SV=2	USP10	0.039	1.496	1	1	1	1	1	798	87.1	5.31	0	1
Q6ZMU5	Tripartite motif-containing protein 72 OS=Homo sapiens OX=9606 GN=TRIM72 PE=1 SV=2	TRIM72	0.039	1.475	3	1	1	1	1	477	52.7	6.48	0	1
O43149	Zinc finger ZZ-type and EF-hand domain-containing protein 1 OS=Homo sapiens OX=9606 GN=ZZEF1 PE=1 SV=6	ZZEF1	0.039	1.461	0	1	1	1	1	2961	330.9	5.95	0	1
Q8NBM4	Ubiquitin-associated domain-containing protein 2 OS=Homo sapiens OX=9606 GN=UBAC2 PE=1 SV=1	UBAC2	0.039	1.456	3	1	1	1	1	344	38.9	9.01	0	1
Q13416	Origin recognition complex subunit 2 OS=Homo sapiens OX=9606 GN=ORC2 PE=1 SV=2	ORC2	0.039	1.428	1	1	1	1	1	577	65.9	6.51	0	1
P30520	Adenylosuccinate synthetase isozyme 2 OS=Homo sapiens OX=9606 GN=ADSS2 PE=1 SV=3	ADSS2	0.039	1.425	2	1	1	1	1	456	50.1	6.55	0	1
P49748	Very long-chain specific acyl-CoA dehydrogenase, mitochondrial OS=Homo sapiens OX=9606 GN=ACADVL PE=1 SV=1	ACADVL	0.039	1.422	2	1	1	1	1	655	70.3	8.75	0	1
P98196	Probable phospholipid-transporting ATPase IH OS=Homo sapiens OX=9606 GN=ATP11A PE=1 SV=3	ATP11A	0.039	1.418	2	1	1	1	1	1134	129.7	6.6	0	1
P24928	DNA-directed RNA polymerase II subunit RPB1 OS=Homo sapiens OX=9606 GN=POLR2A PE=1 SV=2	POLR2A	0.039	1.397	0	1	1	1	1	1970	217	7.37	0	1
Q96NS1	Protein yippee-like 4 OS=Homo sapiens OX=9606 GN=YPEL4 PE=2 SV=1	YPEL4	0.039	1.396	18	1	1	1	1	127	14.3	8.13	0	1
Q8N531	F-box/LRR-repeat protein 6 OS=Homo sapiens OX=9606 GN=FBXL6 PE=2 SV=1	FBXL6	0.039	1.374	6	1	1	1	1	539	58.6	9.29	0	1
P51649	Succinate-semialdehyde dehydrogenase, mitochondrial OS=Homo sapiens OX=9606 GN=ALDH5A1 PE=1 SV=2	ALDH5A1	0.039	1.355	2	1	1	1	1	535	57.2	8.28	0	1
Q9NR77	Peroxisomal membrane protein 2 OS=Homo sapiens OX=9606 GN=PXMP2 PE=1 SV=3	PXMP2	0.04	1.349	6	1	1	1	1	195	22.2	10.58	0	1
A8MYZ0	Inactive ubiquitin carboxyl-terminal hydrolase MINDY-4B OS=Homo sapiens OX=9606 GN=MINDY4B PE=3 SV=3	MINDY4B	0.041	1.335	2	1	1	1	1	460	51.9	6.71	0	1
Q05D32	CTD small phosphatase-like protein 2 OS=Homo sapiens OX=9606 GN=CTDSPL2 PE=1 SV=2	CTDSPL2	0.044	1.321	2	1	1	1	1	466	53	6.4	0	1
Q15287	RNA-binding protein with serine-rich domain 1 OS=Homo sapiens OX=9606 GN=RNPS1 PE=1 SV=1	RNPS1	0.044	1.313	3	1	1	1	1	305	34.2	11.84	17	1
Q8WYL5	Protein phosphatase Slingshot homolog 1 OS=Homo sapiens OX=9606 GN=SSH1 PE=1 SV=2	SSH1	0.046	1.308	1	1	1	1	1	1049	115.4	6.25	0	1
Q96PC2	Inositol hexakisphosphate kinase 3 OS=Homo sapiens OX=9606 GN=IP6K3 PE=1 SV=2	IP6K3	0.046	1.3	4	1	1	1	1	410	46.4	8.09	0	1
P24534	Elongation factor 1-beta OS=Homo sapiens OX=9606 GN=EEF1B2 PE=1 SV=3	EEF1B2	0.046	1.289	4	1	1	1	1	225	24.7	4.67	0	1
Q9UNN8	Endothelial protein C receptor OS=Homo sapiens OX=9606 GN=PROCR PE=1 SV=1	PROCR	0.05	1.222	3	1	1	1	1	238	26.7	7.18	0	1
Q96D46	60S ribosomal export protein NMD3 OS=Homo sapiens OX=9606 GN=NMD3 PE=1 SV=1	NMD3	0.05	1.201	6	1	1	1	1	503	57.6	7.14	0	1
Q9UID3	Vacuolar protein sorting-associated protein 51 homolog OS=Homo sapiens OX=9606 GN=VPS51 PE=1 SV=2	VPS51	0.052	1.185	1	1	1	1	1	782	86	6.47	0	1
P33981	Dual specificity protein kinase TTK OS=Homo sapiens OX=9606 GN=TTK PE=1 SV=2	TTK	0.052	1.182	1	1	1	1	1	857	97	8.16	20	1
P43378	Tyrosine-protein phosphatase non-receptor type 9 OS=Homo sapiens OX=9606 GN=PTPN9 PE=1 SV=1	PTPN9	0.052	1.178	3	1	1	1	1	593	68	8.02	0	1
Q7Z3B4	Nucleoporin p54 OS=Homo sapiens OX=9606 GN=NUP54 PE=1 SV=2	NUP54	0.053	1.165	2	1	1	1	1	507	55.4	7.02	0	1
P39748	Flap endonuclease 1 OS=Homo sapiens OX=9606 GN=FEN1 PE=1 SV=1	FEN1	0.053	1.163	2	1	1	1	1	380	42.6	8.62	0	1
Q8TDM0	Breast carcinoma-amplified sequence 4 OS=Homo sapiens OX=9606 GN=BCAS4 PE=1 SV=1	BCAS4	0.058	1.124	9	1	1	1	1	211	22.7	5.86	0	1
Q9NU22	Midasin OS=Homo sapiens OX=9606 GN=MDN1 PE=1 SV=2	MDN1	0.059	1.117	0	1	1	1	1	5596	632.4	5.68	0	1
Q5JTH9	RRP12-like protein OS=Homo sapiens OX=9606 GN=RRP12 PE=1 SV=2	RRP12	0.059	1.116	1	1	1	1	1	1297	143.6	8.75	17	1
O14795	Protein unc-13 homolog B OS=Homo sapiens OX=9606 GN=UNC13B PE=1 SV=2	UNC13B	0.059	1.108	0	1	1	1	1	1591	180.6	5.99	22	1
P25490	Transcriptional repressor protein YY1 OS=Homo sapiens OX=9606 GN=YY1 PE=1 SV=2	YY1	0.059	1.097	2	1	1	1	1	414	44.7	6.25	0	1
Q14679	Tubulin polyglutamylase TTLL4 OS=Homo sapiens OX=9606 GN=TTLL4 PE=1 SV=2	TTLL4	0.061	1.074	1	1	1	1	1	1199	133.3	8.85	0	1
Q15758	Neutral amino acid transporter B(0) OS=Homo sapiens OX=9606 GN=SLC1A5 PE=1 SV=2	SLC1A5	0.063	1.052	2	1	1	1	1	541	56.6	5.48	0	1
Q9UPX0	Protein turtle homolog B OS=Homo sapiens OX=9606 GN=IGSF9B PE=2 SV=2	IGSF9B	0.068	0.997	2	1	1	1	1	1349	147	6.65	0	1
P38398	Breast cancer type 1 susceptibility protein OS=Homo sapiens OX=9606 GN=BRCA1 PE=1 SV=2	BRCA1	0.068	0.991	1	1	1	1	1	1863	207.6	5.41	25	1
Q969H6	Ribonuclease P/MRP protein subunit POP5 OS=Homo sapiens OX=9606 GN=POP5 PE=1 SV=1	POP5	0.068	0.987	10	1	1	1	1	163	18.8	7.27	0	1
P49619	Diacylglycerol kinase gamma OS=Homo sapiens OX=9606 GN=DGKG PE=1 SV=3	DGKG	0.07	0.978	1	1	1	1	1	791	89.1	6.8	0	1
Q9HA92	Radical S-adenosyl methionine domain-containing protein 1, mitochondrial OS=Homo sapiens OX=9606 GN=RSAD1 PE=1 SV=2	RSAD1	0.07	0.974	2	1	1	1	1	442	48.7	7.78	0	1
O75251	NADH dehydrogenase [ubiquinone] iron-sulfur protein 7, mitochondrial OS=Homo sapiens OX=9606 GN=NDUFS7 PE=1 SV=3	NDUFS7	0.077	0.918	4	1	1	1	1	213	23.5	9.99	0	1
Q96M42	Putative uncharacterized protein encoded by LINC00479 OS=Homo sapiens OX=9606 GN=LINC00479 PE=5 SV=2	LINC00479	0.077	0.916	5	1	1	1	1	142	15.2	8	0	1
O76071	Probable cytosolic iron-sulfur protein assembly protein CIAO1 OS=Homo sapiens OX=9606 GN=CIAO1 PE=1 SV=1	CIAO1	0.078	0.91	3	1	1	1	1	339	37.8	4.97	17	1
P46087	Probable 28S rRNA (cytosine(4447)-C(5))-methyltransferase OS=Homo sapiens OX=9606 GN=NOP2 PE=1 SV=2	NOP2	0.078	0.906	2	1	1	1	1	812	89.2	9.23	0	1
P55073	Thyroxine 5-deiodinase OS=Homo sapiens OX=9606 GN=DIO3 PE=1 SV=4	DIO3	0.078	0.903	3	1	1	1	1	304	33.9	6.71	0	1
Q9HAV7	GrpE protein homolog 1, mitochondrial OS=Homo sapiens OX=9606 GN=GRPEL1 PE=1 SV=2	GRPEL1	0.078	0.899	5	1	1	1	1	217	24.3	8.12	23	1
Q9H5I1	Histone-lysine N-methyltransferase SUV39H2 OS=Homo sapiens OX=9606 GN=SUV39H2 PE=1 SV=2	SUV39H2	0.078	0.898	2	1	1	1	1	410	46.7	8.19	0	1
Q9Y6X9	ATPase MORC2 OS=Homo sapiens OX=9606 GN=MORC2 PE=1 SV=2	MORC2	0.08	0.888	2	1	1	1	1	1032	117.8	8.38	0	1
Q8WXX5	DnaJ homolog subfamily C member 9 OS=Homo sapiens OX=9606 GN=DNAJC9 PE=1 SV=1	DNAJC9	0.08	0.884	4	1	1	1	1	260	29.9	5.73	0	1
Q99698	Lysosomal-trafficking regulator OS=Homo sapiens OX=9606 GN=LYST PE=1 SV=3	LYST	0.081	0.878	0	1	1	1	1	3801	428.9	6.61	18	1
P07911	Uromodulin OS=Homo sapiens OX=9606 GN=UMOD PE=1 SV=1	UMOD	0.081	0.875	2	1	1	1	1	640	69.7	5.24	0	1

## Sheet: Chromatin fraction
Accession	Description	Prey	Exp. q-value: Combined	Sum PEP Score	Coverage [%]	# Peptides	# PSMs	# Unique Peptides	# Protein Groups	# AAs	MW [kDa]	calc. pI	Score Mascot: Mascot	# Peptides (by Search Engine): Mascot
Q5UIP0	Telomere-associated protein RIF1 OS=Homo sapiens OX=9606 GN=RIF1 PE=1 SV=2	RIF1	0	1282.64	46	146	1248	146	1	2472	274.3	5.52	27289	146
Q13085	Acetyl-CoA carboxylase 1 OS=Homo sapiens OX=9606 GN=ACACA PE=1 SV=2	ACACA	0	843.204	41	107	334	93	1	2346	265.4	6.37	7229	107
P08670	Vimentin OS=Homo sapiens OX=9606 GN=VIM PE=1 SV=4	VIM	0	415.334	70	50	144	43	1	466	53.6	5.12	3342	50
P62805	Histone H4 OS=Homo sapiens OX=9606 GN=H4C1 PE=1 SV=2	H4C1	0	180.659	62	14	124	14	1	103	11.4	11.36	3251	14
P78527	DNA-dependent protein kinase catalytic subunit OS=Homo sapiens OX=9606 GN=PRKDC PE=1 SV=3	PRKDC	0	356.474	20	87	113	87	1	4128	468.8	7.12	1841	87
P20700	Lamin-B1 OS=Homo sapiens OX=9606 GN=LMNB1 PE=1 SV=2	LMNB1	0	316.814	58	50	112	44	1	586	66.4	5.16	2554	50
P52272	Heterogeneous nuclear ribonucleoprotein M OS=Homo sapiens OX=9606 GN=HNRNPM PE=1 SV=3	HNRNPM	0	283.172	60	42	111	42	1	730	77.5	8.7	2393	42
P09874	Poly [ADP-ribose] polymerase 1 OS=Homo sapiens OX=9606 GN=PARP1 PE=1 SV=4	PARP1	0	377.288	50	52	110	52	1	1014	113	8.88	2112	52
P11498	Pyruvate carboxylase, mitochondrial OS=Homo sapiens OX=9606 GN=PC PE=1 SV=2	PC	0	372.363	44	46	107	46	1	1178	129.6	6.84	2633	46
P07437	Tubulin beta chain OS=Homo sapiens OX=9606 GN=TUBB PE=1 SV=2	TUBB	0	180.943	37	18	91	3	1	444	49.6	4.89	2293	18
P68104	Elongation factor 1-alpha 1 OS=Homo sapiens OX=9606 GN=EEF1A1 PE=1 SV=1	EEF1A1	0	175.734	41	22	91	22	1	462	50.1	9.01	1755	22
Q6P2Q9	Pre-mRNA-processing-splicing factor 8 OS=Homo sapiens OX=9606 GN=PRPF8 PE=1 SV=2	PRPF8	0	276.685	30	63	80	63	1	2335	273.4	8.84	1280	63
Q9BVA1	Tubulin beta-2B chain OS=Homo sapiens OX=9606 GN=TUBB2B PE=1 SV=1	TUBB2B	0	167.497	40	19	75	2	1	445	49.9	4.89	1843	19
P05165	Propionyl-CoA carboxylase alpha chain, mitochondrial OS=Homo sapiens OX=9606 GN=PCCA PE=1 SV=4	PCCA	0	273.825	49	35	74	35	1	728	80	7.52	1817	35
Q13885	Tubulin beta-2A chain OS=Homo sapiens OX=9606 GN=TUBB2A PE=1 SV=1	TUBB2A	0	161.177	40	18	74	1	1	445	49.9	4.89	1814	18
P04350	Tubulin beta-4A chain OS=Homo sapiens OX=9606 GN=TUBB4A PE=1 SV=2	TUBB4A	0	143.848	35	15	73	4	1	444	49.6	4.88	1813	15
O75643	U5 small nuclear ribonucleoprotein 200 kDa helicase OS=Homo sapiens OX=9606 GN=SNRNP200 PE=1 SV=2	SNRNP200	0	252.611	22	49	72	48	1	2136	244.4	6.06	1424	49
P58876	Histone H2B type 1-D OS=Homo sapiens OX=9606 GN=H2BC5 PE=1 SV=2	H2BC5	0	61.781	67	12	72	0	1	126	13.9	10.32	857	12
O60814	Histone H2B type 1-K OS=Homo sapiens OX=9606 GN=H2BC12 PE=1 SV=3	H2BC12	0	61.059	67	12	72	1	1	126	13.9	10.32	846	12
P20671	Histone H2A type 1-D OS=Homo sapiens OX=9606 GN=H2AC7 PE=1 SV=2	H2AC7	0	55.142	26	7	69	2	1	130	14.1	10.9	869	7
O60264	SWI/SNF-related matrix-associated actin-dependent regulator of chromatin subfamily A member 5 OS=Homo sapiens OX=9606 GN=SMARCA5 PE=1 SV=1	SMARCA5	0	195.278	34	39	68	24	1	1052	121.8	8.09	1280	39
Q14839	Chromodomain-helicase-DNA-binding protein 4 OS=Homo sapiens OX=9606 GN=CHD4 PE=1 SV=2	CHD4	0	224.798	24	42	66	42	1	1912	217.9	5.86	974	42
O75533	Splicing factor 3B subunit 1 OS=Homo sapiens OX=9606 GN=SF3B1 PE=1 SV=3	SF3B1	0	210.208	32	39	64	39	1	1304	145.7	7.09	1245	39
Q00839	Heterogeneous nuclear ribonucleoprotein U OS=Homo sapiens OX=9606 GN=HNRNPU PE=1 SV=6	HNRNPU	0	176.41	22	27	64	27	1	825	90.5	6	1643	27
Q9BQE3	Tubulin alpha-1C chain OS=Homo sapiens OX=9606 GN=TUBA1C PE=1 SV=1	TUBA1C	0	153.934	47	20	64	20	1	449	49.9	5.1	1413	20
P68032	Actin, alpha cardiac muscle 1 OS=Homo sapiens OX=9606 GN=ACTC1 PE=1 SV=1	ACTC1	0	108.339	32	14	64	1	1	377	42	5.39	1195	14
Q8N257	Histone H2B type 3-B OS=Homo sapiens OX=9606 GN=H2BU1 PE=1 SV=3	H2BU1	0	62.847	67	12	62	3	1	126	13.9	10.32	936	12
P11182	Lipoamide acyltransferase component of branched-chain alpha-keto acid dehydrogenase complex, mitochondrial OS=Homo sapiens OX=9606 GN=DBT PE=1 SV=3	DBT	0	140.588	38	22	61	22	1	482	53.5	8.51	1055	22
P0DMV9	Heat shock 70 kDa protein 1B OS=Homo sapiens OX=9606 GN=HSPA1B PE=1 SV=1	HSPA1B	0	178.827	36	27	60	22	1	641	70	5.66	1368	27
P04908	Histone H2A type 1-B/E OS=Homo sapiens OX=9606 GN=H2AC4 PE=1 SV=2	H2AC4	0	48.807	26	7	58	2	1	130	14.1	11.05	761	7
Q9NU22	Midasin OS=Homo sapiens OX=9606 GN=MDN1 PE=1 SV=2	MDN1	0	191.438	10	53	57	53	1	5596	632.4	5.68	700	53
Q08211	ATP-dependent RNA helicase A OS=Homo sapiens OX=9606 GN=DHX9 PE=1 SV=4	DHX9	0	186.017	26	31	57	31	1	1270	140.9	6.84	1115	31
P22626	Heterogeneous nuclear ribonucleoproteins A2/B1 OS=Homo sapiens OX=9606 GN=HNRNPA2B1 PE=1 SV=2	HNRNPA2B1	0	226.994	71	23	56	20	1	353	37.4	8.95	1598	23
P16403	Histone H1.2 OS=Homo sapiens OX=9606 GN=H1-2 PE=1 SV=2	H1-2	0	83.356	40	14	55	4	1	213	21.4	10.93	1190	14
Q9H583	HEAT repeat-containing protein 1 OS=Homo sapiens OX=9606 GN=HEATR1 PE=1 SV=3	HEATR1	0	169.738	21	41	53	41	1	2144	242.2	6.54	894	41
P12236	ADP/ATP translocase 3 OS=Homo sapiens OX=9606 GN=SLC25A6 PE=1 SV=4	SLC25A6	0	80.348	44	16	53	5	1	298	32.8	9.74	861	16
P0C0S5	Histone H2A.Z OS=Homo sapiens OX=9606 GN=H2AZ1 PE=1 SV=2	H2AZ1	0	36.873	31	5	53	3	1	128	13.5	10.58	711	5
P16104	Histone H2AX OS=Homo sapiens OX=9606 GN=H2AX PE=1 SV=2	H2AX	0	32.299	22	6	53	2	1	143	15.1	10.74	665	6
Q16891	MICOS complex subunit MIC60 OS=Homo sapiens OX=9606 GN=IMMT PE=1 SV=1	IMMT	0	183.538	48	37	52	37	1	758	83.6	6.48	1047	37
P55265	Double-stranded RNA-specific adenosine deaminase OS=Homo sapiens OX=9606 GN=ADAR PE=1 SV=4	ADAR	0	172.482	25	30	52	30	1	1226	136	8.65	880	30
P07910	Heterogeneous nuclear ribonucleoproteins C1/C2 OS=Homo sapiens OX=9606 GN=HNRNPC PE=1 SV=4	HNRNPC	0	103.469	35	15	52	15	1	306	33.7	5.08	1086	15
P10412	Histone H1.4 OS=Homo sapiens OX=9606 GN=H1-4 PE=1 SV=2	H1-4	0	80.897	43	14	52	4	1	219	21.9	11.03	1175	14
Q06830	Peroxiredoxin-1 OS=Homo sapiens OX=9606 GN=PRDX1 PE=1 SV=1	PRDX1	0	123.971	52	19	51	15	1	199	22.1	8.13	827	19
P62136	Serine/threonine-protein phosphatase PP1-alpha catalytic subunit OS=Homo sapiens OX=9606 GN=PPP1CA PE=1 SV=1	PPP1CA	0	100.324	30	12	51	6	1	330	37.5	6.33	1078	12
P84243	Histone H3.3 OS=Homo sapiens OX=9606 GN=H3-3A PE=1 SV=2	H3-3A	0	16.343	27	5	51	3	1	136	15.3	11.27	659	5
P09651	Heterogeneous nuclear ribonucleoprotein A1 OS=Homo sapiens OX=9606 GN=HNRNPA1 PE=1 SV=5	HNRNPA1	0	191.224	48	19	50	16	1	372	38.7	9.13	1297	19
O00763	Acetyl-CoA carboxylase 2 OS=Homo sapiens OX=9606 GN=ACACB PE=1 SV=3	ACACB	0	145.542	9	20	50	6	1	2458	276.4	6.49	1279	20
P05141	ADP/ATP translocase 2 OS=Homo sapiens OX=9606 GN=SLC25A5 PE=1 SV=7	SLC25A5	0	66.398	39	14	50	4	1	298	32.8	9.69	822	14
P16402	Histone H1.3 OS=Homo sapiens OX=9606 GN=H1-3 PE=1 SV=2	H1-3	0	64.421	33	11	48	2	1	221	22.3	11.02	1034	11
P11142	Heat shock cognate 71 kDa protein OS=Homo sapiens OX=9606 GN=HSPA8 PE=1 SV=1	HSPA8	0	153.569	40	26	47	20	1	646	70.9	5.52	883	26
P45880	Voltage-dependent anion-selective channel protein 2 OS=Homo sapiens OX=9606 GN=VDAC2 PE=1 SV=2	VDAC2	0	58.033	35	9	47	9	1	294	31.5	7.56	1045	9
Q9BUF5	Tubulin beta-6 chain OS=Homo sapiens OX=9606 GN=TUBB6 PE=1 SV=1	TUBB6	0	82.001	19	9	46	2	1	446	49.8	4.88	1107	9
O43143	Pre-mRNA-splicing factor ATP-dependent RNA helicase DHX15 OS=Homo sapiens OX=9606 GN=DHX15 PE=1 SV=2	DHX15	0	134.25	31	25	45	24	1	795	90.9	7.46	636	25
Q9HCC0	Methylcrotonoyl-CoA carboxylase beta chain, mitochondrial OS=Homo sapiens OX=9606 GN=MCCC2 PE=1 SV=1	MCCC2	0	126.711	31	20	45	20	1	563	61.3	7.68	827	20
P12235	ADP/ATP translocase 1 OS=Homo sapiens OX=9606 GN=SLC25A4 PE=1 SV=4	SLC25A4	0	54.959	32	12	43	2	1	298	33	9.76	619	12
P51532	Transcription activator BRG1 OS=Homo sapiens OX=9606 GN=SMARCA4 PE=1 SV=2	SMARCA4	0	136.709	20	31	42	30	1	1647	184.5	7.88	648	31
Q9BQG0	Myb-binding protein 1A OS=Homo sapiens OX=9606 GN=MYBBP1A PE=1 SV=2	MYBBP1A	0	132.668	21	30	42	30	1	1328	148.8	9.28	873	30
P38159	RNA-binding motif protein, X chromosome OS=Homo sapiens OX=9606 GN=RBMX PE=1 SV=3	RBMX	0	98.98	57	24	41	24	1	391	42.3	10.05	760	24
Q9Y277	Voltage-dependent anion-selective channel protein 3 OS=Homo sapiens OX=9606 GN=VDAC3 PE=1 SV=1	VDAC3	0	80.234	49	13	40	12	1	283	30.6	8.66	768	13
Q12905	Interleukin enhancer-binding factor 2 OS=Homo sapiens OX=9606 GN=ILF2 PE=1 SV=2	ILF2	0	100.797	35	15	39	15	1	390	43	5.26	947	15
Q03252	Lamin-B2 OS=Homo sapiens OX=9606 GN=LMNB2 PE=1 SV=4	LMNB2	0	136.791	40	27	38	21	1	620	69.9	5.59	751	27
Q9UQE7	Structural maintenance of chromosomes protein 3 OS=Homo sapiens OX=9606 GN=SMC3 PE=1 SV=2	SMC3	0	127.987	28	33	38	33	1	1217	141.5	7.18	556	33
P31943	Heterogeneous nuclear ribonucleoprotein H OS=Homo sapiens OX=9606 GN=HNRNPH1 PE=1 SV=4	HNRNPH1	0	65.722	25	9	38	4	1	449	49.2	6.3	1138	9
Q96RQ3	Methylcrotonoyl-CoA carboxylase subunit alpha, mitochondrial OS=Homo sapiens OX=9606 GN=MCCC1 PE=1 SV=3	MCCC1	0	144.413	31	19	37	19	1	725	80.4	7.78	925	19
Q12906	Interleukin enhancer-binding factor 3 OS=Homo sapiens OX=9606 GN=ILF3 PE=1 SV=3	ILF3	0	141.411	30	23	37	20	1	894	95.3	8.76	773	23
Q9Y230	RuvB-like 2 OS=Homo sapiens OX=9606 GN=RUVBL2 PE=1 SV=3	RUVBL2	0	112.472	46	22	37	22	1	463	51.1	5.64	996	22
P62140	Serine/threonine-protein phosphatase PP1-beta catalytic subunit OS=Homo sapiens OX=9606 GN=PPP1CB PE=1 SV=3	PPP1CB	0	81.656	26	10	37	5	1	327	37.2	6.19	885	10
Q15459	Splicing factor 3A subunit 1 OS=Homo sapiens OX=9606 GN=SF3A1 PE=1 SV=1	SF3A1	0	121.175	28	21	36	21	1	793	88.8	5.22	444	21
P43243	Matrin-3 OS=Homo sapiens OX=9606 GN=MATR3 PE=1 SV=2	MATR3	0	93.845	20	17	36	17	1	847	94.6	6.25	477	17
Q14980	Nuclear mitotic apparatus protein 1 OS=Homo sapiens OX=9606 GN=NUMA1 PE=1 SV=2	NUMA1	0	135.921	18	32	35	32	1	2115	238.1	5.78	632	32
Q92945	Far upstream element-binding protein 2 OS=Homo sapiens OX=9606 GN=KHSRP PE=1 SV=4	KHSRP	0	131.885	41	22	35	20	1	711	73.1	7.3	891	22
Q9Y3T9	Nucleolar complex protein 2 homolog OS=Homo sapiens OX=9606 GN=NOC2L PE=1 SV=4	NOC2L	0	100.348	19	16	35	16	1	749	84.9	5.62	498	16
Q9NR30	Nucleolar RNA helicase 2 OS=Homo sapiens OX=9606 GN=DDX21 PE=1 SV=5	DDX21	0	97.1	30	24	35	24	1	783	87.3	9.28	598	24
P35658	Nuclear pore complex protein Nup214 OS=Homo sapiens OX=9606 GN=NUP214 PE=1 SV=2	NUP214	0	113.19	14	25	34	25	1	2090	213.5	7.47	504	25
P11021	Endoplasmic reticulum chaperone BiP OS=Homo sapiens OX=9606 GN=HSPA5 PE=1 SV=2	HSPA5	0	109.668	38	21	34	20	1	654	72.3	5.16	730	21
Q14683	Structural maintenance of chromosomes protein 1A OS=Homo sapiens OX=9606 GN=SMC1A PE=1 SV=2	SMC1A	0	108.075	23	28	34	28	1	1233	143.1	7.64	498	28
P05166	Propionyl-CoA carboxylase beta chain, mitochondrial OS=Homo sapiens OX=9606 GN=PCCB PE=1 SV=3	PCCB	0	91.149	35	17	34	17	1	539	58.2	7.64	788	17
P49792	E3 SUMO-protein ligase RanBP2 OS=Homo sapiens OX=9606 GN=RANBP2 PE=1 SV=2	RANBP2	0	108.679	12	31	33	20	1	3224	358	6.2	532	31
O75694	Nuclear pore complex protein Nup155 OS=Homo sapiens OX=9606 GN=NUP155 PE=1 SV=1	NUP155	0	96.25	18	22	32	22	1	1391	155.1	6.16	626	22
Q92841	Probable ATP-dependent RNA helicase DDX17 OS=Homo sapiens OX=9606 GN=DDX17 PE=1 SV=2	DDX17	0	104.053	33	23	31	18	1	729	80.2	8.27	690	23
Q8WXH0	Nesprin-2 OS=Homo sapiens OX=9606 GN=SYNE2 PE=1 SV=3	SYNE2	0	100.864	4	30	31	29	1	6885	795.9	5.36	357	30
Q92878	DNA repair protein RAD50 OS=Homo sapiens OX=9606 GN=RAD50 PE=1 SV=1	RAD50	0	83.79	18	26	31	26	1	1312	153.8	6.89	354	26
P61978	Heterogeneous nuclear ribonucleoprotein K OS=Homo sapiens OX=9606 GN=HNRNPK PE=1 SV=1	HNRNPK	0	66.667	25	11	31	11	1	463	50.9	5.54	651	11
Q15393	Splicing factor 3B subunit 3 OS=Homo sapiens OX=9606 GN=SF3B3 PE=1 SV=4	SF3B3	0	108.565	20	22	30	22	1	1217	135.5	5.26	609	22
P24928	DNA-directed RNA polymerase II subunit RPB1 OS=Homo sapiens OX=9606 GN=POLR2A PE=1 SV=2	POLR2A	0	106.49	14	25	29	25	1	1970	217	7.37	516	25
P46087	Probable 28S rRNA (cytosine(4447)-C(5))-methyltransferase OS=Homo sapiens OX=9606 GN=NOP2 PE=1 SV=2	NOP2	0	104.488	28	20	29	20	1	812	89.2	9.23	729	20
Q9P258	Protein RCC2 OS=Homo sapiens OX=9606 GN=RCC2 PE=1 SV=2	RCC2	0	82.287	25	15	29	15	1	522	56	8.78	518	15
P28370	Probable global transcription activator SNF2L1 OS=Homo sapiens OX=9606 GN=SMARCA1 PE=1 SV=2	SMARCA1	0	80.718	17	22	29	7	1	1054	122.5	8.09	436	22
Q5TEC6	Histone HIST2H3PS2 OS=Homo sapiens OX=9606 GN=H3-2 PE=1 SV=1	H3-2	0	18.39	27	5	29	3	1	136	15.4	11.27	459	5
Q15029	116 kDa U5 small nuclear ribonucleoprotein component OS=Homo sapiens OX=9606 GN=EFTUD2 PE=1 SV=1	EFTUD2	0	106.522	25	21	28	20	1	972	109.4	5	532	21
O75691	Small subunit processome component 20 homolog OS=Homo sapiens OX=9606 GN=UTP20 PE=1 SV=3	UTP20	0	90.159	10	27	28	27	1	2785	318.2	7.39	404	27
O60287	Nucleolar pre-ribosomal-associated protein 1 OS=Homo sapiens OX=9606 GN=URB1 PE=1 SV=4	URB1	0	94.074	13	24	27	24	1	2271	254.2	6.47	357	24
Q92922	SWI/SNF complex subunit SMARCC1 OS=Homo sapiens OX=9606 GN=SMARCC1 PE=1 SV=3	SMARCC1	0	93.459	19	20	27	14	1	1105	122.8	5.76	432	20
O94776	Metastasis-associated protein MTA2 OS=Homo sapiens OX=9606 GN=MTA2 PE=1 SV=1	MTA2	0	88.626	33	19	27	16	1	668	75	9.66	500	19
P21796	Voltage-dependent anion-selective channel protein 1 OS=Homo sapiens OX=9606 GN=VDAC1 PE=1 SV=2	VDAC1	0	52.925	42	11	27	10	1	283	30.8	8.54	497	11
P51991	Heterogeneous nuclear ribonucleoprotein A3 OS=Homo sapiens OX=9606 GN=HNRNPA3 PE=1 SV=2	HNRNPA3	0	107.769	34	18	26	17	1	378	39.6	9.01	409	18
P52948	Nuclear pore complex protein Nup98-Nup96 OS=Homo sapiens OX=9606 GN=NUP98 PE=1 SV=4	NUP98	0	94.186	14	22	26	22	1	1817	197.5	6.4	447	22
P02545	Prelamin-A/C OS=Homo sapiens OX=9606 GN=LMNA PE=1 SV=1	LMNA	0	90.721	35	22	26	21	1	664	74.1	7.02	506	22
Q92621	Nuclear pore complex protein Nup205 OS=Homo sapiens OX=9606 GN=NUP205 PE=1 SV=3	NUP205	0	84.709	11	22	26	22	1	2012	227.8	6.19	480	22
Q9Y4A5	Transformation/transcription domain-associated protein OS=Homo sapiens OX=9606 GN=TRRAP PE=1 SV=3	TRRAP	0	82.057	7	25	26	25	1	3859	437.3	8.19	321	25
P17844	Probable ATP-dependent RNA helicase DDX5 OS=Homo sapiens OX=9606 GN=DDX5 PE=1 SV=1	DDX5	0	81.804	34	21	26	16	1	614	69.1	8.92	444	21
O15042	U2 snRNP-associated SURP motif-containing protein OS=Homo sapiens OX=9606 GN=U2SURP PE=1 SV=2	U2SURP	0	78.753	16	18	25	18	1	1029	118.2	8.47	457	18
Q00325	Phosphate carrier protein, mitochondrial OS=Homo sapiens OX=9606 GN=SLC25A3 PE=1 SV=2	SLC25A3	0	58.724	34	13	25	13	1	362	40.1	9.38	331	13
P06748	Nucleophosmin OS=Homo sapiens OX=9606 GN=NPM1 PE=1 SV=2	NPM1	0	55.461	31	11	25	11	1	294	32.6	4.78	527	11
O00571	ATP-dependent RNA helicase DDX3X OS=Homo sapiens OX=9606 GN=DDX3X PE=1 SV=3	DDX3X	0	97.454	32	20	24	19	1	662	73.2	7.18	557	20
P14866	Heterogeneous nuclear ribonucleoprotein L OS=Homo sapiens OX=9606 GN=HNRNPL PE=1 SV=2	HNRNPL	0	89.935	33	14	24	14	1	589	64.1	8.22	497	14
O00148	ATP-dependent RNA helicase DDX39A OS=Homo sapiens OX=9606 GN=DDX39A PE=1 SV=2	DDX39A	0	74.79	28	16	24	3	1	427	49.1	5.68	450	16
P36873	Serine/threonine-protein phosphatase PP1-gamma catalytic subunit OS=Homo sapiens OX=9606 GN=PPP1CC PE=1 SV=1	PPP1CC	0	56.907	13	6	24	1	1	323	37	6.54	671	6
P22695	Cytochrome b-c1 complex subunit 2, mitochondrial OS=Homo sapiens OX=9606 GN=UQCRC2 PE=1 SV=3	UQCRC2	0	101.801	34	13	23	13	1	453	48.4	8.63	524	13
Q13435	Splicing factor 3B subunit 2 OS=Homo sapiens OX=9606 GN=SF3B2 PE=1 SV=2	SF3B2	0	94.239	21	15	23	15	1	895	100.2	5.67	412	15
P12956	X-ray repair cross-complementing protein 6 OS=Homo sapiens OX=9606 GN=XRCC6 PE=1 SV=2	XRCC6	0	82.645	28	16	23	16	1	609	69.8	6.64	469	16
Q9Y265	RuvB-like 1 OS=Homo sapiens OX=9606 GN=RUVBL1 PE=1 SV=1	RUVBL1	0	74.915	32	16	23	16	1	456	50.2	6.42	375	16
Q13838	Spliceosome RNA helicase DDX39B OS=Homo sapiens OX=9606 GN=DDX39B PE=1 SV=1	DDX39B	0	72.833	31	15	23	2	1	428	49	5.67	400	15
O75367	Core histone macro-H2A.1 OS=Homo sapiens OX=9606 GN=MACROH2A1 PE=1 SV=4	MACROH2A1	0	72.782	39	10	23	8	1	372	39.6	9.79	528	10
Q8N1F7	Nuclear pore complex protein Nup93 OS=Homo sapiens OX=9606 GN=NUP93 PE=1 SV=2	NUP93	0	70.322	25	22	23	22	1	819	93.4	5.72	302	22
P25705	ATP synthase subunit alpha, mitochondrial OS=Homo sapiens OX=9606 GN=ATP5F1A PE=1 SV=1	ATP5F1A	0	90.792	37	19	22	19	1	553	59.7	9.13	593	19
Q9BTV4	Transmembrane protein 43 OS=Homo sapiens OX=9606 GN=TMEM43 PE=1 SV=1	TMEM43	0	89.406	39	14	22	14	1	400	44.8	8.13	465	14
Q12888	TP53-binding protein 1 OS=Homo sapiens OX=9606 GN=TP53BP1 PE=1 SV=2	TP53BP1	0	84.954	13	21	22	21	1	1972	213.4	4.7	442	21
P11388	DNA topoisomerase 2-alpha OS=Homo sapiens OX=9606 GN=TOP2A PE=1 SV=3	TOP2A	0	83.82	17	22	22	13	1	1531	174.3	8.72	392	22
O43390	Heterogeneous nuclear ribonucleoprotein R OS=Homo sapiens OX=9606 GN=HNRNPR PE=1 SV=1	HNRNPR	0	77.552	25	14	22	10	1	633	70.9	8.13	458	14
Q96JM3	Chromosome alignment-maintaining phosphoprotein 1 OS=Homo sapiens OX=9606 GN=CHAMP1 PE=1 SV=2	CHAMP1	0	71.248	20	15	22	15	1	812	89	8.44	374	15
Q08945	FACT complex subunit SSRP1 OS=Homo sapiens OX=9606 GN=SSRP1 PE=1 SV=1	SSRP1	0	63.976	22	15	22	15	1	709	81	6.87	249	15
O76021	Ribosomal L1 domain-containing protein 1 OS=Homo sapiens OX=9606 GN=RSL1D1 PE=1 SV=3	RSL1D1	0	61.844	27	16	22	16	1	490	54.9	10.13	249	16
P52292	Importin subunit alpha-1 OS=Homo sapiens OX=9606 GN=KPNA2 PE=1 SV=1	KPNA2	0	60.324	26	11	22	11	1	529	57.8	5.4	791	11
Q9UMS4	Pre-mRNA-processing factor 19 OS=Homo sapiens OX=9606 GN=PRPF19 PE=1 SV=1	PRPF19	0	58.71	25	13	22	13	1	504	55.1	6.61	295	13
Q15366	Poly(rC)-binding protein 2 OS=Homo sapiens OX=9606 GN=PCBP2 PE=1 SV=1	PCBP2	0	46.683	28	6	22	3	1	365	38.6	6.79	321	6
P38919	Eukaryotic initiation factor 4A-III OS=Homo sapiens OX=9606 GN=EIF4A3 PE=1 SV=4	EIF4A3	0	92.067	35	15	21	13	1	411	46.8	6.73	601	15
Q8N201	Integrator complex subunit 1 OS=Homo sapiens OX=9606 GN=INTS1 PE=1 SV=2	INTS1	0	85.341	9	18	21	18	1	2190	244.1	6.13	559	18
Q9H2P0	Activity-dependent neuroprotector homeobox protein OS=Homo sapiens OX=9606 GN=ADNP PE=1 SV=1	ADNP	0	71.504	19	18	21	18	1	1102	123.5	7.34	313	18
Q68CP9	AT-rich interactive domain-containing protein 2 OS=Homo sapiens OX=9606 GN=ARID2 PE=1 SV=2	ARID2	0	70.14	11	17	21	17	1	1835	197.3	7.42	291	17
P06733	Alpha-enolase OS=Homo sapiens OX=9606 GN=ENO1 PE=1 SV=2	ENO1	0	68.788	29	13	21	13	1	434	47.1	7.39	534	13
Q12830	Nucleosome-remodeling factor subunit BPTF OS=Homo sapiens OX=9606 GN=BPTF PE=1 SV=3	BPTF	0	67.584	6	17	20	17	1	3046	338.1	6.54	384	17
Q14690	Protein RRP5 homolog OS=Homo sapiens OX=9606 GN=PDCD11 PE=1 SV=3	PDCD11	0	64.38	10	17	20	17	1	1871	208.6	8.87	320	17
O43684	Mitotic checkpoint protein BUB3 OS=Homo sapiens OX=9606 GN=BUB3 PE=1 SV=1	BUB3	0	59.666	34	12	20	12	1	328	37.1	6.84	347	12
P04637	Cellular tumor antigen p53 OS=Homo sapiens OX=9606 GN=TP53 PE=1 SV=4	TP53	0	57.892	26	11	20	11	1	393	43.6	6.79	315	11
P57740	Nuclear pore complex protein Nup107 OS=Homo sapiens OX=9606 GN=NUP107 PE=1 SV=1	NUP107	0	55.072	20	17	20	17	1	925	106.3	5.43	273	17
P13010	X-ray repair cross-complementing protein 5 OS=Homo sapiens OX=9606 GN=XRCC5 PE=1 SV=3	XRCC5	0	45.707	15	11	20	11	1	732	82.7	5.81	243	11
P62701	40S ribosomal protein S4, X isoform OS=Homo sapiens OX=9606 GN=RPS4X PE=1 SV=2	RPS4X	0	36.984	34	13	20	13	1	263	29.6	10.15	292	13
P08238	Heat shock protein HSP 90-beta OS=Homo sapiens OX=9606 GN=HSP90AB1 PE=1 SV=4	HSP90AB1	0	74.665	23	16	19	16	1	724	83.2	5.03	396	16
Q8WTT2	Nucleolar complex protein 3 homolog OS=Homo sapiens OX=9606 GN=NOC3L PE=1 SV=1	NOC3L	0	70.088	19	13	19	13	1	800	92.5	9.17	274	13
Q6ZRS2	Helicase SRCAP OS=Homo sapiens OX=9606 GN=SRCAP PE=1 SV=3	SRCAP	0	64.29	6	18	19	17	1	3230	343.3	5.96	380	18
Q03701	CCAAT/enhancer-binding protein zeta OS=Homo sapiens OX=9606 GN=CEBPZ PE=1 SV=3	CEBPZ	0	62.337	18	16	19	16	1	1054	120.9	5.94	173	16
Q9UKV3	Apoptotic chromatin condensation inducer in the nucleus OS=Homo sapiens OX=9606 GN=ACIN1 PE=1 SV=2	ACIN1	0	57.546	10	15	19	15	1	1341	151.8	6.43	247	15
P23396	40S ribosomal protein S3 OS=Homo sapiens OX=9606 GN=RPS3 PE=1 SV=2	RPS3	0	56.857	51	12	19	12	1	243	26.7	9.66	333	12
P13639	Elongation factor 2 OS=Homo sapiens OX=9606 GN=EEF2 PE=1 SV=4	EEF2	0	53.948	18	15	19	14	1	858	95.3	6.83	238	15
Q8IWX8	Calcium homeostasis endoplasmic reticulum protein OS=Homo sapiens OX=9606 GN=CHERP PE=1 SV=3	CHERP	0	51.331	16	12	19	12	1	916	103.6	9.04	292	12
Q9Y6C9	Mitochondrial carrier homolog 2 OS=Homo sapiens OX=9606 GN=MTCH2 PE=1 SV=1	MTCH2	0	49.799	30	8	19	8	1	303	33.3	7.97	357	8
Q15233	Non-POU domain-containing octamer-binding protein OS=Homo sapiens OX=9606 GN=NONO PE=1 SV=4	NONO	0	45.358	22	10	19	9	1	471	54.2	8.95	233	10
Q14671	Pumilio homolog 1 OS=Homo sapiens OX=9606 GN=PUM1 PE=1 SV=3	PUM1	0	86.241	18	16	18	16	1	1186	126.4	6.84	512	16
Q15717	ELAV-like protein 1 OS=Homo sapiens OX=9606 GN=ELAVL1 PE=1 SV=2	ELAVL1	0	71.864	41	13	18	13	1	326	36.1	9.17	380	13
P49411	Elongation factor Tu, mitochondrial OS=Homo sapiens OX=9606 GN=TUFM PE=1 SV=2	TUFM	0	64.639	27	11	18	11	1	452	49.5	7.61	342	11
P04406	Glyceraldehyde-3-phosphate dehydrogenase OS=Homo sapiens OX=9606 GN=GAPDH PE=1 SV=3	GAPDH	0	59.957	42	11	18	11	1	335	36	8.46	274	11
Q6W2J9	BCL-6 corepressor OS=Homo sapiens OX=9606 GN=BCOR PE=1 SV=1	BCOR	0	59.722	11	17	18	17	1	1755	192.1	6.48	201	17
Q13547	Histone deacetylase 1 OS=Homo sapiens OX=9606 GN=HDAC1 PE=1 SV=1	HDAC1	0	58.539	22	9	18	4	1	482	55.1	5.48	312	9
P26599	Polypyrimidine tract-binding protein 1 OS=Homo sapiens OX=9606 GN=PTBP1 PE=1 SV=1	PTBP1	0	53.792	21	12	18	9	1	531	57.2	9.17	445	12
Q9H307	Pinin OS=Homo sapiens OX=9606 GN=PNN PE=1 SV=5	PNN	0	52.533	16	13	18	13	1	717	81.6	7.14	226	13
P55795	Heterogeneous nuclear ribonucleoprotein H2 OS=Homo sapiens OX=9606 GN=HNRNPH2 PE=1 SV=1	HNRNPH2	0	36.729	15	6	18	1	1	449	49.2	6.3	631	6
Q9Y5B9	FACT complex subunit SPT16 OS=Homo sapiens OX=9606 GN=SUPT16H PE=1 SV=1	SUPT16H	0	66.959	13	12	17	12	1	1047	119.8	5.66	383	12
P42166	Lamina-associated polypeptide 2, isoform alpha OS=Homo sapiens OX=9606 GN=TMPO PE=1 SV=2	TMPO	0	64.903	24	12	17	7	1	694	75.4	7.66	450	12
P50402	Emerin OS=Homo sapiens OX=9606 GN=EMD PE=1 SV=1	EMD	0	61.134	38	9	17	9	1	254	29	5.5	371	9
P36578	60S ribosomal protein L4 OS=Homo sapiens OX=9606 GN=RPL4 PE=1 SV=5	RPL4	0	60.47	31	12	17	12	1	427	47.7	11.06	305	12
P42167	Lamina-associated polypeptide 2, isoforms beta/gamma OS=Homo sapiens OX=9606 GN=TMPO PE=1 SV=2	TMPO	0	58.481	28	11	17	6	1	454	50.6	9.38	404	11
Q8TAQ2	SWI/SNF complex subunit SMARCC2 OS=Homo sapiens OX=9606 GN=SMARCC2 PE=1 SV=1	SMARCC2	0	49.863	11	16	17	10	1	1214	132.8	5.69	220	16
P23246	Splicing factor, proline- and glutamine-rich OS=Homo sapiens OX=9606 GN=SFPQ PE=1 SV=2	SFPQ	0	42.195	17	11	17	10	1	707	76.1	9.44	274	11
O96008	Mitochondrial import receptor subunit TOM40 homolog OS=Homo sapiens OX=9606 GN=TOMM40 PE=1 SV=1	TOMM40	0	41.106	17	6	17	6	1	361	37.9	7.25	428	6
Q07666	KH domain-containing, RNA-binding, signal transduction-associated protein 1 OS=Homo sapiens OX=9606 GN=KHDRBS1 PE=1 SV=1	KHDRBS1	0	38.291	12	5	17	5	1	443	48.2	8.66	375	5
Q8N1F8	Serine/threonine-protein kinase 11-interacting protein OS=Homo sapiens OX=9606 GN=STK11IP PE=1 SV=4	STK11IP	0.002	3.222	1	1	17	1	1	1088	120.2	5.36	0	1
Q9NW64	Pre-mRNA-splicing factor RBM22 OS=Homo sapiens OX=9606 GN=RBM22 PE=1 SV=1	RBM22	0	57.192	23	8	16	8	1	420	46.9	8.54	334	8
P05023	Sodium/potassium-transporting ATPase subunit alpha-1 OS=Homo sapiens OX=9606 GN=ATP1A1 PE=1 SV=1	ATP1A1	0	54.969	13	13	16	13	1	1023	112.8	5.49	365	13
Q16576	Histone-binding protein RBBP7 OS=Homo sapiens OX=9606 GN=RBBP7 PE=1 SV=1	RBBP7	0	50.332	22	10	16	2	1	425	47.8	5.05	333	10
Q92769	Histone deacetylase 2 OS=Homo sapiens OX=9606 GN=HDAC2 PE=1 SV=2	HDAC2	0	48.545	22	9	16	4	1	488	55.3	5.91	269	9
P51610	Host cell factor 1 OS=Homo sapiens OX=9606 GN=HCFC1 PE=1 SV=2	HCFC1	0	47.343	8	13	16	13	1	2035	208.6	7.46	171	13
P31040	Succinate dehydrogenase [ubiquinone] flavoprotein subunit, mitochondrial OS=Homo sapiens OX=9606 GN=SDHA PE=1 SV=2	SDHA	0	45.064	16	11	16	11	1	664	72.6	7.39	172	11
P15924	Desmoplakin OS=Homo sapiens OX=9606 GN=DSP PE=1 SV=3	DSP	0	44.719	5	16	16	16	1	2871	331.6	6.81	177	16
Q1KMD3	Heterogeneous nuclear ribonucleoprotein U-like protein 2 OS=Homo sapiens OX=9606 GN=HNRNPUL2 PE=1 SV=1	HNRNPUL2	0	44.065	11	8	16	8	1	747	85.1	4.91	271	8
Q16527	Cysteine and glycine-rich protein 2 OS=Homo sapiens OX=9606 GN=CSRP2 PE=1 SV=3	CSRP2	0	40.805	33	5	16	5	1	193	20.9	8.62	249	5
P18583	Protein SON OS=Homo sapiens OX=9606 GN=SON PE=1 SV=4	SON	0	39.454	8	13	16	13	1	2426	263.7	5.64	185	13
Q15365	Poly(rC)-binding protein 1 OS=Homo sapiens OX=9606 GN=PCBP1 PE=1 SV=2	PCBP1	0	37.881	27	7	16	4	1	356	37.5	7.09	349	7
Q8IUE6	Histone H2A type 2-B OS=Homo sapiens OX=9606 GN=H2AC21 PE=1 SV=3	H2AC21	0	11.928	23	4	16	2	1	130	14	10.89	280	4
O14497	AT-rich interactive domain-containing protein 1A OS=Homo sapiens OX=9606 GN=ARID1A PE=1 SV=3	ARID1A	0	62.427	7	13	15	13	1	2285	241.9	6.7	284	13
P22061	Protein-L-isoaspartate(D-aspartate) O-methyltransferase OS=Homo sapiens OX=9606 GN=PCMT1 PE=1 SV=4	PCMT1	0	55.235	40	7	15	7	1	227	24.6	7.21	292	7
Q86YP4	Transcriptional repressor p66-alpha OS=Homo sapiens OX=9606 GN=GATAD2A PE=1 SV=1	GATAD2A	0	53.559	24	12	15	12	1	633	68	9.94	194	12
P60842	Eukaryotic initiation factor 4A-I OS=Homo sapiens OX=9606 GN=EIF4A1 PE=1 SV=1	EIF4A1	0	51.566	27	10	15	8	1	406	46.1	5.48	328	10
Q9UK61	Protein TASOR OS=Homo sapiens OX=9606 GN=TASOR PE=1 SV=3	TASOR	0	47.49	9	15	15	15	1	1670	188.9	5.8	249	15
O75400	Pre-mRNA-processing factor 40 homolog A OS=Homo sapiens OX=9606 GN=PRPF40A PE=1 SV=2	PRPF40A	0	46.986	12	12	15	12	1	957	108.7	7.56	250	12
P19338	Nucleolin OS=Homo sapiens OX=9606 GN=NCL PE=1 SV=3	NCL	0	45.462	21	15	15	15	1	710	76.6	4.7	224	15
Q96GQ7	Probable ATP-dependent RNA helicase DDX27 OS=Homo sapiens OX=9606 GN=DDX27 PE=1 SV=2	DDX27	0	40.643	17	13	15	13	1	796	89.8	9.28	286	13
P41219	Peripherin OS=Homo sapiens OX=9606 GN=PRPH PE=1 SV=2	PRPH	0	28.394	6	5	15	1	1	470	53.6	5.47	341	5
P38646	Stress-70 protein, mitochondrial OS=Homo sapiens OX=9606 GN=HSPA9 PE=1 SV=2	HSPA9	0	68.692	23	11	14	10	1	679	73.6	6.16	444	11
Q9NTI5	Sister chromatid cohesion protein PDS5 homolog B OS=Homo sapiens OX=9606 GN=PDS5B PE=1 SV=1	PDS5B	0	63.906	12	13	14	12	1	1447	164.6	8.47	212	13
Q9BZE4	Nucleolar GTP-binding protein 1 OS=Homo sapiens OX=9606 GN=GTPBP4 PE=1 SV=3	GTPBP4	0	60.04	22	13	14	13	1	634	73.9	9.5	288	13
Q8N3U4	Cohesin subunit SA-2 OS=Homo sapiens OX=9606 GN=STAG2 PE=1 SV=3	STAG2	0	57.131	10	12	14	6	1	1231	141.2	5.43	301	12
Q9UJX3	Anaphase-promoting complex subunit 7 OS=Homo sapiens OX=9606 GN=ANAPC7 PE=1 SV=4	ANAPC7	0	53.01	23	12	14	12	1	599	66.8	5.64	258	12
Q13330	Metastasis-associated protein MTA1 OS=Homo sapiens OX=9606 GN=MTA1 PE=1 SV=2	MTA1	0	52.138	17	11	14	8	1	715	80.7	9.26	378	11
P26373	60S ribosomal protein L13 OS=Homo sapiens OX=9606 GN=RPL13 PE=1 SV=4	RPL13	0	50.102	35	10	14	10	1	211	24.2	11.65	269	10
Q02978	Mitochondrial 2-oxoglutarate/malate carrier protein OS=Homo sapiens OX=9606 GN=SLC25A11 PE=1 SV=3	SLC25A11	0	49.849	35	11	14	11	1	314	34	9.91	321	11
P10809	60 kDa heat shock protein, mitochondrial OS=Homo sapiens OX=9606 GN=HSPD1 PE=1 SV=2	HSPD1	0	49.808	23	13	14	13	1	573	61	5.87	259	13
Q9NXE4	Sphingomyelin phosphodiesterase 4 OS=Homo sapiens OX=9606 GN=SMPD4 PE=1 SV=3	SMPD4	0	49.323	17	13	14	13	1	866	97.7	8.27	216	13
P63244	Receptor of activated protein C kinase 1 OS=Homo sapiens OX=9606 GN=RACK1 PE=1 SV=3	RACK1	0	49.107	21	8	14	8	1	317	35.1	7.69	357	8
O00567	Nucleolar protein 56 OS=Homo sapiens OX=9606 GN=NOP56 PE=1 SV=4	NOP56	0	48.864	19	11	14	11	1	594	66	9.19	328	11
Q9H444	Charged multivesicular body protein 4b OS=Homo sapiens OX=9606 GN=CHMP4B PE=1 SV=1	CHMP4B	0	47.865	43	9	14	9	1	224	24.9	4.82	423	9
P62826	GTP-binding nuclear protein Ran OS=Homo sapiens OX=9606 GN=RAN PE=1 SV=3	RAN	0	47.489	44	9	14	9	1	216	24.4	7.49	211	9
P78406	mRNA export factor OS=Homo sapiens OX=9606 GN=RAE1 PE=1 SV=1	RAE1	0	46.01	26	9	14	9	1	368	40.9	7.83	193	9
O00267	Transcription elongation factor SPT5 OS=Homo sapiens OX=9606 GN=SUPT5H PE=1 SV=1	SUPT5H	0	45.619	14	13	14	13	1	1087	120.9	5.06	149	13
P33993	DNA replication licensing factor MCM7 OS=Homo sapiens OX=9606 GN=MCM7 PE=1 SV=4	MCM7	0	41.331	17	11	14	11	1	719	81.3	6.46	161	11
Q09028	Histone-binding protein RBBP4 OS=Homo sapiens OX=9606 GN=RBBP4 PE=1 SV=3	RBBP4	0	39.733	16	9	14	1	1	425	47.6	4.89	337	9
O14715	RANBP2-like and GRIP domain-containing protein 8 OS=Homo sapiens OX=9606 GN=RGPD8 PE=1 SV=2	RGPD8	0	39.133	7	13	14	2	1	1765	198.9	6.49	156	13
Q9UNY4	Transcription termination factor 2 OS=Homo sapiens OX=9606 GN=TTF2 PE=1 SV=2	TTF2	0	38.537	15	12	14	12	1	1162	129.5	8.37	104	12
O60506	Heterogeneous nuclear ribonucleoprotein Q OS=Homo sapiens OX=9606 GN=SYNCRIP PE=1 SV=2	SYNCRIP	0	34.528	20	12	14	8	1	623	69.6	8.59	152	12
P12004	Proliferating cell nuclear antigen OS=Homo sapiens OX=9606 GN=PCNA PE=1 SV=1	PCNA	0	33.325	23	8	14	8	1	261	28.8	4.69	185	8
Q8WYP5	Protein ELYS OS=Homo sapiens OX=9606 GN=AHCTF1 PE=1 SV=3	AHCTF1	0	58.289	8	12	13	12	1	2266	252.3	6.6	267	12
P22087	rRNA 2'-O-methyltransferase fibrillarin OS=Homo sapiens OX=9606 GN=FBL PE=1 SV=2	FBL	0	56.064	28	8	13	8	1	321	33.8	10.18	358	8
Q99459	Cell division cycle 5-like protein OS=Homo sapiens OX=9606 GN=CDC5L PE=1 SV=2	CDC5L	0	51.855	18	12	13	12	1	802	92.2	8.18	194	12
P30260	Cell division cycle protein 27 homolog OS=Homo sapiens OX=9606 GN=CDC27 PE=1 SV=2	CDC27	0	50.259	14	11	13	11	1	824	91.8	7.02	334	11
Q92499	ATP-dependent RNA helicase DDX1 OS=Homo sapiens OX=9606 GN=DDX1 PE=1 SV=2	DDX1	0	48.401	17	11	13	11	1	740	82.4	7.23	136	11
Q9Y6J0	Calcineurin-binding protein cabin-1 OS=Homo sapiens OX=9606 GN=CABIN1 PE=1 SV=1	CABIN1	0	46.706	7	12	13	12	1	2220	246.2	6.02	143	12
Q14103	Heterogeneous nuclear ribonucleoprotein D0 OS=Homo sapiens OX=9606 GN=HNRNPD PE=1 SV=1	HNRNPD	0	46.456	25	10	13	9	1	355	38.4	7.81	241	10
P04843	Dolichyl-diphosphooligosaccharide--protein glycosyltransferase subunit 1 OS=Homo sapiens OX=9606 GN=RPN1 PE=1 SV=1	RPN1	0	46.398	24	12	13	12	1	607	68.5	6.38	197	12
O60216	Double-strand-break repair protein rad21 homolog OS=Homo sapiens OX=9606 GN=RAD21 PE=1 SV=2	RAD21	0	46.334	17	9	13	9	1	631	71.6	4.65	250	9
Q14146	Unhealthy ribosome biogenesis protein 2 homolog OS=Homo sapiens OX=9606 GN=URB2 PE=1 SV=2	URB2	0	41.588	6	11	13	11	1	1524	170.4	7.31	225	11
Q8IZL8	Proline-, glutamic acid- and leucine-rich protein 1 OS=Homo sapiens OX=9606 GN=PELP1 PE=1 SV=2	PELP1	0	40.226	11	8	13	8	1	1130	119.6	4.34	262	8
Q9UHX1	Poly(U)-binding-splicing factor PUF60 OS=Homo sapiens OX=9606 GN=PUF60 PE=1 SV=1	PUF60	0	39.272	19	9	13	9	1	559	59.8	5.29	274	9
Q8NI27	THO complex subunit 2 OS=Homo sapiens OX=9606 GN=THOC2 PE=1 SV=2	THOC2	0	36.835	8	12	13	12	1	1593	182.7	8.44	173	12
Q14498	RNA-binding protein 39 OS=Homo sapiens OX=9606 GN=RBM39 PE=1 SV=2	RBM39	0	36.479	15	7	13	7	1	530	59.3	10.1	313	7
Q99615	DnaJ homolog subfamily C member 7 OS=Homo sapiens OX=9606 GN=DNAJC7 PE=1 SV=2	DNAJC7	0	35.598	20	12	13	12	1	494	56.4	6.96	144	12
Q9NYF8	Bcl-2-associated transcription factor 1 OS=Homo sapiens OX=9606 GN=BCLAF1 PE=1 SV=2	BCLAF1	0	34.492	11	10	13	10	1	920	106.1	9.98	186	10
Q9NVP1	ATP-dependent RNA helicase DDX18 OS=Homo sapiens OX=9606 GN=DDX18 PE=1 SV=2	DDX18	0	33.025	17	10	13	10	1	670	75.4	9.5	111	10
Q9P2D1	Chromodomain-helicase-DNA-binding protein 7 OS=Homo sapiens OX=9606 GN=CHD7 PE=1 SV=3	CHD7	0	31.196	4	13	13	7	1	2997	335.7	6.34	101	13
P62241	40S ribosomal protein S8 OS=Homo sapiens OX=9606 GN=RPS8 PE=1 SV=2	RPS8	0	58.67	33	7	12	7	1	208	24.2	10.32	356	7
P30876	DNA-directed RNA polymerase II subunit RPB2 OS=Homo sapiens OX=9606 GN=POLR2B PE=1 SV=1	POLR2B	0	57.168	13	10	12	10	1	1174	133.8	6.87	228	10
O96019	Actin-like protein 6A OS=Homo sapiens OX=9606 GN=ACTL6A PE=1 SV=1	ACTL6A	0	54.91	23	7	12	7	1	429	47.4	5.6	259	7
Q02880	DNA topoisomerase 2-beta OS=Homo sapiens OX=9606 GN=TOP2B PE=1 SV=3	TOP2B	0	44.549	8	12	12	3	1	1626	183.2	8	154	12
Q9BVI4	Nucleolar complex protein 4 homolog OS=Homo sapiens OX=9606 GN=NOC4L PE=1 SV=1	NOC4L	0	44.516	18	9	12	9	1	516	58.4	7.49	200	9
Q8WUM0	Nuclear pore complex protein Nup133 OS=Homo sapiens OX=9606 GN=NUP133 PE=1 SV=2	NUP133	0	44.237	13	12	12	12	1	1156	128.9	5.1	192	12
Q9Y3I0	RNA-splicing ligase RtcB homolog OS=Homo sapiens OX=9606 GN=RTCB PE=1 SV=1	RTCB	0	43.846	23	9	12	9	1	505	55.2	7.23	272	9
Q86WJ1	Chromodomain-helicase-DNA-binding protein 1-like OS=Homo sapiens OX=9606 GN=CHD1L PE=1 SV=3	CHD1L	0	43.556	13	11	12	11	1	897	100.9	6.9	231	11
Q13263	Transcription intermediary factor 1-beta OS=Homo sapiens OX=9606 GN=TRIM28 PE=1 SV=5	TRIM28	0	42.64	14	9	12	9	1	835	88.5	5.77	190	9
P06493	Cyclin-dependent kinase 1 OS=Homo sapiens OX=9606 GN=CDK1 PE=1 SV=3	CDK1	0	41.717	34	8	12	7	1	297	34.1	8.4	186	8
P46013	Proliferation marker protein Ki-67 OS=Homo sapiens OX=9606 GN=MKI67 PE=1 SV=2	MKI67	0	41.081	5	10	12	10	1	3256	358.5	9.45	146	10
Q14739	Delta(14)-sterol reductase LBR OS=Homo sapiens OX=9606 GN=LBR PE=1 SV=2	LBR	0	40.402	15	8	12	8	1	615	70.7	9.36	210	8
Q15050	Ribosome biogenesis regulatory protein homolog OS=Homo sapiens OX=9606 GN=RRS1 PE=1 SV=2	RRS1	0	37.442	22	10	12	10	1	365	41.2	10.7	186	10
Q12769	Nuclear pore complex protein Nup160 OS=Homo sapiens OX=9606 GN=NUP160 PE=1 SV=3	NUP160	0	37.362	7	9	12	9	1	1436	162	5.5	224	9
Q15061	WD repeat-containing protein 43 OS=Homo sapiens OX=9606 GN=WDR43 PE=1 SV=3	WDR43	0	36.819	14	9	12	9	1	677	74.8	5.57	138	9
Q99729	Heterogeneous nuclear ribonucleoprotein A/B OS=Homo sapiens OX=9606 GN=HNRNPAB PE=1 SV=2	HNRNPAB	0	36.732	20	7	12	7	1	332	36.2	8.21	209	7
P26358	DNA (cytosine-5)-methyltransferase 1 OS=Homo sapiens OX=9606 GN=DNMT1 PE=1 SV=2	DNMT1	0	35.287	7	11	12	11	1	1616	183.1	7.75	129	11
Q99661	Kinesin-like protein KIF2C OS=Homo sapiens OX=9606 GN=KIF2C PE=1 SV=2	KIF2C	0	35.051	17	10	12	10	1	725	81.3	7.83	177	10
Q96T58	Msx2-interacting protein OS=Homo sapiens OX=9606 GN=SPEN PE=1 SV=1	SPEN	0	34.965	4	11	12	11	1	3664	402	7.64	104	11
Q13242	Serine/arginine-rich splicing factor 9 OS=Homo sapiens OX=9606 GN=SRSF9 PE=1 SV=1	SRSF9	0	31.355	42	10	12	10	1	221	25.5	8.65	168	10
Q16629	Serine/arginine-rich splicing factor 7 OS=Homo sapiens OX=9606 GN=SRSF7 PE=1 SV=1	SRSF7	0	29.437	21	6	12	5	1	238	27.4	11.82	299	6
Q9UPW6	DNA-binding protein SATB2 OS=Homo sapiens OX=9606 GN=SATB2 PE=1 SV=2	SATB2	0	44.204	20	11	11	11	1	733	82.5	6.9	106	11
Q9Y2X3	Nucleolar protein 58 OS=Homo sapiens OX=9606 GN=NOP58 PE=1 SV=1	NOP58	0	44.162	18	8	11	8	1	529	59.5	8.92	215	8
Q9NZI8	Insulin-like growth factor 2 mRNA-binding protein 1 OS=Homo sapiens OX=9606 GN=IGF2BP1 PE=1 SV=2	IGF2BP1	0	43.776	18	9	11	8	1	577	63.4	9.2	311	9
Q14974	Importin subunit beta-1 OS=Homo sapiens OX=9606 GN=KPNB1 PE=1 SV=2	KPNB1	0	42.548	12	9	11	9	1	876	97.1	4.78	205	9
Q8TDN6	Ribosome biogenesis protein BRX1 homolog OS=Homo sapiens OX=9606 GN=BRIX1 PE=1 SV=2	BRIX1	0	42.318	33	8	11	8	1	353	41.4	9.92	103	8
Q9UJS0	Calcium-binding mitochondrial carrier protein Aralar2 OS=Homo sapiens OX=9606 GN=SLC25A13 PE=1 SV=2	SLC25A13	0	42.226	17	11	11	8	1	675	74.1	8.62	206	11
Q13428	Treacle protein OS=Homo sapiens OX=9606 GN=TCOF1 PE=1 SV=3	TCOF1	0	41.047	8	10	11	10	1	1488	152	9.04	220	10
Q8WXI9	Transcriptional repressor p66-beta OS=Homo sapiens OX=9606 GN=GATAD2B PE=1 SV=1	GATAD2B	0	41.017	25	10	11	10	1	593	65.2	9.7	195	10
P35579	Myosin-9 OS=Homo sapiens OX=9606 GN=MYH9 PE=1 SV=4	MYH9	0	38.429	6	11	11	7	1	1960	226.4	5.6	153	11
Q14008	Cytoskeleton-associated protein 5 OS=Homo sapiens OX=9606 GN=CKAP5 PE=1 SV=3	CKAP5	0	37.799	7	11	11	11	1	2032	225.4	7.8	138	11
Q5T440	Putative transferase CAF17, mitochondrial OS=Homo sapiens OX=9606 GN=IBA57 PE=1 SV=1	IBA57	0	37.503	22	7	11	7	1	356	38.1	9.83	374	7
P49915	GMP synthase [glutamine-hydrolyzing] OS=Homo sapiens OX=9606 GN=GMPS PE=1 SV=1	GMPS	0	37.379	18	9	11	9	1	693	76.7	6.87	114	9
Q9P0M6	Core histone macro-H2A.2 OS=Homo sapiens OX=9606 GN=MACROH2A2 PE=1 SV=3	MACROH2A2	0	37.044	17	5	11	3	1	372	40	9.69	292	5
Q9NVI7	ATPase family AAA domain-containing protein 3A OS=Homo sapiens OX=9606 GN=ATAD3A PE=1 SV=2	ATAD3A	0	36.907	15	9	11	3	1	634	71.3	8.98	162	9
P16615	Sarcoplasmic/endoplasmic reticulum calcium ATPase 2 OS=Homo sapiens OX=9606 GN=ATP2A2 PE=1 SV=1	ATP2A2	0	36.691	11	9	11	9	1	1042	114.7	5.34	142	9
P11586	C-1-tetrahydrofolate synthase, cytoplasmic OS=Homo sapiens OX=9606 GN=MTHFD1 PE=1 SV=3	MTHFD1	0	36.529	13	11	11	11	1	935	101.5	7.3	197	11
O95619	YEATS domain-containing protein 4 OS=Homo sapiens OX=9606 GN=YEATS4 PE=1 SV=1	YEATS4	0	36.234	39	8	11	8	1	227	26.5	8.41	142	8
O00541	Pescadillo homolog OS=Homo sapiens OX=9606 GN=PES1 PE=1 SV=1	PES1	0	35.168	13	7	11	7	1	588	68	7.33	188	7
P25205	DNA replication licensing factor MCM3 OS=Homo sapiens OX=9606 GN=MCM3 PE=1 SV=3	MCM3	0	35.146	15	11	11	11	1	808	90.9	5.77	157	11
Q9Y2A7	Nck-associated protein 1 OS=Homo sapiens OX=9606 GN=NCKAP1 PE=1 SV=1	NCKAP1	0	34.95	10	10	11	10	1	1128	128.7	6.62	160	10
Q9UG63	ATP-binding cassette sub-family F member 2 OS=Homo sapiens OX=9606 GN=ABCF2 PE=1 SV=2	ABCF2	0	34.825	16	10	11	10	1	623	71.2	7.37	124	10
P62937	Peptidyl-prolyl cis-trans isomerase A OS=Homo sapiens OX=9606 GN=PPIA PE=1 SV=2	PPIA	0	33.923	32	7	11	7	1	165	18	7.81	128	7
P49756	RNA-binding protein 25 OS=Homo sapiens OX=9606 GN=RBM25 PE=1 SV=3	RBM25	0	32.837	7	7	11	7	1	843	100.1	6.32	131	7
Q68E01	Integrator complex subunit 3 OS=Homo sapiens OX=9606 GN=INTS3 PE=1 SV=1	INTS3	0	32.499	9	10	11	10	1	1043	118	5.8	85	10
Q86U86	Protein polybromo-1 OS=Homo sapiens OX=9606 GN=PBRM1 PE=1 SV=1	PBRM1	0	31.553	6	10	11	10	1	1689	192.8	6.89	114	10
Q9UKM9	RNA-binding protein Raly OS=Homo sapiens OX=9606 GN=RALY PE=1 SV=1	RALY	0	29.781	32	9	11	9	1	306	32.4	9.17	196	9
Q9ULW0	Targeting protein for Xklp2 OS=Homo sapiens OX=9606 GN=TPX2 PE=1 SV=2	TPX2	0	28.849	16	9	11	9	1	747	85.6	9.23	114	9
Q02878	60S ribosomal protein L6 OS=Homo sapiens OX=9606 GN=RPL6 PE=1 SV=3	RPL6	0	26.182	26	8	11	8	1	288	32.7	10.58	114	8
Q9BVP2	Guanine nucleotide-binding protein-like 3 OS=Homo sapiens OX=9606 GN=GNL3 PE=1 SV=2	GNL3	0	25.79	16	8	11	8	1	549	62	9.16	168	8
P52597	Heterogeneous nuclear ribonucleoprotein F OS=Homo sapiens OX=9606 GN=HNRNPF PE=1 SV=3	HNRNPF	0	23.398	19	7	11	6	1	415	45.6	5.58	195	7
P15880	40S ribosomal protein S2 OS=Homo sapiens OX=9606 GN=RPS2 PE=1 SV=2	RPS2	0	18.913	17	6	11	6	1	293	31.3	10.24	183	6
Q12788	Transducin beta-like protein 3 OS=Homo sapiens OX=9606 GN=TBL3 PE=1 SV=2	TBL3	0	46.129	13	8	10	8	1	808	89	6.9	192	8
Q14692	Ribosome biogenesis protein BMS1 homolog OS=Homo sapiens OX=9606 GN=BMS1 PE=1 SV=1	BMS1	0	42.411	8	9	10	9	1	1282	145.7	6.44	246	9
Q05048	Cleavage stimulation factor subunit 1 OS=Homo sapiens OX=9606 GN=CSTF1 PE=1 SV=1	CSTF1	0	38.734	19	7	10	7	1	431	48.3	6.58	162	7
P43246	DNA mismatch repair protein Msh2 OS=Homo sapiens OX=9606 GN=MSH2 PE=1 SV=1	MSH2	0	38.345	10	9	10	9	1	934	104.7	5.77	197	9
O95239	Chromosome-associated kinesin KIF4A OS=Homo sapiens OX=9606 GN=KIF4A PE=1 SV=3	KIF4A	0	38.297	8	10	10	10	1	1232	139.8	6.27	239	10
Q6KC79	Nipped-B-like protein OS=Homo sapiens OX=9606 GN=NIPBL PE=1 SV=2	NIPBL	0	37.902	4	10	10	10	1	2804	315.9	7.91	184	10
P18754	Regulator of chromosome condensation OS=Homo sapiens OX=9606 GN=RCC1 PE=1 SV=1	RCC1	0	37.795	21	7	10	7	1	421	44.9	7.52	229	7
P56545	C-terminal-binding protein 2 OS=Homo sapiens OX=9606 GN=CTBP2 PE=1 SV=1	CTBP2	0	36.789	20	8	10	7	1	445	48.9	6.95	231	8
Q07020	60S ribosomal protein L18 OS=Homo sapiens OX=9606 GN=RPL18 PE=1 SV=2	RPL18	0	36.65	37	6	10	6	1	188	21.6	11.72	240	6
Q9BUQ8	Probable ATP-dependent RNA helicase DDX23 OS=Homo sapiens OX=9606 GN=DDX23 PE=1 SV=3	DDX23	0	35.875	13	10	10	10	1	820	95.5	9.55	129	10
P26641	Elongation factor 1-gamma OS=Homo sapiens OX=9606 GN=EEF1G PE=1 SV=3	EEF1G	0	35.185	19	8	10	8	1	437	50.1	6.67	201	8
P62906	60S ribosomal protein L10a OS=Homo sapiens OX=9606 GN=RPL10A PE=1 SV=2	RPL10A	0	34.775	28	7	10	7	1	217	24.8	9.94	143	7
Q9UKF6	Cleavage and polyadenylation specificity factor subunit 3 OS=Homo sapiens OX=9606 GN=CPSF3 PE=1 SV=1	CPSF3	0	34.165	14	9	10	9	1	684	77.4	5.6	141	9
Q16352	Alpha-internexin OS=Homo sapiens OX=9606 GN=INA PE=1 SV=2	INA	0	33.687	16	8	10	5	1	499	55.4	5.4	181	8
Q9ULV3	Cip1-interacting zinc finger protein OS=Homo sapiens OX=9606 GN=CIZ1 PE=1 SV=2	CIZ1	0	33.266	12	8	10	8	1	898	100	6.11	144	8
P62993	Growth factor receptor-bound protein 2 OS=Homo sapiens OX=9606 GN=GRB2 PE=1 SV=1	GRB2	0	33.204	37	8	10	8	1	217	25.2	6.32	147	8
O94906	Pre-mRNA-processing factor 6 OS=Homo sapiens OX=9606 GN=PRPF6 PE=1 SV=1	PRPF6	0	32.847	10	10	10	10	1	941	106.9	8.25	207	10
P29590	Protein PML OS=Homo sapiens OX=9606 GN=PML PE=1 SV=3	PML	0	32.657	9	8	10	8	1	882	97.5	6.21	245	8
P62424	60S ribosomal protein L7a OS=Homo sapiens OX=9606 GN=RPL7A PE=1 SV=2	RPL7A	0	32.236	26	7	10	7	1	266	30	10.61	192	7
Q9NRL2	Bromodomain adjacent to zinc finger domain protein 1A OS=Homo sapiens OX=9606 GN=BAZ1A PE=1 SV=2	BAZ1A	0	32.166	7	10	10	10	1	1556	178.6	6.6	127	10
Q9H0A0	RNA cytidine acetyltransferase OS=Homo sapiens OX=9606 GN=NAT10 PE=1 SV=2	NAT10	0	31.905	9	9	10	9	1	1025	115.7	8.27	139	9
Q9NTJ3	Structural maintenance of chromosomes protein 4 OS=Homo sapiens OX=9606 GN=SMC4 PE=1 SV=2	SMC4	0	31.425	9	10	10	10	1	1288	147.1	6.79	96	10
Q7Z3K3	Pogo transposable element with ZNF domain OS=Homo sapiens OX=9606 GN=POGZ PE=1 SV=2	POGZ	0	31.058	7	9	10	9	1	1410	155.2	7.4	194	9
Q6P9B9	Integrator complex subunit 5 OS=Homo sapiens OX=9606 GN=INTS5 PE=1 SV=1	INTS5	0	30.705	11	9	10	9	1	1019	107.9	7.05	121	9
P05783	Keratin, type I cytoskeletal 18 OS=Homo sapiens OX=9606 GN=KRT18 PE=1 SV=2	KRT18	0	30.639	20	9	10	8	1	430	48	5.45	180	9
Q99848	Probable rRNA-processing protein EBP2 OS=Homo sapiens OX=9606 GN=EBNA1BP2 PE=1 SV=2	EBNA1BP2	0	30.013	24	7	10	7	1	306	34.8	10.1	221	7
Q9Y512	Sorting and assembly machinery component 50 homolog OS=Homo sapiens OX=9606 GN=SAMM50 PE=1 SV=3	SAMM50	0	29.836	17	7	10	7	1	469	51.9	6.9	194	7
Q9NS69	Mitochondrial import receptor subunit TOM22 homolog OS=Homo sapiens OX=9606 GN=TOMM22 PE=1 SV=3	TOMM22	0	29.81	23	2	10	2	1	142	15.5	4.34	395	2
Q9H1A4	Anaphase-promoting complex subunit 1 OS=Homo sapiens OX=9606 GN=ANAPC1 PE=1 SV=1	ANAPC1	0	29.476	5	9	10	9	1	1944	216.4	6.3	121	9
Q9ULM3	YEATS domain-containing protein 2 OS=Homo sapiens OX=9606 GN=YEATS2 PE=1 SV=2	YEATS2	0	29.384	8	10	10	9	1	1422	150.7	8.98	115	10
P62857	40S ribosomal protein S28 OS=Homo sapiens OX=9606 GN=RPS28 PE=1 SV=1	RPS28	0	29.12	45	6	10	6	1	69	7.8	10.7	201	6
O94901	SUN domain-containing protein 1 OS=Homo sapiens OX=9606 GN=SUN1 PE=1 SV=3	SUN1	0	29.108	9	7	10	7	1	812	90	7.08	179	7
A6NHR9	Structural maintenance of chromosomes flexible hinge domain-containing protein 1 OS=Homo sapiens OX=9606 GN=SMCHD1 PE=1 SV=2	SMCHD1	0	28.929	5	9	10	9	1	2005	226.2	7.3	137	9
P42704	Leucine-rich PPR motif-containing protein, mitochondrial OS=Homo sapiens OX=9606 GN=LRPPRC PE=1 SV=3	LRPPRC	0	28.917	7	10	10	10	1	1394	157.8	6.13	164	10
Q96PK6	RNA-binding protein 14 OS=Homo sapiens OX=9606 GN=RBM14 PE=1 SV=2	RBM14	0	28.568	13	8	10	8	1	669	69.4	9.67	158	8
O14776	Transcription elongation regulator 1 OS=Homo sapiens OX=9606 GN=TCERG1 PE=1 SV=2	TCERG1	0	28.52	9	9	10	9	1	1098	123.8	8.65	49	9
P61247	40S ribosomal protein S3a OS=Homo sapiens OX=9606 GN=RPS3A PE=1 SV=2	RPS3A	0	26.642	28	8	10	8	1	264	29.9	9.73	129	8
O75475	PC4 and SFRS1-interacting protein OS=Homo sapiens OX=9606 GN=PSIP1 PE=1 SV=1	PSIP1	0	25.423	15	9	10	9	1	530	60.1	9.13	101	9
Q13162	Peroxiredoxin-4 OS=Homo sapiens OX=9606 GN=PRDX4 PE=1 SV=1	PRDX4	0	13.792	11	4	10	1	1	271	30.5	6.29	151	4
O95831	Apoptosis-inducing factor 1, mitochondrial OS=Homo sapiens OX=9606 GN=AIFM1 PE=1 SV=1	AIFM1	0	37.102	20	9	9	9	1	613	66.9	8.95	128	9
Q13573	SNW domain-containing protein 1 OS=Homo sapiens OX=9606 GN=SNW1 PE=1 SV=1	SNW1	0	36.576	20	9	9	9	1	536	61.5	9.52	202	9
P40939	Trifunctional enzyme subunit alpha, mitochondrial OS=Homo sapiens OX=9606 GN=HADHA PE=1 SV=2	HADHA	0	35.793	11	8	9	8	1	763	82.9	9.04	211	8
P49368	T-complex protein 1 subunit gamma OS=Homo sapiens OX=9606 GN=CCT3 PE=1 SV=4	CCT3	0	34.571	13	7	9	7	1	545	60.5	6.49	266	7
Q9H9B4	Sideroflexin-1 OS=Homo sapiens OX=9606 GN=SFXN1 PE=1 SV=4	SFXN1	0	34.164	33	9	9	9	1	322	35.6	9.07	189	9
Q96K19	E3 ubiquitin-protein ligase RNF170 OS=Homo sapiens OX=9606 GN=RNF170 PE=1 SV=2	RNF170	0	33.885	24	6	9	6	1	258	29.8	5.58	149	6
P11940	Polyadenylate-binding protein 1 OS=Homo sapiens OX=9606 GN=PABPC1 PE=1 SV=2	PABPC1	0	33.508	13	7	9	7	1	636	70.6	9.5	110	7
Q93009	Ubiquitin carboxyl-terminal hydrolase 7 OS=Homo sapiens OX=9606 GN=USP7 PE=1 SV=2	USP7	0	32.719	8	8	9	8	1	1102	128.2	5.55	156	8
Q96L91	E1A-binding protein p400 OS=Homo sapiens OX=9606 GN=EP400 PE=1 SV=4	EP400	0	30.992	4	9	9	9	1	3159	343.3	9.19	157	9
P61313	60S ribosomal protein L15 OS=Homo sapiens OX=9606 GN=RPL15 PE=1 SV=2	RPL15	0	29.623	32	6	9	6	1	204	24.1	11.62	129	6
P04792	Heat shock protein beta-1 OS=Homo sapiens OX=9606 GN=HSPB1 PE=1 SV=2	HSPB1	0	29.572	37	6	9	6	1	205	22.8	6.4	200	6
Q14676	Mediator of DNA damage checkpoint protein 1 OS=Homo sapiens OX=9606 GN=MDC1 PE=1 SV=3	MDC1	0	28.647	5	9	9	9	1	2089	226.5	5.47	111	9
P49454	Centromere protein F OS=Homo sapiens OX=9606 GN=CENPF PE=1 SV=3	CENPF	0	27.944	3	9	9	9	1	3114	357.3	5.1	93	9
Q96T88	E3 ubiquitin-protein ligase UHRF1 OS=Homo sapiens OX=9606 GN=UHRF1 PE=1 SV=1	UHRF1	0	27.661	9	8	9	8	1	793	89.8	7.56	247	8
P27694	Replication protein A 70 kDa DNA-binding subunit OS=Homo sapiens OX=9606 GN=RPA1 PE=1 SV=2	RPA1	0	27.574	12	7	9	7	1	616	68.1	7.21	139	7
O14979	Heterogeneous nuclear ribonucleoprotein D-like OS=Homo sapiens OX=9606 GN=HNRNPDL PE=1 SV=3	HNRNPDL	0	26.78	15	8	9	7	1	420	46.4	9.57	162	8
Q13151	Heterogeneous nuclear ribonucleoprotein A0 OS=Homo sapiens OX=9606 GN=HNRNPA0 PE=1 SV=1	HNRNPA0	0	26.767	29	8	9	7	1	305	30.8	9.29	154	8
Q12874	Splicing factor 3A subunit 3 OS=Homo sapiens OX=9606 GN=SF3A3 PE=1 SV=1	SF3A3	0	26.286	12	8	9	8	1	501	58.8	5.38	99	8
P07196	Neurofilament light polypeptide OS=Homo sapiens OX=9606 GN=NEFL PE=1 SV=3	NEFL	0	25.833	16	8	9	6	1	543	61.5	4.65	121	8
Q69YN4	Protein virilizer homolog OS=Homo sapiens OX=9606 GN=VIRMA PE=1 SV=2	VIRMA	0	25.22	4	9	9	9	1	1812	201.9	5.01	90	9
Q6PD62	RNA polymerase-associated protein CTR9 homolog OS=Homo sapiens OX=9606 GN=CTR9 PE=1 SV=1	CTR9	0	25.164	7	9	9	9	1	1173	133.4	6.77	78	9
Q13247	Serine/arginine-rich splicing factor 6 OS=Homo sapiens OX=9606 GN=SRSF6 PE=1 SV=2	SRSF6	0	24.446	22	9	9	8	1	344	39.6	11.43	184	9
P46781	40S ribosomal protein S9 OS=Homo sapiens OX=9606 GN=RPS9 PE=1 SV=3	RPS9	0	23.318	22	7	9	7	1	194	22.6	10.65	129	7
Q5BKZ1	DBIRD complex subunit ZNF326 OS=Homo sapiens OX=9606 GN=ZNF326 PE=1 SV=2	ZNF326	0	21.132	16	8	9	8	1	582	65.6	5.15	108	8
Q8IWA0	WD repeat-containing protein 75 OS=Homo sapiens OX=9606 GN=WDR75 PE=1 SV=1	WDR75	0	20.429	8	7	9	7	1	830	94.4	5.96	103	7
P39023	60S ribosomal protein L3 OS=Homo sapiens OX=9606 GN=RPL3 PE=1 SV=2	RPL3	0	20.264	14	8	9	8	1	403	46.1	10.18	128	8
P32119	Peroxiredoxin-2 OS=Homo sapiens OX=9606 GN=PRDX2 PE=1 SV=5	PRDX2	0	18.234	27	6	9	5	1	198	21.9	5.97	118	6
P62753	40S ribosomal protein S6 OS=Homo sapiens OX=9606 GN=RPS6 PE=1 SV=1	RPS6	0	37.818	22	6	8	6	1	249	28.7	10.84	284	6
P28331	NADH-ubiquinone oxidoreductase 75 kDa subunit, mitochondrial OS=Homo sapiens OX=9606 GN=NDUFS1 PE=1 SV=3	NDUFS1	0	37.4	14	8	8	8	1	727	79.4	6.23	208	8
P06576	ATP synthase subunit beta, mitochondrial OS=Homo sapiens OX=9606 GN=ATP5F1B PE=1 SV=3	ATP5F1B	0	35.678	19	7	8	7	1	529	56.5	5.4	160	7
Q5VT52	Regulation of nuclear pre-mRNA domain-containing protein 2 OS=Homo sapiens OX=9606 GN=RPRD2 PE=1 SV=1	RPRD2	0	34.149	7	7	8	7	1	1461	155.9	7.42	111	7
P04181	Ornithine aminotransferase, mitochondrial OS=Homo sapiens OX=9606 GN=OAT PE=1 SV=1	OAT	0	34.047	19	7	8	7	1	439	48.5	7.03	221	7
O60341	Lysine-specific histone demethylase 1A OS=Homo sapiens OX=9606 GN=KDM1A PE=1 SV=2	KDM1A	0	30.489	11	8	8	8	1	852	92.8	6.52	134	8
Q9BTC8	Metastasis-associated protein MTA3 OS=Homo sapiens OX=9606 GN=MTA3 PE=1 SV=2	MTA3	0	30.422	12	6	8	2	1	594	67.5	8.57	239	6
O15164	Transcription intermediary factor 1-alpha OS=Homo sapiens OX=9606 GN=TRIM24 PE=1 SV=3	TRIM24	0	30.105	7	7	8	6	1	1050	116.8	7.11	217	7
Q5SSJ5	Heterochromatin protein 1-binding protein 3 OS=Homo sapiens OX=9606 GN=HP1BP3 PE=1 SV=1	HP1BP3	0	29.811	14	8	8	8	1	553	61.2	9.67	205	8
Q9NY93	Probable ATP-dependent RNA helicase DDX56 OS=Homo sapiens OX=9606 GN=DDX56 PE=1 SV=1	DDX56	0	29.716	15	7	8	7	1	547	61.6	9.26	152	7
Q9P035	Very-long-chain (3R)-3-hydroxyacyl-CoA dehydratase 3 OS=Homo sapiens OX=9606 GN=HACD3 PE=1 SV=2	HACD3	0	28.4	13	7	8	7	1	362	43.1	8.94	122	7
Q86T24	Transcriptional regulator Kaiso OS=Homo sapiens OX=9606 GN=ZBTB33 PE=1 SV=2	ZBTB33	0	27.707	11	6	8	6	1	672	74.4	5.12	129	6
Q6DKI1	60S ribosomal protein L7-like 1 OS=Homo sapiens OX=9606 GN=RPL7L1 PE=1 SV=2	RPL7L1	0	27.125	22	6	8	6	1	255	29.7	10.52	125	6
Q9ULU4	Protein kinase C-binding protein 1 OS=Homo sapiens OX=9606 GN=ZMYND8 PE=1 SV=2	ZMYND8	0	26.736	7	8	8	8	1	1186	131.6	7.2	126	8
Q10570	Cleavage and polyadenylation specificity factor subunit 1 OS=Homo sapiens OX=9606 GN=CPSF1 PE=1 SV=2	CPSF1	0	26.341	6	8	8	8	1	1443	160.8	6.4	159	8
Q92925	SWI/SNF-related matrix-associated actin-dependent regulator of chromatin subfamily D member 2 OS=Homo sapiens OX=9606 GN=SMARCD2 PE=1 SV=3	SMARCD2	0	26.288	17	7	8	7	1	531	58.9	9.64	81	7
P50914	60S ribosomal protein L14 OS=Homo sapiens OX=9606 GN=RPL14 PE=1 SV=4	RPL14	0	26.018	22	5	8	5	1	215	23.4	10.93	154	5
P62277	40S ribosomal protein S13 OS=Homo sapiens OX=9606 GN=RPS13 PE=1 SV=2	RPS13	0	25.664	38	5	8	5	1	151	17.2	10.54	119	5
P62995	Transformer-2 protein homolog beta OS=Homo sapiens OX=9606 GN=TRA2B PE=1 SV=1	TRA2B	0	25.489	20	6	8	5	1	288	33.6	11.25	129	6
Q9NRZ9	Lymphoid-specific helicase OS=Homo sapiens OX=9606 GN=HELLS PE=1 SV=1	HELLS	0	25.253	11	8	8	8	1	838	97	7.93	133	8
Q13148	TAR DNA-binding protein 43 OS=Homo sapiens OX=9606 GN=TARDBP PE=1 SV=1	TARDBP	0	24.381	14	5	8	5	1	414	44.7	6.19	130	5
P04080	Cystatin-B OS=Homo sapiens OX=9606 GN=CSTB PE=1 SV=2	CSTB	0	24.254	46	3	8	3	1	98	11.1	7.56	192	3
Q9UIG0	Tyrosine-protein kinase BAZ1B OS=Homo sapiens OX=9606 GN=BAZ1B PE=1 SV=2	BAZ1B	0	24.102	7	8	8	8	1	1483	170.8	8.48	108	8
P61619	Protein transport protein Sec61 subunit alpha isoform 1 OS=Homo sapiens OX=9606 GN=SEC61A1 PE=1 SV=2	SEC61A1	0	23.941	10	6	8	2	1	476	52.2	8.06	125	6
Q14137	Ribosome biogenesis protein BOP1 OS=Homo sapiens OX=9606 GN=BOP1 PE=1 SV=2	BOP1	0	23.808	7	6	8	6	1	746	83.6	6.19	59	6
O95785	Protein Wiz OS=Homo sapiens OX=9606 GN=WIZ PE=1 SV=2	WIZ	0	23.437	7	8	8	8	1	1651	178.6	6.86	63	8
Q9HCK8	Chromodomain-helicase-DNA-binding protein 8 OS=Homo sapiens OX=9606 GN=CHD8 PE=1 SV=5	CHD8	0	23.382	3	8	8	3	1	2581	290.3	6.47	99	8
P18124	60S ribosomal protein L7 OS=Homo sapiens OX=9606 GN=RPL7 PE=1 SV=1	RPL7	0	23.241	28	7	8	7	1	248	29.2	10.65	191	7
Q99567	Nuclear pore complex protein Nup88 OS=Homo sapiens OX=9606 GN=NUP88 PE=1 SV=2	NUP88	0	23.169	11	7	8	7	1	741	83.5	5.69	83	7
Q5JWF2	Guanine nucleotide-binding protein G(s) subunit alpha isoforms XLas OS=Homo sapiens OX=9606 GN=GNAS PE=1 SV=2	GNAS	0	22.86	7	7	8	6	1	1037	111	5.03	103	7
Q5T9A4	ATPase family AAA domain-containing protein 3B OS=Homo sapiens OX=9606 GN=ATAD3B PE=1 SV=1	ATAD3B	0	22.74	10	7	8	1	1	648	72.5	9.2	84	7
Q96I25	Splicing factor 45 OS=Homo sapiens OX=9606 GN=RBM17 PE=1 SV=1	RBM17	0	22.578	15	6	8	5	1	401	44.9	5.97	62	6
P49790	Nuclear pore complex protein Nup153 OS=Homo sapiens OX=9606 GN=NUP153 PE=1 SV=2	NUP153	0	21.378	6	8	8	8	1	1475	153.8	8.73	92	8
P22392	Nucleoside diphosphate kinase B OS=Homo sapiens OX=9606 GN=NME2 PE=1 SV=1	NME2	0	18.805	38	5	8	2	1	152	17.3	8.41	99	5
P21912	Succinate dehydrogenase [ubiquinone] iron-sulfur subunit, mitochondrial OS=Homo sapiens OX=9606 GN=SDHB PE=1 SV=3	SDHB	0	13.319	17	5	8	5	1	280	31.6	8.76	68	5
Q86V81	THO complex subunit 4 OS=Homo sapiens OX=9606 GN=ALYREF PE=1 SV=3	ALYREF	0	41.025	26	4	7	4	1	257	26.9	11.15	253	4
Q9NW13	RNA-binding protein 28 OS=Homo sapiens OX=9606 GN=RBM28 PE=1 SV=3	RBM28	0	32.077	9	6	7	6	1	759	85.7	9.22	154	6
Q9NRG9	Aladin OS=Homo sapiens OX=9606 GN=AAAS PE=1 SV=1	AAAS	0	30.933	17	7	7	7	1	546	59.5	7.5	211	7
Q9UPN9	E3 ubiquitin-protein ligase TRIM33 OS=Homo sapiens OX=9606 GN=TRIM33 PE=1 SV=3	TRIM33	0	30.561	6	6	7	5	1	1127	122.5	6.67	235	6
Q9Y5J1	U3 small nucleolar RNA-associated protein 18 homolog OS=Homo sapiens OX=9606 GN=UTP18 PE=1 SV=3	UTP18	0	30.307	11	6	7	6	1	556	62	8.76	207	6
P07355	Annexin A2 OS=Homo sapiens OX=9606 GN=ANXA2 PE=1 SV=2	ANXA2	0	30.216	22	7	7	7	1	339	38.6	7.75	153	7
Q9H8H0	Nucleolar protein 11 OS=Homo sapiens OX=9606 GN=NOL11 PE=1 SV=1	NOL11	0	30.072	11	7	7	7	1	719	81.1	6.07	114	7
Q9HA64	Ketosamine-3-kinase OS=Homo sapiens OX=9606 GN=FN3KRP PE=1 SV=2	FN3KRP	0	28.631	20	5	7	5	1	309	34.4	7.33	111	5
O00410	Importin-5 OS=Homo sapiens OX=9606 GN=IPO5 PE=1 SV=4	IPO5	0	27.622	7	7	7	7	1	1097	123.6	4.94	73	7
Q53H12	Acylglycerol kinase, mitochondrial OS=Homo sapiens OX=9606 GN=AGK PE=1 SV=2	AGK	0	27.142	17	6	7	6	1	422	47.1	8.09	121	6
P35659	Protein DEK OS=Homo sapiens OX=9606 GN=DEK PE=1 SV=1	DEK	0	27.028	20	7	7	7	1	375	42.6	8.56	141	7
Q9H7B2	Ribosome production factor 2 homolog OS=Homo sapiens OX=9606 GN=RPF2 PE=1 SV=2	RPF2	0	27.018	22	6	7	6	1	306	35.6	9.99	146	6
Q14669	E3 ubiquitin-protein ligase TRIP12 OS=Homo sapiens OX=9606 GN=TRIP12 PE=1 SV=1	TRIP12	0	26.841	5	7	7	7	1	1992	220.3	8.48	70	7
P40937	Replication factor C subunit 5 OS=Homo sapiens OX=9606 GN=RFC5 PE=1 SV=1	RFC5	0	26.786	23	7	7	7	1	340	38.5	7.2	132	7
Q96SK2	Transmembrane protein 209 OS=Homo sapiens OX=9606 GN=TMEM209 PE=1 SV=2	TMEM209	0	26.502	14	7	7	7	1	561	62.9	8.63	121	7
Q29RF7	Sister chromatid cohesion protein PDS5 homolog A OS=Homo sapiens OX=9606 GN=PDS5A PE=1 SV=1	PDS5A	0	25.701	5	6	7	5	1	1337	150.7	7.91	81	6
O14654	Insulin receptor substrate 4 OS=Homo sapiens OX=9606 GN=IRS4 PE=1 SV=1	IRS4	0	25.239	7	7	7	7	1	1257	133.7	8.44	139	7
Q9NYH9	U3 small nucleolar RNA-associated protein 6 homolog OS=Homo sapiens OX=9606 GN=UTP6 PE=2 SV=2	UTP6	0	24.841	11	7	7	7	1	597	70.1	7.28	73	7
Q9NVH1	DnaJ homolog subfamily C member 11 OS=Homo sapiens OX=9606 GN=DNAJC11 PE=1 SV=2	DNAJC11	0	24.794	12	7	7	7	1	559	63.2	8.4	131	7
Q8WVM7	Cohesin subunit SA-1 OS=Homo sapiens OX=9606 GN=STAG1 PE=1 SV=3	STAG1	0	24.128	5	7	7	1	1	1258	144.3	5.59	105	7
Q06587	E3 ubiquitin-protein ligase RING1 OS=Homo sapiens OX=9606 GN=RING1 PE=1 SV=2	RING1	0	23.837	16	5	7	4	1	406	42.4	5.62	150	5
Q96FV9	THO complex subunit 1 OS=Homo sapiens OX=9606 GN=THOC1 PE=1 SV=1	THOC1	0	23.774	11	7	7	7	1	657	75.6	4.98	127	7
Q07065	Cytoskeleton-associated protein 4 OS=Homo sapiens OX=9606 GN=CKAP4 PE=1 SV=2	CKAP4	0	23.563	16	7	7	7	1	602	66	5.92	62	7
Q99496	E3 ubiquitin-protein ligase RING2 OS=Homo sapiens OX=9606 GN=RNF2 PE=1 SV=1	RNF2	0	23.437	21	5	7	4	1	336	37.6	6.84	99	5
Q9Y2L1	Exosome complex exonuclease RRP44 OS=Homo sapiens OX=9606 GN=DIS3 PE=1 SV=2	DIS3	0	23.353	7	6	7	6	1	958	108.9	7.14	112	6
Q8IX01	SURP and G-patch domain-containing protein 2 OS=Homo sapiens OX=9606 GN=SUGP2 PE=1 SV=2	SUGP2	0	23.287	8	7	7	7	1	1082	120.1	7.28	108	7
Q9BV38	WD repeat-containing protein 18 OS=Homo sapiens OX=9606 GN=WDR18 PE=1 SV=2	WDR18	0	23.159	17	7	7	7	1	432	47.4	6.7	148	7
O43175	D-3-phosphoglycerate dehydrogenase OS=Homo sapiens OX=9606 GN=PHGDH PE=1 SV=4	PHGDH	0	23.07	13	7	7	7	1	533	56.6	6.71	110	7
Q96KQ7	Histone-lysine N-methyltransferase EHMT2 OS=Homo sapiens OX=9606 GN=EHMT2 PE=1 SV=3	EHMT2	0	23.018	6	7	7	7	1	1210	132.3	5.45	79	7
P31689	DnaJ homolog subfamily A member 1 OS=Homo sapiens OX=9606 GN=DNAJA1 PE=1 SV=2	DNAJA1	0	22.405	17	5	7	5	1	397	44.8	7.08	72	5
Q15287	RNA-binding protein with serine-rich domain 1 OS=Homo sapiens OX=9606 GN=RNPS1 PE=1 SV=1	RNPS1	0	22.397	21	5	7	5	1	305	34.2	11.84	122	5
Q9P2I0	Cleavage and polyadenylation specificity factor subunit 2 OS=Homo sapiens OX=9606 GN=CPSF2 PE=1 SV=2	CPSF2	0	22.346	12	7	7	7	1	782	88.4	5.11	55	7
P08865	40S ribosomal protein SA OS=Homo sapiens OX=9606 GN=RPSA PE=1 SV=4	RPSA	0	22.265	18	4	7	4	1	295	32.8	4.87	193	4
Q8IY81	pre-rRNA 2'-O-ribose RNA methyltransferase FTSJ3 OS=Homo sapiens OX=9606 GN=FTSJ3 PE=1 SV=2	FTSJ3	0	21.803	8	6	7	6	1	847	96.5	8.4	156	6
P27635	60S ribosomal protein L10 OS=Homo sapiens OX=9606 GN=RPL10 PE=1 SV=4	RPL10	0	21.785	17	4	7	4	1	214	24.6	10.08	84	4
O15550	Lysine-specific demethylase 6A OS=Homo sapiens OX=9606 GN=KDM6A PE=1 SV=2	KDM6A	0	21.782	5	7	7	7	1	1401	154.1	7.44	104	7
P61254	60S ribosomal protein L26 OS=Homo sapiens OX=9606 GN=RPL26 PE=1 SV=1	RPL26	0	21.56	34	7	7	7	1	145	17.2	10.55	95	7
Q15022	Polycomb protein SUZ12 OS=Homo sapiens OX=9606 GN=SUZ12 PE=1 SV=3	SUZ12	0	20.706	9	7	7	7	1	739	83	8.81	84	7
P50991	T-complex protein 1 subunit delta OS=Homo sapiens OX=9606 GN=CCT4 PE=1 SV=4	CCT4	0	20.544	11	6	7	6	1	539	57.9	7.83	129	6
Q7Z5K2	Wings apart-like protein homolog OS=Homo sapiens OX=9606 GN=WAPL PE=1 SV=1	WAPL	0	20.395	5	7	7	7	1	1190	132.9	5.44	90	7
P05388	60S acidic ribosomal protein P0 OS=Homo sapiens OX=9606 GN=RPLP0 PE=1 SV=1	RPLP0	0	19.838	16	5	7	5	1	317	34.3	5.97	106	5
Q8NC51	Plasminogen activator inhibitor 1 RNA-binding protein OS=Homo sapiens OX=9606 GN=SERBP1 PE=1 SV=2	SERBP1	0	19.228	17	6	7	6	1	408	44.9	8.65	93	6
P60866	40S ribosomal protein S20 OS=Homo sapiens OX=9606 GN=RPS20 PE=1 SV=1	RPS20	0	18.454	38	6	7	6	1	119	13.4	9.94	56	6
Q9H9S3	Protein transport protein Sec61 subunit alpha isoform 2 OS=Homo sapiens OX=9606 GN=SEC61A2 PE=2 SV=3	SEC61A2	0	18.262	8	5	7	1	1	476	52.2	8.06	76	5
Q13111	Chromatin assembly factor 1 subunit A OS=Homo sapiens OX=9606 GN=CHAF1A PE=1 SV=3	CHAF1A	0	18.127	8	7	7	7	1	956	106.8	5.94	37	7
P14678	Small nuclear ribonucleoprotein-associated proteins B and B' OS=Homo sapiens OX=9606 GN=SNRPB PE=1 SV=2	SNRPB	0	18.034	19	5	7	5	1	240	24.6	11.19	130	5
P09012	U1 small nuclear ribonucleoprotein A OS=Homo sapiens OX=9606 GN=SNRPA PE=1 SV=3	SNRPA	0	16.976	17	5	7	4	1	282	31.3	9.83	99	5
P48643	T-complex protein 1 subunit epsilon OS=Homo sapiens OX=9606 GN=CCT5 PE=1 SV=1	CCT5	0	16.269	10	6	7	6	1	541	59.6	5.66	36	6
P84103	Serine/arginine-rich splicing factor 3 OS=Homo sapiens OX=9606 GN=SRSF3 PE=1 SV=1	SRSF3	0	14.746	24	5	7	4	1	164	19.3	11.65	61	5
Q15424	Scaffold attachment factor B1 OS=Homo sapiens OX=9606 GN=SAFB PE=1 SV=4	SAFB	0	13.957	5	5	7	4	1	915	102.6	5.47	139	5
P46782	40S ribosomal protein S5 OS=Homo sapiens OX=9606 GN=RPS5 PE=1 SV=4	RPS5	0	12.946	27	5	7	5	1	204	22.9	9.72	67	5
P17987	T-complex protein 1 subunit alpha OS=Homo sapiens OX=9606 GN=TCP1 PE=1 SV=1	TCP1	0	29.074	13	6	6	6	1	556	60.3	6.11	150	6
Q86W42	THO complex subunit 6 homolog OS=Homo sapiens OX=9606 GN=THOC6 PE=1 SV=1	THOC6	0	28.025	21	6	6	6	1	341	37.5	7.43	227	6
P18621	60S ribosomal protein L17 OS=Homo sapiens OX=9606 GN=RPL17 PE=1 SV=3	RPL17	0	27.253	29	5	6	5	1	184	21.4	10.17	146	5
P56537	Eukaryotic translation initiation factor 6 OS=Homo sapiens OX=9606 GN=EIF6 PE=1 SV=1	EIF6	0	25.854	17	3	6	3	1	245	26.6	4.68	169	3
Q13472	DNA topoisomerase 3-alpha OS=Homo sapiens OX=9606 GN=TOP3A PE=1 SV=1	TOP3A	0	25.326	6	6	6	6	1	1001	112.3	8.34	159	6
P00390	Glutathione reductase, mitochondrial OS=Homo sapiens OX=9606 GN=GSR PE=1 SV=2	GSR	0	25.294	12	5	6	5	1	522	56.2	8.5	156	5
P51571	Translocon-associated protein subunit delta OS=Homo sapiens OX=9606 GN=SSR4 PE=1 SV=1	SSR4	0	24.69	26	5	6	5	1	173	19	6.15	140	5
P62263	40S ribosomal protein S14 OS=Homo sapiens OX=9606 GN=RPS14 PE=1 SV=3	RPS14	0	24.682	32	5	6	5	1	151	16.3	10.05	158	5
P14618	Pyruvate kinase PKM OS=Homo sapiens OX=9606 GN=PKM PE=1 SV=4	PKM	0	24.242	16	6	6	6	1	531	57.9	7.84	86	6
Q15428	Splicing factor 3A subunit 2 OS=Homo sapiens OX=9606 GN=SF3A2 PE=1 SV=2	SF3A2	0	24.063	13	5	6	5	1	464	49.2	9.64	143	5
Q9BW27	Nuclear pore complex protein Nup85 OS=Homo sapiens OX=9606 GN=NUP85 PE=1 SV=1	NUP85	0	24.019	8	6	6	6	1	656	75	5.55	109	6
Q96SI9	Spermatid perinuclear RNA-binding protein OS=Homo sapiens OX=9606 GN=STRBP PE=1 SV=1	STRBP	0	23.869	8	5	6	2	1	672	73.6	8.72	92	5
Q9BYG3	MKI67 FHA domain-interacting nucleolar phosphoprotein OS=Homo sapiens OX=9606 GN=NIFK PE=1 SV=1	NIFK	0	23.861	24	5	6	5	1	293	34.2	9.88	120	5
P09661	U2 small nuclear ribonucleoprotein A' OS=Homo sapiens OX=9606 GN=SNRPA1 PE=1 SV=2	SNRPA1	0	23.554	25	6	6	6	1	255	28.4	8.62	172	6
P21675	Transcription initiation factor TFIID subunit 1 OS=Homo sapiens OX=9606 GN=TAF1 PE=1 SV=2	TAF1	0	23.519	4	6	6	6	1	1872	212.5	5.07	62	6
Q96I24	Far upstream element-binding protein 3 OS=Homo sapiens OX=9606 GN=FUBP3 PE=1 SV=2	FUBP3	0	23.489	14	6	6	5	1	572	61.6	8.38	113	6
Q13042	Cell division cycle protein 16 homolog OS=Homo sapiens OX=9606 GN=CDC16 PE=1 SV=2	CDC16	0	22.503	8	6	6	6	1	620	71.6	5.85	130	6
P14635	G2/mitotic-specific cyclin-B1 OS=Homo sapiens OX=9606 GN=CCNB1 PE=1 SV=1	CCNB1	0	22.477	16	6	6	6	1	433	48.3	7.47	66	6
O15294	UDP-N-acetylglucosamine--peptide N-acetylglucosaminyltransferase 110 kDa subunit OS=Homo sapiens OX=9606 GN=OGT PE=1 SV=3	OGT	0	22.428	6	6	6	6	1	1046	116.9	6.7	112	6
Q9Y2W1	Thyroid hormone receptor-associated protein 3 OS=Homo sapiens OX=9606 GN=THRAP3 PE=1 SV=2	THRAP3	0	22.034	9	6	6	6	1	955	108.6	10.15	78	6
Q9Y224	RNA transcription, translation and transport factor protein OS=Homo sapiens OX=9606 GN=RTRAF PE=1 SV=1	RTRAF	0	21.883	27	6	6	6	1	244	28.1	6.65	102	6
O95347	Structural maintenance of chromosomes protein 2 OS=Homo sapiens OX=9606 GN=SMC2 PE=1 SV=2	SMC2	0	21.119	6	6	6	6	1	1197	135.6	8.43	101	6
Q9NXF1	Testis-expressed protein 10 OS=Homo sapiens OX=9606 GN=TEX10 PE=1 SV=2	TEX10	0	20.948	8	6	6	6	1	929	105.6	9.36	105	6
P39656	Dolichyl-diphosphooligosaccharide--protein glycosyltransferase 48 kDa subunit OS=Homo sapiens OX=9606 GN=DDOST PE=1 SV=4	DDOST	0	20.669	13	6	6	6	1	456	50.8	6.55	160	6
Q9NQ55	Suppressor of SWI4 1 homolog OS=Homo sapiens OX=9606 GN=PPAN PE=2 SV=1	PPAN	0	20.412	12	6	6	6	1	473	53.2	10.13	168	6
Q02543	60S ribosomal protein L18a OS=Homo sapiens OX=9606 GN=RPL18A PE=1 SV=2	RPL18A	0	20.272	27	5	6	5	1	176	20.7	10.71	94	5
Q13185	Chromobox protein homolog 3 OS=Homo sapiens OX=9606 GN=CBX3 PE=1 SV=4	CBX3	0	20.21	23	3	6	3	1	183	20.8	5.33	153	3
Q15149	Plectin OS=Homo sapiens OX=9606 GN=PLEC PE=1 SV=3	PLEC	0	20.07	1	6	6	6	1	4684	531.5	5.96	121	6
Q2TAY7	WD40 repeat-containing protein SMU1 OS=Homo sapiens OX=9606 GN=SMU1 PE=1 SV=2	SMU1	0	19.681	9	4	6	4	1	513	57.5	7.18	86	4
O00422	Histone deacetylase complex subunit SAP18 OS=Homo sapiens OX=9606 GN=SAP18 PE=1 SV=1	SAP18	0	19.44	25	5	6	5	1	153	17.6	9.35	92	5
Q9NSD9	Phenylalanine--tRNA ligase beta subunit OS=Homo sapiens OX=9606 GN=FARSB PE=1 SV=3	FARSB	0	19.125	11	6	6	6	1	589	66.1	6.84	101	6
P61964	WD repeat-containing protein 5 OS=Homo sapiens OX=9606 GN=WDR5 PE=1 SV=1	WDR5	0	19.009	16	4	6	4	1	334	36.6	8.27	74	4
O60934	Nibrin OS=Homo sapiens OX=9606 GN=NBN PE=1 SV=1	NBN	0	18.949	9	6	6	6	1	754	84.9	6.9	98	6
P13797	Plastin-3 OS=Homo sapiens OX=9606 GN=PLS3 PE=1 SV=4	PLS3	0	18.708	10	5	6	5	1	630	70.8	5.6	109	5
Q9UI36	Dachshund homolog 1 OS=Homo sapiens OX=9606 GN=DACH1 PE=1 SV=4	DACH1	0	18.605	7	6	6	6	1	758	78.5	8.51	139	6
Q9UJX2	Cell division cycle protein 23 homolog OS=Homo sapiens OX=9606 GN=CDC23 PE=1 SV=3	CDC23	0	18.252	10	6	6	6	1	597	68.8	7.02	93	6
Q96J01	THO complex subunit 3 OS=Homo sapiens OX=9606 GN=THOC3 PE=1 SV=1	THOC3	0	17.995	11	4	6	4	1	351	38.7	6.09	110	4
P31930	Cytochrome b-c1 complex subunit 1, mitochondrial OS=Homo sapiens OX=9606 GN=UQCRC1 PE=1 SV=3	UQCRC1	0	17.85	11	6	6	6	1	480	52.6	6.37	91	6
P08195	4F2 cell-surface antigen heavy chain OS=Homo sapiens OX=9606 GN=SLC3A2 PE=1 SV=3	SLC3A2	0	17.765	11	5	6	5	1	630	68	5.01	68	5
O15226	NF-kappa-B-repressing factor OS=Homo sapiens OX=9606 GN=NKRF PE=1 SV=2	NKRF	0	17.678	9	6	6	6	1	690	77.6	8.79	67	6
P35580	Myosin-10 OS=Homo sapiens OX=9606 GN=MYH10 PE=1 SV=3	MYH10	0	17.357	3	6	6	2	1	1976	228.9	5.54	37	6
Q96ST3	Paired amphipathic helix protein Sin3a OS=Homo sapiens OX=9606 GN=SIN3A PE=1 SV=2	SIN3A	0	17.308	5	6	6	6	1	1273	145.1	7.25	37	6
P35520	Cystathionine beta-synthase OS=Homo sapiens OX=9606 GN=CBS PE=1 SV=2	CBS	0	17.301	11	6	6	6	1	551	60.5	6.65	55	6
Q9BYB4	Guanine nucleotide-binding protein subunit beta-like protein 1 OS=Homo sapiens OX=9606 GN=GNB1L PE=1 SV=2	GNB1L	0	17.256	16	5	6	5	1	327	35.6	7.97	107	5
P62249	40S ribosomal protein S16 OS=Homo sapiens OX=9606 GN=RPS16 PE=1 SV=2	RPS16	0	16.736	29	4	6	4	1	146	16.4	10.21	142	4
Q00059	Transcription factor A, mitochondrial OS=Homo sapiens OX=9606 GN=TFAM PE=1 SV=1	TFAM	0	16.703	24	6	6	6	1	246	29.1	9.72	92	6
Q6P587	Acylpyruvase FAHD1, mitochondrial OS=Homo sapiens OX=9606 GN=FAHD1 PE=1 SV=2	FAHD1	0	16.416	17	3	6	3	1	224	24.8	7.39	118	3
P62979	Ubiquitin-40S ribosomal protein S27a OS=Homo sapiens OX=9606 GN=RPS27A PE=1 SV=2	RPS27A	0	15.313	30	4	6	4	1	156	18	9.64	77	4
Q8NFD5	AT-rich interactive domain-containing protein 1B OS=Homo sapiens OX=9606 GN=ARID1B PE=1 SV=2	ARID1B	0	15.128	3	6	6	6	1	2236	236	6.73	58	6
P62917	60S ribosomal protein L8 OS=Homo sapiens OX=9606 GN=RPL8 PE=1 SV=2	RPL8	0	14.881	24	4	6	4	1	257	28	11.03	59	4
P56270	Myc-associated zinc finger protein OS=Homo sapiens OX=9606 GN=MAZ PE=1 SV=1	MAZ	0	14.576	9	4	6	4	1	477	48.6	8.95	22	4
P15531	Nucleoside diphosphate kinase A OS=Homo sapiens OX=9606 GN=NME1 PE=1 SV=1	NME1	0	14.457	31	4	6	1	1	152	17.1	6.19	92	4
Q5VWN6	Protein TASOR 2 OS=Homo sapiens OX=9606 GN=TASOR2 PE=1 SV=1	TASOR2	0	14.072	2	6	6	6	1	2430	268.7	5.9	55	6
Q86UP3	Zinc finger homeobox protein 4 OS=Homo sapiens OX=9606 GN=ZFHX4 PE=1 SV=1	ZFHX4	0	13.98	2	6	6	6	1	3567	393.5	6.37	40	6
P61353	60S ribosomal protein L27 OS=Homo sapiens OX=9606 GN=RPL27 PE=1 SV=2	RPL27	0	13.421	21	3	6	3	1	136	15.8	10.56	131	3
P40429	60S ribosomal protein L13a OS=Homo sapiens OX=9606 GN=RPL13A PE=1 SV=2	RPL13A	0	12.818	20	5	6	5	1	203	23.6	10.93	55	5
O95983	Methyl-CpG-binding domain protein 3 OS=Homo sapiens OX=9606 GN=MBD3 PE=1 SV=1	MBD3	0	11.419	14	5	6	5	1	291	32.8	5.34	38	5
P42694	Probable helicase with zinc finger domain OS=Homo sapiens OX=9606 GN=HELZ PE=1 SV=2	HELZ	0	9.381	2	5	6	5	1	1942	218.8	7.42	18	5
P14174	Macrophage migration inhibitory factor OS=Homo sapiens OX=9606 GN=MIF PE=1 SV=4	MIF	0	8.876	10	1	6	1	1	115	12.5	7.88	205	1
P25398	40S ribosomal protein S12 OS=Homo sapiens OX=9606 GN=RPS12 PE=1 SV=3	RPS12	0.001	6.793	17	3	6	3	1	132	14.5	7.21	110	3
Q9Y294	Histone chaperone ASF1A OS=Homo sapiens OX=9606 GN=ASF1A PE=1 SV=1	ASF1A	0	36.712	17	4	5	4	1	204	23	4.41	136	4
Q969G3	SWI/SNF-related matrix-associated actin-dependent regulator of chromatin subfamily E member 1 OS=Homo sapiens OX=9606 GN=SMARCE1 PE=1 SV=2	SMARCE1	0	28.525	15	5	5	5	1	411	46.6	4.88	234	5
O00268	Transcription initiation factor TFIID subunit 4 OS=Homo sapiens OX=9606 GN=TAF4 PE=1 SV=2	TAF4	0	27.602	7	5	5	5	1	1085	110	9.94	168	5
P30050	60S ribosomal protein L12 OS=Homo sapiens OX=9606 GN=RPL12 PE=1 SV=1	RPL12	0	26.189	29	4	5	4	1	165	17.8	9.42	206	4
P61204	ADP-ribosylation factor 3 OS=Homo sapiens OX=9606 GN=ARF3 PE=1 SV=2	ARF3	0	25.467	30	4	5	2	1	181	20.6	7.43	128	4
P50454	Serpin H1 OS=Homo sapiens OX=9606 GN=SERPINH1 PE=1 SV=2	SERPINH1	0	25.42	18	5	5	5	1	418	46.4	8.69	161	5
O75955	Flotillin-1 OS=Homo sapiens OX=9606 GN=FLOT1 PE=1 SV=3	FLOT1	0	23.775	9	3	5	3	1	427	47.3	7.49	195	3
P00403	Cytochrome c oxidase subunit 2 OS=Homo sapiens OX=9606 GN=MT-CO2 PE=1 SV=1	MT-CO2	0	22.917	15	3	5	3	1	227	25.5	4.82	142	3
Q96DI7	U5 small nuclear ribonucleoprotein 40 kDa protein OS=Homo sapiens OX=9606 GN=SNRNP40 PE=1 SV=1	SNRNP40	0	22.841	17	4	5	4	1	357	39.3	8.1	83	4
Q5SRE5	Nucleoporin NUP188 OS=Homo sapiens OX=9606 GN=NUP188 PE=1 SV=1	NUP188	0	22.661	4	5	5	5	1	1749	195.9	6.73	104	5
P10599	Thioredoxin OS=Homo sapiens OX=9606 GN=TXN PE=1 SV=3	TXN	0	22.63	32	3	5	3	1	105	11.7	4.92	127	3
O94905	Erlin-2 OS=Homo sapiens OX=9606 GN=ERLIN2 PE=1 SV=1	ERLIN2	0	22.391	17	5	5	5	1	339	37.8	5.62	159	5
P09234	U1 small nuclear ribonucleoprotein C OS=Homo sapiens OX=9606 GN=SNRPC PE=1 SV=1	SNRPC	0	21.884	20	4	5	4	1	159	17.4	9.67	128	4
Q6PJT7	Zinc finger CCCH domain-containing protein 14 OS=Homo sapiens OX=9606 GN=ZC3H14 PE=1 SV=1	ZC3H14	0	21.808	9	5	5	5	1	736	82.8	7.31	127	5
P57088	Transmembrane protein 33 OS=Homo sapiens OX=9606 GN=TMEM33 PE=1 SV=2	TMEM33	0	21.609	14	4	5	4	1	247	28	9.7	98	4
O60306	RNA helicase aquarius OS=Homo sapiens OX=9606 GN=AQR PE=1 SV=4	AQR	0	21.312	4	5	5	5	1	1485	171.2	6.37	97	5
Q9UBD5	Origin recognition complex subunit 3 OS=Homo sapiens OX=9606 GN=ORC3 PE=1 SV=1	ORC3	0	21.153	9	5	5	5	1	711	82.2	7.61	89	5
P36542	ATP synthase subunit gamma, mitochondrial OS=Homo sapiens OX=9606 GN=ATP5F1C PE=1 SV=1	ATP5F1C	0	21.093	19	5	5	5	1	298	33	9.22	120	5
Q9UM13	Anaphase-promoting complex subunit 10 OS=Homo sapiens OX=9606 GN=ANAPC10 PE=1 SV=1	ANAPC10	0	20.731	25	3	5	3	1	185	21.2	9.06	131	3
Q9Y314	Nitric oxide synthase-interacting protein OS=Homo sapiens OX=9606 GN=NOSIP PE=1 SV=1	NOSIP	0	20.48	22	5	5	5	1	301	33.2	8.82	81	5
Q9Y221	60S ribosome subunit biogenesis protein NIP7 homolog OS=Homo sapiens OX=9606 GN=NIP7 PE=1 SV=1	NIP7	0	20.437	29	4	5	4	1	180	20.4	8.51	86	4
P17028	Zinc finger protein 24 OS=Homo sapiens OX=9606 GN=ZNF24 PE=1 SV=4	ZNF24	0	20.348	13	5	5	5	1	368	42.1	6.21	109	5
Q96P16	Regulation of nuclear pre-mRNA domain-containing protein 1A OS=Homo sapiens OX=9606 GN=RPRD1A PE=1 SV=1	RPRD1A	0	19.993	16	4	5	3	1	312	35.7	7.55	111	4
Q96KR1	Zinc finger RNA-binding protein OS=Homo sapiens OX=9606 GN=ZFR PE=1 SV=2	ZFR	0	19.928	5	5	5	5	1	1074	116.9	9.04	139	5
Q5SNT2	Transmembrane protein 201 OS=Homo sapiens OX=9606 GN=TMEM201 PE=1 SV=1	TMEM201	0	19.695	8	5	5	5	1	666	72.2	9.22	154	5
Q9NX63	MICOS complex subunit MIC19 OS=Homo sapiens OX=9606 GN=CHCHD3 PE=1 SV=1	CHCHD3	0	19.416	19	5	5	5	1	227	26.1	8.28	102	5
O43660	Pleiotropic regulator 1 OS=Homo sapiens OX=9606 GN=PLRG1 PE=1 SV=1	PLRG1	0	19.396	8	4	5	4	1	514	57.2	9.17	80	4
P27824	Calnexin OS=Homo sapiens OX=9606 GN=CANX PE=1 SV=2	CANX	0	19.376	11	5	5	5	1	592	67.5	4.6	87	5
Q96H79	Zinc finger CCCH-type antiviral protein 1-like OS=Homo sapiens OX=9606 GN=ZC3HAV1L PE=1 SV=2	ZC3HAV1L	0	19.339	14	3	5	3	1	300	32.9	8.13	132	3
Q9BY77	Polymerase delta-interacting protein 3 OS=Homo sapiens OX=9606 GN=POLDIP3 PE=1 SV=2	POLDIP3	0	19.256	14	5	5	5	1	421	46.1	9.99	110	5
Q8TDD1	ATP-dependent RNA helicase DDX54 OS=Homo sapiens OX=9606 GN=DDX54 PE=1 SV=2	DDX54	0	19.195	6	5	5	5	1	881	98.5	10.02	118	5
Q96AG4	Leucine-rich repeat-containing protein 59 OS=Homo sapiens OX=9606 GN=LRRC59 PE=1 SV=1	LRRC59	0	19.194	16	4	5	4	1	307	34.9	9.57	75	4
Q14807	Kinesin-like protein KIF22 OS=Homo sapiens OX=9606 GN=KIF22 PE=1 SV=5	KIF22	0	19.129	10	5	5	5	1	665	73.2	9.45	119	5
Q9UIF9	Bromodomain adjacent to zinc finger domain protein 2A OS=Homo sapiens OX=9606 GN=BAZ2A PE=1 SV=4	BAZ2A	0	18.994	3	5	5	5	1	1905	211.1	6.64	94	5
Q9BSC4	Nucleolar protein 10 OS=Homo sapiens OX=9606 GN=NOL10 PE=1 SV=1	NOL10	0	18.777	9	5	5	5	1	688	80.3	8.46	79	5
Q9NZJ7	Mitochondrial carrier homolog 1 OS=Homo sapiens OX=9606 GN=MTCH1 PE=1 SV=1	MTCH1	0	18.681	16	5	5	5	1	389	41.5	9.32	104	5
Q14966	Zinc finger protein 638 OS=Homo sapiens OX=9606 GN=ZNF638 PE=1 SV=2	ZNF638	0	18.341	3	5	5	5	1	1978	220.5	6.38	90	5
Q14527	Helicase-like transcription factor OS=Homo sapiens OX=9606 GN=HLTF PE=1 SV=2	HLTF	0	18.333	6	5	5	5	1	1009	113.9	8.6	170	5
Q13283	Ras GTPase-activating protein-binding protein 1 OS=Homo sapiens OX=9606 GN=G3BP1 PE=1 SV=1	G3BP1	0	18.278	11	4	5	4	1	466	52.1	5.52	87	4
P46777	60S ribosomal protein L5 OS=Homo sapiens OX=9606 GN=RPL5 PE=1 SV=3	RPL5	0	17.99	14	4	5	4	1	297	34.3	9.72	105	4
P63167	Dynein light chain 1, cytoplasmic OS=Homo sapiens OX=9606 GN=DYNLL1 PE=1 SV=1	DYNLL1	0	17.905	27	3	5	3	1	89	10.4	7.4	76	3
P49327	Fatty acid synthase OS=Homo sapiens OX=9606 GN=FASN PE=1 SV=3	FASN	0	17.851	3	5	5	5	1	2511	273.3	6.44	97	5
P83731	60S ribosomal protein L24 OS=Homo sapiens OX=9606 GN=RPL24 PE=1 SV=1	RPL24	0	17.52	29	5	5	5	1	157	17.8	11.25	137	5
Q5JTH9	RRP12-like protein OS=Homo sapiens OX=9606 GN=RRP12 PE=1 SV=2	RRP12	0	16.906	4	5	5	5	1	1297	143.6	8.75	91	5
O95299	NADH dehydrogenase [ubiquinone] 1 alpha subcomplex subunit 10, mitochondrial OS=Homo sapiens OX=9606 GN=NDUFA10 PE=1 SV=1	NDUFA10	0	16.62	15	5	5	5	1	355	40.7	8.48	106	5
O00505	Importin subunit alpha-4 OS=Homo sapiens OX=9606 GN=KPNA3 PE=1 SV=2	KPNA3	0	16.535	11	5	5	5	1	521	57.8	4.94	87	5
Q13112	Chromatin assembly factor 1 subunit B OS=Homo sapiens OX=9606 GN=CHAF1B PE=1 SV=1	CHAF1B	0	16.469	11	5	5	5	1	559	61.5	7.5	125	5
Q4VCS5	Angiomotin OS=Homo sapiens OX=9606 GN=AMOT PE=1 SV=1	AMOT	0	16.408	5	5	5	5	1	1084	118	7.64	37	5
Q9UNX4	WD repeat-containing protein 3 OS=Homo sapiens OX=9606 GN=WDR3 PE=1 SV=1	WDR3	0	16.389	6	5	5	5	1	943	106	6.64	37	5
Q6P1J9	Parafibromin OS=Homo sapiens OX=9606 GN=CDC73 PE=1 SV=1	CDC73	0	16.256	10	5	5	5	1	531	60.5	9.61	62	5
Q9BUJ2	Heterogeneous nuclear ribonucleoprotein U-like protein 1 OS=Homo sapiens OX=9606 GN=HNRNPUL1 PE=1 SV=2	HNRNPUL1	0	16.207	7	5	5	5	1	856	95.7	6.92	81	5
Q7L576	Cytoplasmic FMR1-interacting protein 1 OS=Homo sapiens OX=9606 GN=CYFIP1 PE=1 SV=1	CYFIP1	0	15.92	3	4	5	1	1	1253	145.1	6.9	123	4
Q9H981	Actin-related protein 8 OS=Homo sapiens OX=9606 GN=ACTR8 PE=1 SV=2	ACTR8	0	15.875	10	5	5	5	1	624	70.4	7.78	51	5
P62750	60S ribosomal protein L23a OS=Homo sapiens OX=9606 GN=RPL23A PE=1 SV=1	RPL23A	0	15.123	22	5	5	5	1	156	17.7	10.45	101	5
Q14151	Scaffold attachment factor B2 OS=Homo sapiens OX=9606 GN=SAFB2 PE=1 SV=1	SAFB2	0	15.12	5	4	5	3	1	953	107.4	6.16	113	4
Q9UQR0	Sex comb on midleg-like protein 2 OS=Homo sapiens OX=9606 GN=SCML2 PE=1 SV=1	SCML2	0	14.796	9	5	5	5	1	700	77.2	8.54	37	5
O75746	Calcium-binding mitochondrial carrier protein Aralar1 OS=Homo sapiens OX=9606 GN=SLC25A12 PE=1 SV=2	SLC25A12	0	14.746	7	5	5	2	1	678	74.7	8.38	74	5
P08621	U1 small nuclear ribonucleoprotein 70 kDa OS=Homo sapiens OX=9606 GN=SNRNP70 PE=1 SV=2	SNRNP70	0	14.666	9	4	5	4	1	437	51.5	9.94	75	4
P62258	14-3-3 protein epsilon OS=Homo sapiens OX=9606 GN=YWHAE PE=1 SV=1	YWHAE	0	14.644	20	5	5	3	1	255	29.2	4.74	121	5
Q96F07	Cytoplasmic FMR1-interacting protein 2 OS=Homo sapiens OX=9606 GN=CYFIP2 PE=1 SV=2	CYFIP2	0	14.599	3	4	5	1	1	1278	148.3	7.31	125	4
Q14684	Ribosomal RNA processing protein 1 homolog B OS=Homo sapiens OX=9606 GN=RRP1B PE=1 SV=3	RRP1B	0	14.585	7	4	5	4	1	758	84.4	9.76	50	4
Q5VZL5	Zinc finger MYM-type protein 4 OS=Homo sapiens OX=9606 GN=ZMYM4 PE=1 SV=1	ZMYM4	0	14.576	3	5	5	3	1	1548	172.7	6.84	87	5
P50990	T-complex protein 1 subunit theta OS=Homo sapiens OX=9606 GN=CCT8 PE=1 SV=4	CCT8	0	14.493	8	5	5	5	1	548	59.6	5.6	56	5
Q9BWF3	RNA-binding protein 4 OS=Homo sapiens OX=9606 GN=RBM4 PE=1 SV=1	RBM4	0	14.277	7	4	5	4	1	364	40.3	7.08	83	4
Q53F19	Nuclear cap-binding protein subunit 3 OS=Homo sapiens OX=9606 GN=NCBP3 PE=1 SV=2	NCBP3	0	14.228	8	5	5	5	1	620	70.5	5.73	65	5
P22102	Trifunctional purine biosynthetic protein adenosine-3 OS=Homo sapiens OX=9606 GN=GART PE=1 SV=1	GART	0	14.201	5	5	5	5	1	1010	107.7	6.7	100	5
Q9NVR2	Integrator complex subunit 10 OS=Homo sapiens OX=9606 GN=INTS10 PE=1 SV=2	INTS10	0	14.174	7	5	5	5	1	710	82.2	7.44	77	5
Q9HCS7	Pre-mRNA-splicing factor SYF1 OS=Homo sapiens OX=9606 GN=XAB2 PE=1 SV=2	XAB2	0	14.112	5	5	5	5	1	855	99.9	6.23	90	5
P63104	14-3-3 protein zeta/delta OS=Homo sapiens OX=9606 GN=YWHAZ PE=1 SV=1	YWHAZ	0	14.015	17	5	5	3	1	245	27.7	4.79	86	5
Q9NZ01	Very-long-chain enoyl-CoA reductase OS=Homo sapiens OX=9606 GN=TECR PE=1 SV=1	TECR	0	13.716	13	3	5	3	1	308	36	9.45	74	3
P08708	40S ribosomal protein S17 OS=Homo sapiens OX=9606 GN=RPS17 PE=1 SV=2	RPS17	0	13.56	15	3	5	3	1	135	15.5	9.85	33	3
Q9UJV9	Probable ATP-dependent RNA helicase DDX41 OS=Homo sapiens OX=9606 GN=DDX41 PE=1 SV=2	DDX41	0	13.315	6	5	5	5	1	622	69.8	6.84	54	5
Q9UJX4	Anaphase-promoting complex subunit 5 OS=Homo sapiens OX=9606 GN=ANAPC5 PE=1 SV=2	ANAPC5	0	13.148	7	4	5	4	1	755	85	6.87	47	4
Q9Y2P8	RNA 3'-terminal phosphate cyclase-like protein OS=Homo sapiens OX=9606 GN=RCL1 PE=1 SV=3	RCL1	0	12.583	11	4	5	4	1	373	40.8	9.26	84	4
P50750	Cyclin-dependent kinase 9 OS=Homo sapiens OX=9606 GN=CDK9 PE=1 SV=3	CDK9	0	12.115	12	4	5	3	1	372	42.8	8.79	85	4
Q8TD26	Chromodomain-helicase-DNA-binding protein 6 OS=Homo sapiens OX=9606 GN=CHD6 PE=1 SV=4	CHD6	0	11.884	2	5	5	1	1	2715	305.2	6.27	79	5
Q07955	Serine/arginine-rich splicing factor 1 OS=Homo sapiens OX=9606 GN=SRSF1 PE=1 SV=2	SRSF1	0	11.812	12	4	5	4	1	248	27.7	10.36	46	4
O14980	Exportin-1 OS=Homo sapiens OX=9606 GN=XPO1 PE=1 SV=1	XPO1	0	11.463	4	5	5	5	1	1071	123.3	6.06	56	5
P61077	Ubiquitin-conjugating enzyme E2 D3 OS=Homo sapiens OX=9606 GN=UBE2D3 PE=1 SV=1	UBE2D3	0	11.431	14	2	5	2	1	147	16.7	7.8	120	2
Q99832	T-complex protein 1 subunit eta OS=Homo sapiens OX=9606 GN=CCT7 PE=1 SV=2	CCT7	0	11.313	9	5	5	5	1	543	59.3	7.65	53	5
Q7RTV0	PHD finger-like domain-containing protein 5A OS=Homo sapiens OX=9606 GN=PHF5A PE=1 SV=1	PHF5A	0	10.986	22	4	5	4	1	110	12.4	8.41	100	4
Q9BUH6	Protein PAXX OS=Homo sapiens OX=9606 GN=PAXX PE=1 SV=2	PAXX	0	10.808	14	3	5	3	1	204	21.6	5.48	89	3
P52701	DNA mismatch repair protein Msh6 OS=Homo sapiens OX=9606 GN=MSH6 PE=1 SV=2	MSH6	0	10.805	4	5	5	5	1	1360	152.7	6.9	53	5
O43663	Protein regulator of cytokinesis 1 OS=Homo sapiens OX=9606 GN=PRC1 PE=1 SV=2	PRC1	0	10.538	5	4	5	3	1	620	71.6	6.68	30	4
Q9NWB6	Arginine and glutamate-rich protein 1 OS=Homo sapiens OX=9606 GN=ARGLU1 PE=1 SV=1	ARGLU1	0	10.517	12	5	5	5	1	273	33.2	10.35	55	5
O95758	Polypyrimidine tract-binding protein 3 OS=Homo sapiens OX=9606 GN=PTBP3 PE=1 SV=2	PTBP3	0	10.308	7	4	5	1	1	552	59.7	9.04	47	4
Q9Y679	Lipid droplet-regulating VLDL assembly factor AUP1 OS=Homo sapiens OX=9606 GN=AUP1 PE=1 SV=2	AUP1	0	10.014	10	4	5	4	1	410	45.8	8.65	47	4
P53007	Tricarboxylate transport protein, mitochondrial OS=Homo sapiens OX=9606 GN=SLC25A1 PE=1 SV=2	SLC25A1	0	9.878	11	3	5	3	1	311	34	9.89	62	3
Q15397	Pumilio homolog 3 OS=Homo sapiens OX=9606 GN=PUM3 PE=1 SV=3	PUM3	0	8.274	6	5	5	5	1	648	73.5	9.64	30	5
Q9Y3F4	Serine-threonine kinase receptor-associated protein OS=Homo sapiens OX=9606 GN=STRAP PE=1 SV=1	STRAP	0	26.074	20	4	4	4	1	350	38.4	5.12	126	4
Q9HCD5	Nuclear receptor coactivator 5 OS=Homo sapiens OX=9606 GN=NCOA5 PE=1 SV=2	NCOA5	0	22.013	9	4	4	4	1	579	65.5	9.6	130	4
P18085	ADP-ribosylation factor 4 OS=Homo sapiens OX=9606 GN=ARF4 PE=1 SV=3	ARF4	0	20.559	21	3	4	1	1	180	20.5	7.14	100	3
Q96GD4	Aurora kinase B OS=Homo sapiens OX=9606 GN=AURKB PE=1 SV=3	AURKB	0	19.471	15	4	4	4	1	344	39.3	9.29	82	4
P35637	RNA-binding protein FUS OS=Homo sapiens OX=9606 GN=FUS PE=1 SV=1	FUS	0	19.458	8	3	4	2	1	526	53.4	9.36	96	3
P10321	HLA class I histocompatibility antigen, C alpha chain OS=Homo sapiens OX=9606 GN=HLA-C PE=1 SV=3	HLA-C	0	19.415	15	4	4	4	1	366	40.6	6.04	104	4
Q9HB71	Calcyclin-binding protein OS=Homo sapiens OX=9606 GN=CACYBP PE=1 SV=2	CACYBP	0	19.176	25	4	4	4	1	228	26.2	8.25	69	4
P40938	Replication factor C subunit 3 OS=Homo sapiens OX=9606 GN=RFC3 PE=1 SV=2	RFC3	0	18.698	14	4	4	4	1	356	40.5	8.34	133	4
Q09161	Nuclear cap-binding protein subunit 1 OS=Homo sapiens OX=9606 GN=NCBP1 PE=1 SV=1	NCBP1	0	17.943	6	4	4	4	1	790	91.8	6.43	100	4
P49750	YLP motif-containing protein 1 OS=Homo sapiens OX=9606 GN=YLPM1 PE=1 SV=4	YLPM1	0	17.191	2	4	4	4	1	2146	241.5	6.55	30	4
Q8IWI9	MAX gene-associated protein OS=Homo sapiens OX=9606 GN=MGA PE=1 SV=4	MGA	0	16.903	2	4	4	4	1	3065	336	6.9	61	4
Q13595	Transformer-2 protein homolog alpha OS=Homo sapiens OX=9606 GN=TRA2A PE=1 SV=1	TRA2A	0	16.613	15	4	4	3	1	282	32.7	11.27	88	4
Q6UN15	Pre-mRNA 3'-end-processing factor FIP1 OS=Homo sapiens OX=9606 GN=FIP1L1 PE=1 SV=1	FIP1L1	0	16.563	8	4	4	4	1	594	66.5	5.59	85	4
P04844	Dolichyl-diphosphooligosaccharide--protein glycosyltransferase subunit 2 OS=Homo sapiens OX=9606 GN=RPN2 PE=1 SV=3	RPN2	0	16.498	4	3	4	3	1	631	69.2	5.69	87	3
P46100	Transcriptional regulator ATRX OS=Homo sapiens OX=9606 GN=ATRX PE=1 SV=5	ATRX	0	16.418	2	4	4	4	1	2492	282.4	6.58	85	4
P63173	60S ribosomal protein L38 OS=Homo sapiens OX=9606 GN=RPL38 PE=1 SV=2	RPL38	0	16.218	19	2	4	2	1	70	8.2	10.1	117	2
Q9BW92	Threonine--tRNA ligase, mitochondrial OS=Homo sapiens OX=9606 GN=TARS2 PE=1 SV=1	TARS2	0	16.187	8	4	4	4	1	718	81	7.3	69	4
P46776	60S ribosomal protein L27a OS=Homo sapiens OX=9606 GN=RPL27A PE=1 SV=2	RPL27A	0	15.997	22	3	4	3	1	148	16.6	11	84	3
Q9Y3Y2	Chromatin target of PRMT1 protein OS=Homo sapiens OX=9606 GN=CHTOP PE=1 SV=2	CHTOP	0	15.946	15	3	4	3	1	248	26.4	12.23	154	3
Q8N1G4	Leucine-rich repeat-containing protein 47 OS=Homo sapiens OX=9606 GN=LRRC47 PE=1 SV=1	LRRC47	0	15.821	9	4	4	4	1	583	63.4	8.28	79	4
Q9ULX6	A-kinase anchor protein 8-like OS=Homo sapiens OX=9606 GN=AKAP8L PE=1 SV=4	AKAP8L	0	15.208	7	4	4	4	1	646	71.6	5.05	122	4
P49959	Double-strand break repair protein MRE11 OS=Homo sapiens OX=9606 GN=MRE11 PE=1 SV=3	MRE11	0	15.184	6	4	4	4	1	708	80.5	5.9	106	4
P53621	Coatomer subunit alpha OS=Homo sapiens OX=9606 GN=COPA PE=1 SV=2	COPA	0	15.16	3	4	4	4	1	1224	138.3	7.66	83	4
Q96CS3	FAS-associated factor 2 OS=Homo sapiens OX=9606 GN=FAF2 PE=1 SV=2	FAF2	0	15.149	11	4	4	4	1	445	52.6	5.62	74	4
P46109	Crk-like protein OS=Homo sapiens OX=9606 GN=CRKL PE=1 SV=1	CRKL	0	15.079	15	4	4	4	1	303	33.8	6.74	73	4
P78347	General transcription factor II-I OS=Homo sapiens OX=9606 GN=GTF2I PE=1 SV=2	GTF2I	0	14.915	4	4	4	4	1	998	112.3	6.39	59	4
P61221	ATP-binding cassette sub-family E member 1 OS=Homo sapiens OX=9606 GN=ABCE1 PE=1 SV=1	ABCE1	0	14.89	9	4	4	4	1	599	67.3	8.34	40	4
Q8TEX9	Importin-4 OS=Homo sapiens OX=9606 GN=IPO4 PE=1 SV=2	IPO4	0	14.484	3	3	4	3	1	1081	118.6	4.96	108	3
Q14694	Ubiquitin carboxyl-terminal hydrolase 10 OS=Homo sapiens OX=9606 GN=USP10 PE=1 SV=2	USP10	0	14.472	6	4	4	4	1	798	87.1	5.31	49	4
P61106	Ras-related protein Rab-14 OS=Homo sapiens OX=9606 GN=RAB14 PE=1 SV=4	RAB14	0	14.415	21	4	4	3	1	215	23.9	6.21	85	4
P84098	60S ribosomal protein L19 OS=Homo sapiens OX=9606 GN=RPL19 PE=1 SV=1	RPL19	0	14.383	14	3	4	3	1	196	23.5	11.47	112	3
Q9Y3Z3	Deoxynucleoside triphosphate triphosphohydrolase SAMHD1 OS=Homo sapiens OX=9606 GN=SAMHD1 PE=1 SV=2	SAMHD1	0	14.291	8	4	4	4	1	626	72.2	7.14	66	4
O15344	E3 ubiquitin-protein ligase Midline-1 OS=Homo sapiens OX=9606 GN=MID1 PE=1 SV=1	MID1	0	14.191	7	4	4	4	1	667	75.2	6.8	49	4
P55084	Trifunctional enzyme subunit beta, mitochondrial OS=Homo sapiens OX=9606 GN=HADHB PE=1 SV=3	HADHB	0	14.179	9	4	4	4	1	474	51.3	9.41	40	4
Q9H9A7	RecQ-mediated genome instability protein 1 OS=Homo sapiens OX=9606 GN=RMI1 PE=1 SV=3	RMI1	0	14.103	8	4	4	4	1	625	70.1	4.96	25	4
Q8NEY8	Periphilin-1 OS=Homo sapiens OX=9606 GN=PPHLN1 PE=1 SV=2	PPHLN1	0	14.054	10	4	4	4	1	458	52.7	9.11	87	4
Q8N1G0	Zinc finger protein 687 OS=Homo sapiens OX=9606 GN=ZNF687 PE=1 SV=1	ZNF687	0	13.857	4	4	4	4	1	1237	129.4	8.19	86	4
P62244	40S ribosomal protein S15a OS=Homo sapiens OX=9606 GN=RPS15A PE=1 SV=2	RPS15A	0	13.856	21	3	4	3	1	130	14.8	10.13	76	3
P62913	60S ribosomal protein L11 OS=Homo sapiens OX=9606 GN=RPL11 PE=1 SV=2	RPL11	0	13.846	21	4	4	4	1	178	20.2	9.6	101	4
Q8NE86	Calcium uniporter protein, mitochondrial OS=Homo sapiens OX=9606 GN=MCU PE=1 SV=1	MCU	0	13.774	12	4	4	4	1	351	39.8	8.65	71	4
P54136	Arginine--tRNA ligase, cytoplasmic OS=Homo sapiens OX=9606 GN=RARS1 PE=1 SV=2	RARS1	0	13.678	6	4	4	4	1	660	75.3	6.68	41	4
Q53GS7	Nucleoporin GLE1 OS=Homo sapiens OX=9606 GN=GLE1 PE=1 SV=2	GLE1	0	13.651	9	4	4	4	1	698	79.8	7.43	46	4
Q15637	Splicing factor 1 OS=Homo sapiens OX=9606 GN=SF1 PE=1 SV=4	SF1	0	13.578	7	4	4	4	1	639	68.3	8.98	57	4
P11387	DNA topoisomerase 1 OS=Homo sapiens OX=9606 GN=TOP1 PE=1 SV=2	TOP1	0	13.559	6	4	4	4	1	765	90.7	9.31	96	4
O95232	Luc7-like protein 3 OS=Homo sapiens OX=9606 GN=LUC7L3 PE=1 SV=2	LUC7L3	0	13.487	8	4	4	4	1	432	51.4	9.79	45	4
O75934	Pre-mRNA-splicing factor SPF27 OS=Homo sapiens OX=9606 GN=BCAS2 PE=1 SV=1	BCAS2	0	13.334	23	4	4	4	1	225	26.1	5.66	49	4
O75530	Polycomb protein EED OS=Homo sapiens OX=9606 GN=EED PE=1 SV=2	EED	0	13.3	10	4	4	4	1	441	50.2	7.03	30	4
Q9H4L4	Sentrin-specific protease 3 OS=Homo sapiens OX=9606 GN=SENP3 PE=1 SV=2	SENP3	0	13.217	8	4	4	4	1	574	65	8.56	66	4
Q9C0J8	pre-mRNA 3' end processing protein WDR33 OS=Homo sapiens OX=9606 GN=WDR33 PE=1 SV=2	WDR33	0	13.204	3	4	4	4	1	1336	145.8	9.17	50	4
O60884	DnaJ homolog subfamily A member 2 OS=Homo sapiens OX=9606 GN=DNAJA2 PE=1 SV=1	DNAJA2	0	12.88	12	4	4	4	1	412	45.7	6.48	27	4
P48735	Isocitrate dehydrogenase [NADP], mitochondrial OS=Homo sapiens OX=9606 GN=IDH2 PE=1 SV=2	IDH2	0	12.875	10	4	4	4	1	452	50.9	8.69	37	4
Q14202	Zinc finger MYM-type protein 3 OS=Homo sapiens OX=9606 GN=ZMYM3 PE=1 SV=2	ZMYM3	0	12.862	2	4	4	2	1	1370	152.3	6.35	99	4
Q9Y5Q8	General transcription factor 3C polypeptide 5 OS=Homo sapiens OX=9606 GN=GTF3C5 PE=1 SV=2	GTF3C5	0	12.546	9	4	4	4	1	519	59.5	6.9	39	4
P35249	Replication factor C subunit 4 OS=Homo sapiens OX=9606 GN=RFC4 PE=1 SV=2	RFC4	0	12.432	12	4	4	4	1	363	39.7	8.02	70	4
Q9H9B1	Histone-lysine N-methyltransferase EHMT1 OS=Homo sapiens OX=9606 GN=EHMT1 PE=1 SV=4	EHMT1	0	12.345	3	4	4	4	1	1298	141.4	5.76	57	4
Q96TC7	Regulator of microtubule dynamics protein 3 OS=Homo sapiens OX=9606 GN=RMDN3 PE=1 SV=2	RMDN3	0	12.311	8	3	4	3	1	470	52.1	5.1	162	3
Q9BTX1	Nucleoporin NDC1 OS=Homo sapiens OX=9606 GN=NDC1 PE=1 SV=2	NDC1	0	12.266	7	4	4	4	1	674	76.3	9.09	53	4
Q96A72	Protein mago nashi homolog 2 OS=Homo sapiens OX=9606 GN=MAGOHB PE=1 SV=1	MAGOHB	0	12.141	43	4	4	4	1	148	17.3	6.39	19	4
Q96T23	Remodeling and spacing factor 1 OS=Homo sapiens OX=9606 GN=RSF1 PE=1 SV=2	RSF1	0	11.988	3	3	4	3	1	1441	163.7	5.01	38	3
P11413	Glucose-6-phosphate 1-dehydrogenase OS=Homo sapiens OX=9606 GN=G6PD PE=1 SV=4	G6PD	0	11.893	7	4	4	4	1	515	59.2	6.84	83	4
P62269	40S ribosomal protein S18 OS=Homo sapiens OX=9606 GN=RPS18 PE=1 SV=3	RPS18	0	11.785	17	3	4	3	1	152	17.7	10.99	80	3
P07948	Tyrosine-protein kinase Lyn OS=Homo sapiens OX=9606 GN=LYN PE=1 SV=3	LYN	0	11.738	6	3	4	2	1	512	58.5	7.11	71	3
Q9Y3B4	Splicing factor 3B subunit 6 OS=Homo sapiens OX=9606 GN=SF3B6 PE=1 SV=1	SF3B6	0	11.616	29	4	4	4	1	125	14.6	9.38	81	4
Q92804	TATA-binding protein-associated factor 2N OS=Homo sapiens OX=9606 GN=TAF15 PE=1 SV=1	TAF15	0	11.573	13	4	4	3	1	592	61.8	8.02	72	4
P19367	Hexokinase-1 OS=Homo sapiens OX=9606 GN=HK1 PE=1 SV=3	HK1	0	11.555	4	4	4	4	1	917	102.4	6.8	32	4
Q12789	General transcription factor 3C polypeptide 1 OS=Homo sapiens OX=9606 GN=GTF3C1 PE=1 SV=4	GTF3C1	0	11.448	1	3	4	3	1	2109	238.7	7.3	59	3
O60313	Dynamin-like 120 kDa protein, mitochondrial OS=Homo sapiens OX=9606 GN=OPA1 PE=1 SV=3	OPA1	0	11.448	3	3	4	3	1	960	111.6	7.87	65	3
O95104	SR-related and CTD-associated factor 4 OS=Homo sapiens OX=9606 GN=SCAF4 PE=1 SV=3	SCAF4	0	10.823	3	4	4	2	1	1147	125.8	9.55	44	4
Q96AE4	Far upstream element-binding protein 1 OS=Homo sapiens OX=9606 GN=FUBP1 PE=1 SV=3	FUBP1	0	10.775	7	4	4	2	1	644	67.5	7.61	77	4
P57678	Gem-associated protein 4 OS=Homo sapiens OX=9606 GN=GEMIN4 PE=1 SV=2	GEMIN4	0	10.695	5	4	4	4	1	1058	120	6.04	0	4
Q96HS1	Serine/threonine-protein phosphatase PGAM5, mitochondrial OS=Homo sapiens OX=9606 GN=PGAM5 PE=1 SV=2	PGAM5	0	10.626	12	4	4	4	1	289	32	8.68	98	4
Q9Y4W2	Ribosomal biogenesis protein LAS1L OS=Homo sapiens OX=9606 GN=LAS1L PE=1 SV=2	LAS1L	0	10.544	7	4	4	4	1	734	83	4.73	71	4
P23258	Tubulin gamma-1 chain OS=Homo sapiens OX=9606 GN=TUBG1 PE=1 SV=2	TUBG1	0	10.413	8	3	4	3	1	451	51.1	6.14	73	3
Q4VC05	B-cell CLL/lymphoma 7 protein family member A OS=Homo sapiens OX=9606 GN=BCL7A PE=1 SV=1	BCL7A	0	10.314	12	4	4	3	1	210	22.8	5.14	58	4
Q15398	Disks large-associated protein 5 OS=Homo sapiens OX=9606 GN=DLGAP5 PE=1 SV=2	DLGAP5	0	10.214	5	4	4	4	1	846	95.1	9	44	4
Q7KZ85	Transcription elongation factor SPT6 OS=Homo sapiens OX=9606 GN=SUPT6H PE=1 SV=2	SUPT6H	0	10.185	2	3	4	3	1	1726	198.9	4.91	79	3
P62266	40S ribosomal protein S23 OS=Homo sapiens OX=9606 GN=RPS23 PE=1 SV=3	RPS23	0	9.925	24	3	4	3	1	143	15.8	10.49	58	3
P35080	Profilin-2 OS=Homo sapiens OX=9606 GN=PFN2 PE=1 SV=3	PFN2	0	9.619	16	2	4	2	1	140	15	6.99	165	2
Q13206	Probable ATP-dependent RNA helicase DDX10 OS=Homo sapiens OX=9606 GN=DDX10 PE=1 SV=2	DDX10	0	9.499	5	4	4	4	1	875	100.8	8.63	43	4
Q9BXF3	Cat eye syndrome critical region protein 2 OS=Homo sapiens OX=9606 GN=CECR2 PE=1 SV=2	CECR2	0	9.396	2	4	4	4	1	1484	164.1	6.98	19	4
Q12824	SWI/SNF-related matrix-associated actin-dependent regulator of chromatin subfamily B member 1 OS=Homo sapiens OX=9606 GN=SMARCB1 PE=1 SV=2	SMARCB1	0	9.33	5	3	4	3	1	385	44.1	6.23	71	3
Q9H0D6	5'-3' exoribonuclease 2 OS=Homo sapiens OX=9606 GN=XRN2 PE=1 SV=1	XRN2	0	9.247	4	4	4	4	1	950	108.5	7.47	65	4
P17482	Homeobox protein Hox-B9 OS=Homo sapiens OX=9606 GN=HOXB9 PE=1 SV=2	HOXB9	0	8.838	15	4	4	4	1	250	28	8.9	46	4
P26368	Splicing factor U2AF 65 kDa subunit OS=Homo sapiens OX=9606 GN=U2AF2 PE=1 SV=4	U2AF2	0	8.811	8	4	4	4	1	475	53.5	9.09	64	4
P18077	60S ribosomal protein L35a OS=Homo sapiens OX=9606 GN=RPL35A PE=1 SV=2	RPL35A	0	8.625	34	4	4	4	1	110	12.5	11.06	57	4
Q96P70	Importin-9 OS=Homo sapiens OX=9606 GN=IPO9 PE=1 SV=3	IPO9	0	8.368	4	4	4	4	1	1041	115.9	4.81	48	4
Q9UBV8	Peflin OS=Homo sapiens OX=9606 GN=PEF1 PE=1 SV=1	PEF1	0	8.059	10	3	4	3	1	284	30.4	6.54	53	3
Q75QN2	Integrator complex subunit 8 OS=Homo sapiens OX=9606 GN=INTS8 PE=1 SV=1	INTS8	0	7.805	3	4	4	4	1	995	113	7.05	67	4
Q9NWT1	p21-activated protein kinase-interacting protein 1 OS=Homo sapiens OX=9606 GN=PAK1IP1 PE=1 SV=2	PAK1IP1	0.001	6.868	10	3	4	3	1	392	43.9	8.91	29	3
Q9Y3U8	60S ribosomal protein L36 OS=Homo sapiens OX=9606 GN=RPL36 PE=1 SV=3	RPL36	0.001	6.552	21	2	4	2	1	105	12.2	11.59	29	2
Q7Z6E9	E3 ubiquitin-protein ligase RBBP6 OS=Homo sapiens OX=9606 GN=RBBP6 PE=1 SV=1	RBBP6	0	16.325	2	3	3	3	1	1792	201.4	9.64	85	3
Q8IVW6	AT-rich interactive domain-containing protein 3B OS=Homo sapiens OX=9606 GN=ARID3B PE=1 SV=2	ARID3B	0	15.861	7	2	3	2	1	561	60.6	7.52	66	2
O14925	Mitochondrial import inner membrane translocase subunit Tim23 OS=Homo sapiens OX=9606 GN=TIMM23 PE=1 SV=1	TIMM23	0	15.839	18	3	3	3	1	209	21.9	8.6	131	3
P51648	Aldehyde dehydrogenase family 3 member A2 OS=Homo sapiens OX=9606 GN=ALDH3A2 PE=1 SV=1	ALDH3A2	0	15.581	8	3	3	3	1	485	54.8	7.88	103	3
O75190	DnaJ homolog subfamily B member 6 OS=Homo sapiens OX=9606 GN=DNAJB6 PE=1 SV=2	DNAJB6	0	15.373	8	3	3	3	1	326	36.1	9.16	93	3
Q5SY16	Polynucleotide 5'-hydroxyl-kinase NOL9 OS=Homo sapiens OX=9606 GN=NOL9 PE=1 SV=1	NOL9	0	15.354	6	3	3	3	1	702	79.3	9.13	34	3
P55209	Nucleosome assembly protein 1-like 1 OS=Homo sapiens OX=9606 GN=NAP1L1 PE=1 SV=1	NAP1L1	0	15.068	10	3	3	3	1	391	45.3	4.46	51	3
P07305	Histone H1.0 OS=Homo sapiens OX=9606 GN=H1-0 PE=1 SV=3	H1-0	0	14.751	19	3	3	3	1	194	20.9	10.84	107	3
Q9NQG5	Regulation of nuclear pre-mRNA domain-containing protein 1B OS=Homo sapiens OX=9606 GN=RPRD1B PE=1 SV=1	RPRD1B	0	14.72	13	3	3	2	1	326	36.9	5.97	51	3
P49848	Transcription initiation factor TFIID subunit 6 OS=Homo sapiens OX=9606 GN=TAF6 PE=1 SV=1	TAF6	0	14.586	6	3	3	3	1	677	72.6	8.6	110	3
O43592	Exportin-T OS=Homo sapiens OX=9606 GN=XPOT PE=1 SV=2	XPOT	0	14.413	4	3	3	3	1	962	109.9	5.39	76	3
P42677	40S ribosomal protein S27 OS=Homo sapiens OX=9606 GN=RPS27 PE=1 SV=3	RPS27	0	14.367	31	2	3	2	1	84	9.5	9.45	73	2
P30041	Peroxiredoxin-6 OS=Homo sapiens OX=9606 GN=PRDX6 PE=1 SV=3	PRDX6	0	14.074	19	3	3	3	1	224	25	6.38	96	3
Q9UJX6	Anaphase-promoting complex subunit 2 OS=Homo sapiens OX=9606 GN=ANAPC2 PE=1 SV=1	ANAPC2	0	13.592	5	3	3	3	1	822	93.8	5.22	101	3
O95292	Vesicle-associated membrane protein-associated protein B/C OS=Homo sapiens OX=9606 GN=VAPB PE=1 SV=3	VAPB	0	13.438	14	3	3	3	1	243	27.2	7.3	76	3
P84090	Enhancer of rudimentary homolog OS=Homo sapiens OX=9606 GN=ERH PE=1 SV=1	ERH	0	13.252	33	3	3	3	1	104	12.3	5.92	61	3
P35232	Prohibitin OS=Homo sapiens OX=9606 GN=PHB PE=1 SV=1	PHB	0	13.139	13	3	3	3	1	272	29.8	5.76	74	3
O75306	NADH dehydrogenase [ubiquinone] iron-sulfur protein 2, mitochondrial OS=Homo sapiens OX=9606 GN=NDUFS2 PE=1 SV=2	NDUFS2	0	13.096	8	3	3	3	1	463	52.5	7.55	71	3
Q9BU76	Multiple myeloma tumor-associated protein 2 OS=Homo sapiens OX=9606 GN=MMTAG2 PE=1 SV=1	MMTAG2	0	13.073	16	3	3	3	1	263	29.4	10.02	103	3
P35453	Homeobox protein Hox-D13 OS=Homo sapiens OX=9606 GN=HOXD13 PE=1 SV=3	HOXD13	0	13.064	14	3	3	3	1	343	36.1	9.45	43	3
O75439	Mitochondrial-processing peptidase subunit beta OS=Homo sapiens OX=9606 GN=PMPCB PE=1 SV=2	PMPCB	0	13.014	8	3	3	3	1	489	54.3	6.83	55	3
P46060	Ran GTPase-activating protein 1 OS=Homo sapiens OX=9606 GN=RANGAP1 PE=1 SV=1	RANGAP1	0	12.919	6	3	3	3	1	587	63.5	4.68	110	3
P62070	Ras-related protein R-Ras2 OS=Homo sapiens OX=9606 GN=RRAS2 PE=1 SV=1	RRAS2	0	12.835	16	3	3	3	1	204	23.4	6.01	87	3
P33992	DNA replication licensing factor MCM5 OS=Homo sapiens OX=9606 GN=MCM5 PE=1 SV=5	MCM5	0	12.775	6	3	3	3	1	734	82.2	8.37	25	3
Q969X6	U3 small nucleolar RNA-associated protein 4 homolog OS=Homo sapiens OX=9606 GN=UTP4 PE=1 SV=1	UTP4	0	12.727	6	3	3	3	1	686	76.8	8.85	45	3
Q9H0H0	Integrator complex subunit 2 OS=Homo sapiens OX=9606 GN=INTS2 PE=1 SV=2	INTS2	0	12.626	3	3	3	3	1	1204	134.2	6.05	72	3
Q14126	Desmoglein-2 OS=Homo sapiens OX=9606 GN=DSG2 PE=1 SV=2	DSG2	0	12.538	4	3	3	3	1	1118	122.2	5.24	86	3
Q9H0S4	Probable ATP-dependent RNA helicase DDX47 OS=Homo sapiens OX=9606 GN=DDX47 PE=1 SV=1	DDX47	0	12.444	8	3	3	3	1	455	50.6	9.1	65	3
O00264	Membrane-associated progesterone receptor component 1 OS=Homo sapiens OX=9606 GN=PGRMC1 PE=1 SV=3	PGRMC1	0	12.439	12	3	3	3	1	195	21.7	4.7	80	3
O43172	U4/U6 small nuclear ribonucleoprotein Prp4 OS=Homo sapiens OX=9606 GN=PRPF4 PE=1 SV=2	PRPF4	0	12.219	8	3	3	3	1	522	58.4	7.42	39	3
P42766	60S ribosomal protein L35 OS=Homo sapiens OX=9606 GN=RPL35 PE=1 SV=2	RPL35	0	12.188	19	2	3	2	1	123	14.5	11.05	97	2
P54198	Protein HIRA OS=Homo sapiens OX=9606 GN=HIRA PE=1 SV=2	HIRA	0	12.141	4	3	3	3	1	1017	111.8	8.07	79	3
P30153	Serine/threonine-protein phosphatase 2A 65 kDa regulatory subunit A alpha isoform OS=Homo sapiens OX=9606 GN=PPP2R1A PE=1 SV=4	PPP2R1A	0	11.658	5	2	3	2	1	589	65.3	5.11	46	2
Q9GZL7	Ribosome biogenesis protein WDR12 OS=Homo sapiens OX=9606 GN=WDR12 PE=1 SV=2	WDR12	0	11.641	9	3	3	3	1	423	47.7	5.9	44	3
P49821	NADH dehydrogenase [ubiquinone] flavoprotein 1, mitochondrial OS=Homo sapiens OX=9606 GN=NDUFV1 PE=1 SV=4	NDUFV1	0	11.618	7	3	3	3	1	464	50.8	8.21	73	3
P62314	Small nuclear ribonucleoprotein Sm D1 OS=Homo sapiens OX=9606 GN=SNRPD1 PE=1 SV=1	SNRPD1	0	11.524	11	1	3	1	1	119	13.3	11.56	91	1
Q9Y5A9	YTH domain-containing family protein 2 OS=Homo sapiens OX=9606 GN=YTHDF2 PE=1 SV=2	YTHDF2	0	11.402	7	3	3	2	1	579	62.3	8.79	28	3
O60716	Catenin delta-1 OS=Homo sapiens OX=9606 GN=CTNND1 PE=1 SV=1	CTNND1	0	11.376	3	3	3	3	1	968	108.1	6.23	93	3
O95400	CD2 antigen cytoplasmic tail-binding protein 2 OS=Homo sapiens OX=9606 GN=CD2BP2 PE=1 SV=1	CD2BP2	0	11.372	10	3	3	3	1	341	37.6	4.61	106	3
Q13363	C-terminal-binding protein 1 OS=Homo sapiens OX=9606 GN=CTBP1 PE=1 SV=2	CTBP1	0	11.11	7	3	3	2	1	440	47.5	6.77	74	3
Q9NY61	Protein AATF OS=Homo sapiens OX=9606 GN=AATF PE=1 SV=1	AATF	0	11.095	6	3	3	3	1	560	63.1	4.94	75	3
Q01844	RNA-binding protein EWS OS=Homo sapiens OX=9606 GN=EWSR1 PE=1 SV=1	EWSR1	0	10.949	7	3	3	3	1	656	68.4	9.33	47	3
Q14562	ATP-dependent RNA helicase DHX8 OS=Homo sapiens OX=9606 GN=DHX8 PE=1 SV=1	DHX8	0	10.916	2	2	3	1	1	1220	139.2	8.32	76	2
Q9Y5Q9	General transcription factor 3C polypeptide 3 OS=Homo sapiens OX=9606 GN=GTF3C3 PE=1 SV=1	GTF3C3	0	10.859	3	3	3	3	1	886	101.2	5.07	72	3
P23528	Cofilin-1 OS=Homo sapiens OX=9606 GN=CFL1 PE=1 SV=3	CFL1	0	10.829	18	3	3	3	1	166	18.5	8.09	63	3
Q8IX12	Cell division cycle and apoptosis regulator protein 1 OS=Homo sapiens OX=9606 GN=CCAR1 PE=1 SV=2	CCAR1	0	10.824	4	3	3	3	1	1150	132.7	5.76	49	3
Q9H6R4	Nucleolar protein 6 OS=Homo sapiens OX=9606 GN=NOL6 PE=1 SV=2	NOL6	0	10.784	3	3	3	3	1	1146	127.5	7.64	43	3
Q9UMY1	Nucleolar protein 7 OS=Homo sapiens OX=9606 GN=NOL7 PE=1 SV=2	NOL7	0	10.775	13	3	3	3	1	257	29.4	9.67	63	3
Q16795	NADH dehydrogenase [ubiquinone] 1 alpha subcomplex subunit 9, mitochondrial OS=Homo sapiens OX=9606 GN=NDUFA9 PE=1 SV=2	NDUFA9	0	10.77	8	3	3	3	1	377	42.5	9.8	59	3
Q92598	Heat shock protein 105 kDa OS=Homo sapiens OX=9606 GN=HSPH1 PE=1 SV=1	HSPH1	0	10.623	4	3	3	3	1	858	96.8	5.39	66	3
P62847	40S ribosomal protein S24 OS=Homo sapiens OX=9606 GN=RPS24 PE=1 SV=1	RPS24	0	10.619	20	3	3	3	1	133	15.4	10.78	59	3
O95409	Zinc finger protein ZIC 2 OS=Homo sapiens OX=9606 GN=ZIC2 PE=1 SV=2	ZIC2	0	10.619	5	3	3	3	1	532	55	8.41	61	3
P78316	Nucleolar protein 14 OS=Homo sapiens OX=9606 GN=NOP14 PE=1 SV=3	NOP14	0	10.505	3	3	3	3	1	857	97.6	7.58	74	3
P56182	Ribosomal RNA processing protein 1 homolog A OS=Homo sapiens OX=9606 GN=RRP1 PE=1 SV=1	RRP1	0	10.475	7	3	3	3	1	461	52.8	9.33	87	3
Q9H0C8	Integrin-linked kinase-associated serine/threonine phosphatase 2C OS=Homo sapiens OX=9606 GN=ILKAP PE=1 SV=1	ILKAP	0	10.416	9	3	3	3	1	392	42.9	7.09	62	3
Q15427	Splicing factor 3B subunit 4 OS=Homo sapiens OX=9606 GN=SF3B4 PE=1 SV=1	SF3B4	0	10.389	8	3	3	3	1	424	44.4	8.56	61	3
O75607	Nucleoplasmin-3 OS=Homo sapiens OX=9606 GN=NPM3 PE=1 SV=3	NPM3	0	10.236	8	1	3	1	1	178	19.3	4.63	96	1
P08574	Cytochrome c1, heme protein, mitochondrial OS=Homo sapiens OX=9606 GN=CYC1 PE=1 SV=3	CYC1	0	10.224	9	2	3	2	1	325	35.4	9	52	2
Q9HC52	Chromobox protein homolog 8 OS=Homo sapiens OX=9606 GN=CBX8 PE=1 SV=3	CBX8	0	10.177	7	3	3	3	1	389	43.4	9.91	75	3
O43290	U4/U6.U5 tri-snRNP-associated protein 1 OS=Homo sapiens OX=9606 GN=SART1 PE=1 SV=1	SART1	0	10.164	4	3	3	3	1	800	90.2	6.13	70	3
O43670	BUB3-interacting and GLEBS motif-containing protein ZNF207 OS=Homo sapiens OX=9606 GN=ZNF207 PE=1 SV=1	ZNF207	0	10.127	7	3	3	3	1	478	50.7	9.1	38	3
Q8TF68	Zinc finger protein 384 OS=Homo sapiens OX=9606 GN=ZNF384 PE=1 SV=2	ZNF384	0	10.1	7	3	3	3	1	577	63.2	8.95	81	3
Q15269	Periodic tryptophan protein 2 homolog OS=Homo sapiens OX=9606 GN=PWP2 PE=2 SV=2	PWP2	0	9.938	3	3	3	3	1	919	102.4	6.15	56	3
Q8NBQ5	Estradiol 17-beta-dehydrogenase 11 OS=Homo sapiens OX=9606 GN=HSD17B11 PE=1 SV=3	HSD17B11	0	9.92	12	3	3	3	1	300	32.9	9.07	36	3
Q05519	Serine/arginine-rich splicing factor 11 OS=Homo sapiens OX=9606 GN=SRSF11 PE=1 SV=1	SRSF11	0	9.918	8	3	3	3	1	484	53.5	10.52	73	3
Q969V5	Mitochondrial ubiquitin ligase activator of NFKB 1 OS=Homo sapiens OX=9606 GN=MUL1 PE=1 SV=1	MUL1	0	9.908	13	3	3	3	1	352	39.8	8.13	29	3
P63241	Eukaryotic translation initiation factor 5A-1 OS=Homo sapiens OX=9606 GN=EIF5A PE=1 SV=2	EIF5A	0	9.878	13	2	3	2	1	154	16.8	5.24	87	2
P35250	Replication factor C subunit 2 OS=Homo sapiens OX=9606 GN=RFC2 PE=1 SV=3	RFC2	0	9.844	10	3	3	3	1	354	39.1	6.44	76	3
Q9BRX2	Protein pelota homolog OS=Homo sapiens OX=9606 GN=PELO PE=1 SV=2	PELO	0	9.738	9	3	3	3	1	385	43.3	6.34	53	3
Q99549	M-phase phosphoprotein 8 OS=Homo sapiens OX=9606 GN=MPHOSPH8 PE=1 SV=2	MPHOSPH8	0	9.681	3	3	3	3	1	860	97.1	6.06	53	3
Q9UBM7	7-dehydrocholesterol reductase OS=Homo sapiens OX=9606 GN=DHCR7 PE=1 SV=1	DHCR7	0	9.634	6	3	3	3	1	475	54.5	8.7	81	3
Q9P0L0	Vesicle-associated membrane protein-associated protein A OS=Homo sapiens OX=9606 GN=VAPA PE=1 SV=3	VAPA	0	9.616	12	2	3	2	1	249	27.9	8.62	48	2
P78371	T-complex protein 1 subunit beta OS=Homo sapiens OX=9606 GN=CCT2 PE=1 SV=4	CCT2	0	9.598	8	3	3	3	1	535	57.5	6.46	36	3
Q01780	Exosome component 10 OS=Homo sapiens OX=9606 GN=EXOSC10 PE=1 SV=2	EXOSC10	0	9.407	4	3	3	3	1	885	100.8	8.46	37	3
Q5VVJ2	Histone H2A deubiquitinase MYSM1 OS=Homo sapiens OX=9606 GN=MYSM1 PE=1 SV=1	MYSM1	0	9.155	3	3	3	3	1	828	95	5.53	49	3
Q9NPF5	DNA methyltransferase 1-associated protein 1 OS=Homo sapiens OX=9606 GN=DMAP1 PE=1 SV=1	DMAP1	0	9.062	10	3	3	3	1	467	53	9.5	28	3
P55769	NHP2-like protein 1 OS=Homo sapiens OX=9606 GN=SNU13 PE=1 SV=3	SNU13	0	9.009	18	2	3	2	1	128	14.2	8.46	77	2
P45973	Chromobox protein homolog 5 OS=Homo sapiens OX=9606 GN=CBX5 PE=1 SV=1	CBX5	0	9.002	15	3	3	3	1	191	22.2	5.86	39	3
P40227	T-complex protein 1 subunit zeta OS=Homo sapiens OX=9606 GN=CCT6A PE=1 SV=3	CCT6A	0	8.978	5	3	3	3	1	531	58	6.68	67	3
P17812	CTP synthase 1 OS=Homo sapiens OX=9606 GN=CTPS1 PE=1 SV=2	CTPS1	0	8.94	4	3	3	3	1	591	66.6	6.46	58	3
P46977	Dolichyl-diphosphooligosaccharide--protein glycosyltransferase subunit STT3A OS=Homo sapiens OX=9606 GN=STT3A PE=1 SV=2	STT3A	0	8.852	4	3	3	3	1	705	80.5	8.07	56	3
Q9Y2R4	Probable ATP-dependent RNA helicase DDX52 OS=Homo sapiens OX=9606 GN=DDX52 PE=1 SV=3	DDX52	0	8.844	5	3	3	3	1	599	67.5	9.67	34	3
Q8TED0	U3 small nucleolar RNA-associated protein 15 homolog OS=Homo sapiens OX=9606 GN=UTP15 PE=1 SV=3	UTP15	0	8.837	6	3	3	3	1	518	58.4	9.11	26	3
Q9UPP1	Histone lysine demethylase PHF8 OS=Homo sapiens OX=9606 GN=PHF8 PE=1 SV=3	PHF8	0	8.758	3	3	3	3	1	1060	117.8	8.72	36	3
Q9UBB9	Tuftelin-interacting protein 11 OS=Homo sapiens OX=9606 GN=TFIP11 PE=1 SV=1	TFIP11	0	8.729	3	3	3	3	1	837	96.8	5.67	23	3
P36957	Dihydrolipoyllysine-residue succinyltransferase component of 2-oxoglutarate dehydrogenase complex, mitochondrial OS=Homo sapiens OX=9606 GN=DLST PE=1 SV=4	DLST	0	8.699	6	3	3	3	1	453	48.7	8.95	52	3
Q9BTC0	Death-inducer obliterator 1 OS=Homo sapiens OX=9606 GN=DIDO1 PE=1 SV=5	DIDO1	0	8.678	1	3	3	3	1	2240	243.7	7.88	45	3
Q9HD42	Charged multivesicular body protein 1a OS=Homo sapiens OX=9606 GN=CHMP1A PE=1 SV=1	CHMP1A	0	8.642	13	3	3	3	1	196	21.7	8.06	54	3
P21266	Glutathione S-transferase Mu 3 OS=Homo sapiens OX=9606 GN=GSTM3 PE=1 SV=3	GSTM3	0	8.495	16	3	3	3	1	225	26.5	5.54	0	3
O95602	DNA-directed RNA polymerase I subunit RPA1 OS=Homo sapiens OX=9606 GN=POLR1A PE=1 SV=2	POLR1A	0	8.492	2	3	3	2	1	1720	194.7	7.03	35	3
Q9BSJ5	Uncharacterized protein C17orf80 OS=Homo sapiens OX=9606 GN=C17orf80 PE=2 SV=2	C17orf80	0	8.399	6	3	3	3	1	609	67.3	9.16	38	3
Q9NVM9	Integrator complex subunit 13 OS=Homo sapiens OX=9606 GN=INTS13 PE=1 SV=2	INTS13	0	8.19	3	2	3	2	1	706	80.2	6.7	51	2
Q9Y2X9	Zinc finger protein 281 OS=Homo sapiens OX=9606 GN=ZNF281 PE=1 SV=1	ZNF281	0	8.049	3	3	3	3	1	895	96.9	8.48	55	3
Q8NF91	Nesprin-1 OS=Homo sapiens OX=9606 GN=SYNE1 PE=1 SV=4	SYNE1	0	8.007	0	3	3	2	1	8797	1010.5	5.53	26	3
Q7L014	Probable ATP-dependent RNA helicase DDX46 OS=Homo sapiens OX=9606 GN=DDX46 PE=1 SV=2	DDX46	0	7.887	3	3	3	3	1	1031	117.3	9.29	30	3
O60885	Bromodomain-containing protein 4 OS=Homo sapiens OX=9606 GN=BRD4 PE=1 SV=2	BRD4	0	7.809	2	3	3	3	1	1362	152.1	9.19	37	3
P33316	Deoxyuridine 5'-triphosphate nucleotidohydrolase, mitochondrial OS=Homo sapiens OX=9606 GN=DUT PE=1 SV=4	DUT	0	7.764	13	3	3	3	1	252	26.5	9.36	54	3
Q15021	Condensin complex subunit 1 OS=Homo sapiens OX=9606 GN=NCAPD2 PE=1 SV=3	NCAPD2	0	7.757	2	3	3	3	1	1401	157.1	6.61	53	3
O75534	Cold shock domain-containing protein E1 OS=Homo sapiens OX=9606 GN=CSDE1 PE=1 SV=2	CSDE1	0	7.746	3	3	3	3	1	798	88.8	6.25	32	3
Q9Y3B2	Exosome complex component CSL4 OS=Homo sapiens OX=9606 GN=EXOSC1 PE=1 SV=1	EXOSC1	0	7.663	15	3	3	3	1	195	21.4	8.24	26	3
Q9BVJ6	U3 small nucleolar RNA-associated protein 14 homolog A OS=Homo sapiens OX=9606 GN=UTP14A PE=1 SV=1	UTP14A	0	7.66	4	3	3	3	1	771	87.9	7.87	28	3
Q9H6F5	Coiled-coil domain-containing protein 86 OS=Homo sapiens OX=9606 GN=CCDC86 PE=1 SV=1	CCDC86	0	7.634	9	3	3	3	1	360	40.2	10.33	48	3
P47914	60S ribosomal protein L29 OS=Homo sapiens OX=9606 GN=RPL29 PE=1 SV=2	RPL29	0	7.59	14	2	3	2	1	159	17.7	11.66	57	2
P07947	Tyrosine-protein kinase Yes OS=Homo sapiens OX=9606 GN=YES1 PE=1 SV=3	YES1	0	7.541	3	2	3	1	1	543	60.8	6.74	84	2
P62081	40S ribosomal protein S7 OS=Homo sapiens OX=9606 GN=RPS7 PE=1 SV=1	RPS7	0	7.532	13	2	3	2	1	194	22.1	10.1	16	2
Q9Y6K1	DNA (cytosine-5)-methyltransferase 3A OS=Homo sapiens OX=9606 GN=DNMT3A PE=1 SV=4	DNMT3A	0	7.468	3	3	3	3	1	912	101.8	6.57	47	3
P42285	Exosome RNA helicase MTR4 OS=Homo sapiens OX=9606 GN=MTREX PE=1 SV=3	MTREX	0	7.445	2	2	3	2	1	1042	117.7	6.52	47	2
O43818	U3 small nucleolar RNA-interacting protein 2 OS=Homo sapiens OX=9606 GN=RRP9 PE=1 SV=1	RRP9	0	7.415	6	3	3	3	1	475	51.8	7.85	41	3
Q15003	Condensin complex subunit 2 OS=Homo sapiens OX=9606 GN=NCAPH PE=1 SV=3	NCAPH	0	7.355	3	3	3	3	1	741	82.5	5.06	62	3
Q9NVH2	Integrator complex subunit 7 OS=Homo sapiens OX=9606 GN=INTS7 PE=1 SV=1	INTS7	0	7.353	3	3	3	3	1	962	106.8	8.02	21	3
Q2KHR3	Glutamine and serine-rich protein 1 OS=Homo sapiens OX=9606 GN=QSER1 PE=1 SV=3	QSER1	0	7.316	2	3	3	3	1	1735	189.9	7.08	24	3
Q53GQ0	Very-long-chain 3-oxoacyl-CoA reductase OS=Homo sapiens OX=9606 GN=HSD17B12 PE=1 SV=2	HSD17B12	0	7.229	11	3	3	3	1	312	34.3	9.32	22	3
P18887	DNA repair protein XRCC1 OS=Homo sapiens OX=9606 GN=XRCC1 PE=1 SV=2	XRCC1	0	7.22	6	3	3	3	1	633	69.4	6.39	28	3
P19387	DNA-directed RNA polymerase II subunit RPB3 OS=Homo sapiens OX=9606 GN=POLR2C PE=1 SV=2	POLR2C	0.001	7.19	7	2	3	2	1	275	31.4	4.92	88	2
P46778	60S ribosomal protein L21 OS=Homo sapiens OX=9606 GN=RPL21 PE=1 SV=2	RPL21	0.001	7.157	16	2	3	2	1	160	18.6	10.49	31	2
Q00535	Cyclin-dependent-like kinase 5 OS=Homo sapiens OX=9606 GN=CDK5 PE=1 SV=3	CDK5	0.001	7.106	7	2	3	1	1	292	33.3	7.66	62	2
Q16531	DNA damage-binding protein 1 OS=Homo sapiens OX=9606 GN=DDB1 PE=1 SV=1	DDB1	0.001	7.01	3	3	3	3	1	1140	126.9	5.26	37	3
O96028	Histone-lysine N-methyltransferase NSD2 OS=Homo sapiens OX=9606 GN=NSD2 PE=1 SV=1	NSD2	0.001	6.823	2	3	3	3	1	1365	152.2	8.69	32	3
Q96MU7	YTH domain-containing protein 1 OS=Homo sapiens OX=9606 GN=YTHDC1 PE=1 SV=3	YTHDC1	0.001	6.819	5	3	3	3	1	727	84.6	6.23	43	3
Q9UBU9	Nuclear RNA export factor 1 OS=Homo sapiens OX=9606 GN=NXF1 PE=1 SV=1	NXF1	0.001	6.806	5	3	3	3	1	619	70.1	8.51	44	3
Q7KZN9	Cytochrome c oxidase assembly protein COX15 homolog OS=Homo sapiens OX=9606 GN=COX15 PE=1 SV=1	COX15	0.001	6.774	6	2	3	2	1	410	46	9.82	27	2
Q9UKD2	mRNA turnover protein 4 homolog OS=Homo sapiens OX=9606 GN=MRTO4 PE=1 SV=2	MRTO4	0.001	6.74	13	3	3	3	1	239	27.5	8.29	27	3
Q13895	Bystin OS=Homo sapiens OX=9606 GN=BYSL PE=1 SV=3	BYSL	0.001	6.663	6	3	3	3	1	437	49.6	8.12	41	3
O43913	Origin recognition complex subunit 5 OS=Homo sapiens OX=9606 GN=ORC5 PE=1 SV=1	ORC5	0.001	6.634	6	3	3	3	1	435	50.3	7.74	29	3
Q96HA7	Tonsoku-like protein OS=Homo sapiens OX=9606 GN=TONSL PE=1 SV=2	TONSL	0.001	6.557	2	3	3	3	1	1378	150.8	6.42	13	3
P46779	60S ribosomal protein L28 OS=Homo sapiens OX=9606 GN=RPL28 PE=1 SV=3	RPL28	0.001	6.458	15	3	3	3	1	137	15.7	12.02	16	3
P24941	Cyclin-dependent kinase 2 OS=Homo sapiens OX=9606 GN=CDK2 PE=1 SV=2	CDK2	0.001	6.295	7	2	3	1	1	298	33.9	8.68	38	2
Q14247	Src substrate cortactin OS=Homo sapiens OX=9606 GN=CTTN PE=1 SV=2	CTTN	0.001	6.262	4	3	3	3	1	550	61.5	5.4	29	3
O14735	CDP-diacylglycerol--inositol 3-phosphatidyltransferase OS=Homo sapiens OX=9606 GN=CDIPT PE=1 SV=1	CDIPT	0.001	6.22	8	2	3	2	1	213	23.5	8.03	49	2
Q9Y6K0	Choline/ethanolaminephosphotransferase 1 OS=Homo sapiens OX=9606 GN=CEPT1 PE=1 SV=1	CEPT1	0.001	6.2	5	2	3	2	1	416	46.5	8.21	68	2
P00414	Cytochrome c oxidase subunit 3 OS=Homo sapiens OX=9606 GN=MT-CO3 PE=1 SV=2	MT-CO3	0.001	6.184	5	1	3	1	1	261	29.9	7.31	21	1
P08579	U2 small nuclear ribonucleoprotein B'' OS=Homo sapiens OX=9606 GN=SNRPB2 PE=1 SV=1	SNRPB2	0.001	6.155	8	2	3	1	1	225	25.5	9.72	60	2
P31942	Heterogeneous nuclear ribonucleoprotein H3 OS=Homo sapiens OX=9606 GN=HNRNPH3 PE=1 SV=2	HNRNPH3	0.001	6.082	6	2	3	2	1	346	36.9	6.87	67	2
P52756	RNA-binding protein 5 OS=Homo sapiens OX=9606 GN=RBM5 PE=1 SV=2	RBM5	0.001	6.032	3	3	3	3	1	815	92.1	6.28	35	3
P62820	Ras-related protein Rab-1A OS=Homo sapiens OX=9606 GN=RAB1A PE=1 SV=3	RAB1A	0.001	5.948	13	3	3	2	1	205	22.7	6.21	51	3
Q8IYD1	Eukaryotic peptide chain release factor GTP-binding subunit ERF3B OS=Homo sapiens OX=9606 GN=GSPT2 PE=1 SV=2	GSPT2	0.001	5.837	4	3	3	3	1	628	68.8	5.43	18	3
Q15392	Delta(24)-sterol reductase OS=Homo sapiens OX=9606 GN=DHCR24 PE=1 SV=2	DHCR24	0.001	5.77	4	3	3	3	1	516	60.1	8.16	23	3
Q14204	Cytoplasmic dynein 1 heavy chain 1 OS=Homo sapiens OX=9606 GN=DYNC1H1 PE=1 SV=5	DYNC1H1	0.001	5.523	1	3	3	3	1	4646	532.1	6.4	39	3
Q9Y3B9	RRP15-like protein OS=Homo sapiens OX=9606 GN=RRP15 PE=1 SV=2	RRP15	0.001	5.428	10	3	3	3	1	282	31.5	5.52	22	3
Q9UPN6	SR-related and CTD-associated factor 8 OS=Homo sapiens OX=9606 GN=SCAF8 PE=1 SV=1	SCAF8	0.001	5.063	2	3	3	1	1	1271	140.4	8.29	24	3
P43307	Translocon-associated protein subunit alpha OS=Homo sapiens OX=9606 GN=SSR1 PE=1 SV=3	SSR1	0.002	3.428	3	1	3	1	1	286	32.2	4.49	29	1
C9JLJ4	Ubiquitin carboxyl-terminal hydrolase 17-like protein 13 OS=Homo sapiens OX=9606 GN=USP17L13 PE=3 SV=1	USP17L13	0.012	2.531	3	1	3	1	1	530	59.7	7.97	0	1
O75531	Barrier-to-autointegration factor OS=Homo sapiens OX=9606 GN=BANF1 PE=1 SV=1	BANF1	0	19.908	29	1	2	1	1	89	10.1	6.09	81	1
P11908	Ribose-phosphate pyrophosphokinase 2 OS=Homo sapiens OX=9606 GN=PRPS2 PE=1 SV=2	PRPS2	0	14.249	8	2	2	2	1	318	34.7	6.61	85	2
O60832	H/ACA ribonucleoprotein complex subunit DKC1 OS=Homo sapiens OX=9606 GN=DKC1 PE=1 SV=3	DKC1	0	13.351	6	2	2	2	1	514	57.6	9.42	50	2
Q9NWB1	RNA binding protein fox-1 homolog 1 OS=Homo sapiens OX=9606 GN=RBFOX1 PE=1 SV=2	RBFOX1	0	12.816	6	2	2	2	1	397	42.8	6.86	80	2
P0DN76	Splicing factor U2AF 35 kDa subunit-like protein OS=Homo sapiens OX=9606 GN=U2AF1L5 PE=1 SV=1	U2AF1L5	0	11.857	13	2	2	2	1	240	27.9	8.81	78	2
Q8NEW0	Zinc transporter 7 OS=Homo sapiens OX=9606 GN=SLC30A7 PE=2 SV=1	SLC30A7	0	11.504	7	2	2	2	1	376	41.6	6.95	104	2
O43159	Ribosomal RNA-processing protein 8 OS=Homo sapiens OX=9606 GN=RRP8 PE=1 SV=2	RRP8	0	11.443	7	2	2	2	1	456	50.7	9.42	55	2
P40616	ADP-ribosylation factor-like protein 1 OS=Homo sapiens OX=9606 GN=ARL1 PE=1 SV=1	ARL1	0	11.316	14	2	2	2	1	181	20.4	5.72	52	2
Q86U42	Polyadenylate-binding protein 2 OS=Homo sapiens OX=9606 GN=PABPN1 PE=1 SV=3	PABPN1	0	11.217	9	2	2	2	1	306	32.7	5.06	106	2
Q15435	Protein phosphatase 1 regulatory subunit 7 OS=Homo sapiens OX=9606 GN=PPP1R7 PE=1 SV=1	PPP1R7	0	10.971	8	2	2	2	1	360	41.5	4.91	75	2
Q9NPD3	Exosome complex component RRP41 OS=Homo sapiens OX=9606 GN=EXOSC4 PE=1 SV=3	EXOSC4	0	10.679	11	2	2	2	1	245	26.4	6.52	59	2
P98175	RNA-binding protein 10 OS=Homo sapiens OX=9606 GN=RBM10 PE=1 SV=3	RBM10	0	10.575	2	2	2	2	1	930	103.5	5.97	76	2
Q8NBU5	ATPase family AAA domain-containing protein 1 OS=Homo sapiens OX=9606 GN=ATAD1 PE=1 SV=1	ATAD1	0	10.304	8	2	2	2	1	361	40.7	6.9	56	2
O00425	Insulin-like growth factor 2 mRNA-binding protein 3 OS=Homo sapiens OX=9606 GN=IGF2BP3 PE=1 SV=2	IGF2BP3	0	10.202	5	2	2	1	1	579	63.7	8.87	59	2
Q6RFH5	WD repeat-containing protein 74 OS=Homo sapiens OX=9606 GN=WDR74 PE=1 SV=1	WDR74	0	10.173	7	2	2	2	1	385	42.4	8.32	78	2
Q13868	Exosome complex component RRP4 OS=Homo sapiens OX=9606 GN=EXOSC2 PE=1 SV=2	EXOSC2	0	10.103	9	2	2	2	1	293	32.8	7.5	75	2
Q8IXB1	DnaJ homolog subfamily C member 10 OS=Homo sapiens OX=9606 GN=DNAJC10 PE=1 SV=2	DNAJC10	0	10.047	3	2	2	2	1	793	91	7.18	90	2
P08754	Guanine nucleotide-binding protein G(i) subunit alpha OS=Homo sapiens OX=9606 GN=GNAI3 PE=1 SV=3	GNAI3	0	9.7	7	2	2	1	1	354	40.5	5.69	66	2
Q15291	Retinoblastoma-binding protein 5 OS=Homo sapiens OX=9606 GN=RBBP5 PE=1 SV=2	RBBP5	0	9.383	4	2	2	2	1	538	59.1	5.1	67	2
P62318	Small nuclear ribonucleoprotein Sm D3 OS=Homo sapiens OX=9606 GN=SNRPD3 PE=1 SV=1	SNRPD3	0	9.206	15	2	2	2	1	126	13.9	10.32	67	2
P04439	HLA class I histocompatibility antigen, A alpha chain OS=Homo sapiens OX=9606 GN=HLA-A PE=1 SV=2	HLA-A	0	9.205	7	2	2	2	1	365	40.8	6	57	2
P67809	Y-box-binding protein 1 OS=Homo sapiens OX=9606 GN=YBX1 PE=1 SV=3	YBX1	0	9.203	9	2	2	2	1	324	35.9	9.88	70	2
Q96C36	Pyrroline-5-carboxylate reductase 2 OS=Homo sapiens OX=9606 GN=PYCR2 PE=1 SV=1	PYCR2	0	9.196	9	2	2	2	1	320	33.6	7.77	63	2
Q06265	Exosome complex component RRP45 OS=Homo sapiens OX=9606 GN=EXOSC9 PE=1 SV=3	EXOSC9	0	9.168	5	2	2	2	1	439	48.9	5.29	63	2
Q14257	Reticulocalbin-2 OS=Homo sapiens OX=9606 GN=RCN2 PE=1 SV=1	RCN2	0	9.106	8	2	2	2	1	317	36.9	4.4	30	2
O95373	Importin-7 OS=Homo sapiens OX=9606 GN=IPO7 PE=1 SV=1	IPO7	0	9.081	3	2	2	2	1	1038	119.4	4.82	40	2
Q9Y5M8	Signal recognition particle receptor subunit beta OS=Homo sapiens OX=9606 GN=SRPRB PE=1 SV=3	SRPRB	0	8.785	10	2	2	2	1	271	29.7	9.04	34	2
Q92576	PHD finger protein 3 OS=Homo sapiens OX=9606 GN=PHF3 PE=1 SV=3	PHF3	0	8.712	1	2	2	2	1	2039	229.3	6.96	77	2
P19525	Interferon-induced, double-stranded RNA-activated protein kinase OS=Homo sapiens OX=9606 GN=EIF2AK2 PE=1 SV=2	EIF2AK2	0	8.608	4	2	2	2	1	551	62.1	8.4	35	2
Q99497	Parkinson disease protein 7 OS=Homo sapiens OX=9606 GN=PARK7 PE=1 SV=2	PARK7	0	8.556	18	2	2	2	1	189	19.9	6.79	32	2
P17096	High mobility group protein HMG-I/HMG-Y OS=Homo sapiens OX=9606 GN=HMGA1 PE=1 SV=3	HMGA1	0	8.528	31	2	2	2	1	107	11.7	10.32	28	2
P62861	40S ribosomal protein S30 OS=Homo sapiens OX=9606 GN=FAU PE=1 SV=1	FAU	0	8.471	19	2	2	2	1	59	6.6	12.15	33	2
Q9H334	Forkhead box protein P1 OS=Homo sapiens OX=9606 GN=FOXP1 PE=1 SV=1	FOXP1	0	8.35	4	2	2	2	1	677	75.3	6.67	36	2
O15160	DNA-directed RNA polymerases I and III subunit RPAC1 OS=Homo sapiens OX=9606 GN=POLR1C PE=1 SV=1	POLR1C	0	8.307	8	2	2	2	1	346	39.2	5.5	62	2
P23381	Tryptophan--tRNA ligase, cytoplasmic OS=Homo sapiens OX=9606 GN=WARS1 PE=1 SV=2	WARS1	0	8.271	6	2	2	2	1	471	53.1	6.23	35	2
P15927	Replication protein A 32 kDa subunit OS=Homo sapiens OX=9606 GN=RPA2 PE=1 SV=1	RPA2	0	8.239	11	2	2	2	1	270	29.2	6.15	22	2
O60508	Pre-mRNA-processing factor 17 OS=Homo sapiens OX=9606 GN=CDC40 PE=1 SV=1	CDC40	0	8.18	4	2	2	2	1	579	65.5	7.06	57	2
Q9UJX5	Anaphase-promoting complex subunit 4 OS=Homo sapiens OX=9606 GN=ANAPC4 PE=1 SV=2	ANAPC4	0	8.171	3	2	2	2	1	808	92.1	5.53	49	2
Q3MHD2	Protein LSM12 homolog OS=Homo sapiens OX=9606 GN=LSM12 PE=1 SV=2	LSM12	0	8.064	11	2	2	2	1	195	21.7	7.74	54	2
Q96GM5	SWI/SNF-related matrix-associated actin-dependent regulator of chromatin subfamily D member 1 OS=Homo sapiens OX=9606 GN=SMARCD1 PE=1 SV=2	SMARCD1	0	8.049	4	2	2	2	1	515	58.2	9.25	31	2
Q07021	Complement component 1 Q subcomponent-binding protein, mitochondrial OS=Homo sapiens OX=9606 GN=C1QBP PE=1 SV=1	C1QBP	0	8.047	10	2	2	2	1	282	31.3	4.84	42	2
Q9BSD7	Cancer-related nucleoside-triphosphatase OS=Homo sapiens OX=9606 GN=NTPCR PE=1 SV=1	NTPCR	0	8.029	7	2	2	2	1	190	20.7	9.54	54	2
Q9UHB6	LIM domain and actin-binding protein 1 OS=Homo sapiens OX=9606 GN=LIMA1 PE=1 SV=1	LIMA1	0	8.016	3	2	2	2	1	759	85.2	6.84	63	2
Q13200	26S proteasome non-ATPase regulatory subunit 2 OS=Homo sapiens OX=9606 GN=PSMD2 PE=1 SV=3	PSMD2	0	8.01	2	2	2	2	1	908	100.1	5.2	73	2
O15321	Transmembrane 9 superfamily member 1 OS=Homo sapiens OX=9606 GN=TM9SF1 PE=2 SV=2	TM9SF1	0	7.866	6	2	2	2	1	606	68.8	7.17	19	2
P30837	Aldehyde dehydrogenase X, mitochondrial OS=Homo sapiens OX=9606 GN=ALDH1B1 PE=1 SV=3	ALDH1B1	0	7.828	4	2	2	2	1	517	57.2	6.8	40	2
Q5JVF3	PCI domain-containing protein 2 OS=Homo sapiens OX=9606 GN=PCID2 PE=1 SV=2	PCID2	0	7.783	6	2	2	2	1	399	46	8.53	58	2
P68036	Ubiquitin-conjugating enzyme E2 L3 OS=Homo sapiens OX=9606 GN=UBE2L3 PE=1 SV=1	UBE2L3	0	7.743	16	2	2	2	1	154	17.9	8.51	16	2
P22670	MHC class II regulatory factor RFX1 OS=Homo sapiens OX=9606 GN=RFX1 PE=1 SV=2	RFX1	0	7.742	2	2	2	2	1	979	104.7	6.29	55	2
Q9Y241	HIG1 domain family member 1A, mitochondrial OS=Homo sapiens OX=9606 GN=HIGD1A PE=1 SV=1	HIGD1A	0	7.708	29	2	2	2	1	93	10.1	9.79	36	2
O43795	Unconventional myosin-Ib OS=Homo sapiens OX=9606 GN=MYO1B PE=1 SV=3	MYO1B	0	7.695	2	2	2	2	1	1136	131.9	9.38	49	2
Q14686	Nuclear receptor coactivator 6 OS=Homo sapiens OX=9606 GN=NCOA6 PE=1 SV=3	NCOA6	0	7.654	1	2	2	2	1	2063	219	9.36	67	2
Q8IYB3	Serine/arginine repetitive matrix protein 1 OS=Homo sapiens OX=9606 GN=SRRM1 PE=1 SV=2	SRRM1	0	7.645	2	2	2	2	1	904	102.3	11.84	49	2
Q86UE8	Serine/threonine-protein kinase tousled-like 2 OS=Homo sapiens OX=9606 GN=TLK2 PE=1 SV=2	TLK2	0	7.622	2	2	2	2	1	772	87.6	8.41	34	2
Q9BYJ9	YTH domain-containing family protein 1 OS=Homo sapiens OX=9606 GN=YTHDF1 PE=1 SV=1	YTHDF1	0	7.584	3	2	2	1	1	559	60.8	8.79	36	2
P28482	Mitogen-activated protein kinase 1 OS=Homo sapiens OX=9606 GN=MAPK1 PE=1 SV=3	MAPK1	0	7.536	8	2	2	2	1	360	41.4	6.98	35	2
Q9UGL1	Lysine-specific demethylase 5B OS=Homo sapiens OX=9606 GN=KDM5B PE=1 SV=3	KDM5B	0	7.527	1	2	2	2	1	1544	175.5	6.7	44	2
P62888	60S ribosomal protein L30 OS=Homo sapiens OX=9606 GN=RPL30 PE=1 SV=2	RPL30	0	7.457	18	2	2	2	1	115	12.8	9.63	54	2
Q9Y4W6	AFG3-like protein 2 OS=Homo sapiens OX=9606 GN=AFG3L2 PE=1 SV=2	AFG3L2	0	7.413	2	2	2	2	1	797	88.5	8.66	51	2
P46821	Microtubule-associated protein 1B OS=Homo sapiens OX=9606 GN=MAP1B PE=1 SV=2	MAP1B	0	7.406	1	2	2	2	1	2468	270.5	4.81	49	2
Q9UDW1	Cytochrome b-c1 complex subunit 9 OS=Homo sapiens OX=9606 GN=UQCR10 PE=1 SV=3	UQCR10	0	7.386	38	2	2	2	1	63	7.3	9.47	48	2
Q14566	DNA replication licensing factor MCM6 OS=Homo sapiens OX=9606 GN=MCM6 PE=1 SV=1	MCM6	0	7.36	4	2	2	2	1	821	92.8	5.41	0	2
Q9BY43	Charged multivesicular body protein 4a OS=Homo sapiens OX=9606 GN=CHMP4A PE=1 SV=3	CHMP4A	0	7.343	11	2	2	2	1	222	25.1	4.7	18	2
Q12872	Splicing factor, suppressor of white-apricot homolog OS=Homo sapiens OX=9606 GN=SFSWAP PE=1 SV=3	SFSWAP	0	7.339	2	2	2	2	1	951	104.8	8.05	39	2
P37108	Signal recognition particle 14 kDa protein OS=Homo sapiens OX=9606 GN=SRP14 PE=1 SV=2	SRP14	0	7.328	17	2	2	2	1	136	14.6	10.04	37	2
Q9Y5B6	PAX3- and PAX7-binding protein 1 OS=Homo sapiens OX=9606 GN=PAXBP1 PE=1 SV=2	PAXBP1	0.001	7.161	2	2	2	2	1	917	104.7	5.68	62	2
Q16718	NADH dehydrogenase [ubiquinone] 1 alpha subcomplex subunit 5 OS=Homo sapiens OX=9606 GN=NDUFA5 PE=1 SV=3	NDUFA5	0.001	7.096	16	2	2	2	1	116	13.5	5.99	31	2
Q49A26	Putative oxidoreductase GLYR1 OS=Homo sapiens OX=9606 GN=GLYR1 PE=1 SV=4	GLYR1	0.001	7.075	5	2	2	2	1	553	60.5	9.17	27	2
Q9H3K6	BolA-like protein 2 OS=Homo sapiens OX=9606 GN=BOLA2 PE=1 SV=1	BOLA2	0.001	7.038	21	2	2	2	1	86	10.1	6.52	46	2
P14923	Junction plakoglobin OS=Homo sapiens OX=9606 GN=JUP PE=1 SV=3	JUP	0.001	6.97	3	2	2	2	1	745	81.7	6.14	46	2
Q6IAN0	Dehydrogenase/reductase SDR family member 7B OS=Homo sapiens OX=9606 GN=DHRS7B PE=1 SV=2	DHRS7B	0.001	6.888	6	2	2	2	1	325	35.1	9.55	36	2
P07814	Bifunctional glutamate/proline--tRNA ligase OS=Homo sapiens OX=9606 GN=EPRS1 PE=1 SV=5	EPRS1	0.001	6.843	2	2	2	2	1	1512	170.5	7.33	33	2
Q86U90	YrdC domain-containing protein, mitochondrial OS=Homo sapiens OX=9606 GN=YRDC PE=1 SV=1	YRDC	0.001	6.807	8	2	2	2	1	279	29.3	8.57	43	2
Q8N9T8	Protein KRI1 homolog OS=Homo sapiens OX=9606 GN=KRI1 PE=1 SV=3	KRI1	0.001	6.783	3	2	2	2	1	703	82.5	5.14	45	2
P60660	Myosin light polypeptide 6 OS=Homo sapiens OX=9606 GN=MYL6 PE=1 SV=2	MYL6	0.001	6.771	19	2	2	2	1	151	16.9	4.65	55	2
Q9UI95	Mitotic spindle assembly checkpoint protein MAD2B OS=Homo sapiens OX=9606 GN=MAD2L2 PE=1 SV=2	MAD2L2	0.001	6.631	12	2	2	2	1	211	24.3	6.52	35	2
P35613	Basigin OS=Homo sapiens OX=9606 GN=BSG PE=1 SV=2	BSG	0.001	6.621	5	2	2	2	1	385	42.2	5.66	71	2
O15145	Actin-related protein 2/3 complex subunit 3 OS=Homo sapiens OX=9606 GN=ARPC3 PE=1 SV=3	ARPC3	0.001	6.621	10	2	2	2	1	178	20.5	8.59	55	2
Q9NS73	MAP3K12-binding inhibitory protein 1 OS=Homo sapiens OX=9606 GN=MBIP PE=1 SV=2	MBIP	0.001	6.609	6	2	2	2	1	344	39.3	7.24	30	2
O43837	Isocitrate dehydrogenase [NAD] subunit beta, mitochondrial OS=Homo sapiens OX=9606 GN=IDH3B PE=1 SV=2	IDH3B	0.001	6.582	5	2	2	2	1	385	42.2	8.46	43	2
Q15910	Histone-lysine N-methyltransferase EZH2 OS=Homo sapiens OX=9606 GN=EZH2 PE=1 SV=2	EZH2	0.001	6.555	3	2	2	2	1	746	85.3	7.02	33	2
O14949	Cytochrome b-c1 complex subunit 8 OS=Homo sapiens OX=9606 GN=UQCRQ PE=1 SV=4	UQCRQ	0.001	6.546	27	2	2	2	1	82	9.9	10.08	43	2
P62873	Guanine nucleotide-binding protein G(I)/G(S)/G(T) subunit beta-1 OS=Homo sapiens OX=9606 GN=GNB1 PE=1 SV=3	GNB1	0.001	6.536	6	2	2	2	1	340	37.4	6	34	2
Q9Y3C1	Nucleolar protein 16 OS=Homo sapiens OX=9606 GN=NOP16 PE=1 SV=2	NOP16	0.001	6.51	14	2	2	2	1	178	21.2	9.94	28	2
Q5H9F3	BCL-6 corepressor-like protein 1 OS=Homo sapiens OX=9606 GN=BCORL1 PE=1 SV=1	BCORL1	0.001	6.483	1	2	2	2	1	1711	182.4	7.24	54	2
P62899	60S ribosomal protein L31 OS=Homo sapiens OX=9606 GN=RPL31 PE=1 SV=1	RPL31	0.001	6.457	14	2	2	2	1	125	14.5	10.54	67	2
P29558	RNA-binding motif, single-stranded-interacting protein 1 OS=Homo sapiens OX=9606 GN=RBMS1 PE=1 SV=3	RBMS1	0.001	6.436	6	2	2	2	1	406	44.5	8.79	27	2
Q9H910	Jupiter microtubule associated homolog 2 OS=Homo sapiens OX=9606 GN=JPT2 PE=1 SV=1	JPT2	0.001	6.421	15	2	2	2	1	190	20.1	9.26	40	2
Q9BT22	Chitobiosyldiphosphodolichol beta-mannosyltransferase OS=Homo sapiens OX=9606 GN=ALG1 PE=1 SV=2	ALG1	0.001	6.421	5	2	2	2	1	464	52.5	7.23	37	2
P51659	Peroxisomal multifunctional enzyme type 2 OS=Homo sapiens OX=9606 GN=HSD17B4 PE=1 SV=3	HSD17B4	0.001	6.412	3	2	2	2	1	736	79.6	8.84	44	2
P08237	ATP-dependent 6-phosphofructokinase, muscle type OS=Homo sapiens OX=9606 GN=PFKM PE=1 SV=2	PFKM	0.001	6.386	2	1	2	1	1	780	85.1	7.99	67	1
O60762	Dolichol-phosphate mannosyltransferase subunit 1 OS=Homo sapiens OX=9606 GN=DPM1 PE=1 SV=1	DPM1	0.001	6.383	9	2	2	2	1	260	29.6	9.57	39	2
P42696	RNA-binding protein 34 OS=Homo sapiens OX=9606 GN=RBM34 PE=1 SV=2	RBM34	0.001	6.377	4	2	2	2	1	430	48.5	10.11	46	2
P51151	Ras-related protein Rab-9A OS=Homo sapiens OX=9606 GN=RAB9A PE=1 SV=1	RAB9A	0.001	6.335	13	2	2	2	1	201	22.8	5.47	25	2
Q01085	Nucleolysin TIAR OS=Homo sapiens OX=9606 GN=TIAL1 PE=1 SV=1	TIAL1	0.001	6.323	5	2	2	2	1	375	41.6	7.74	24	2
O75431	Metaxin-2 OS=Homo sapiens OX=9606 GN=MTX2 PE=1 SV=1	MTX2	0.001	6.311	8	2	2	2	1	263	29.7	6.29	38	2
Q14444	Caprin-1 OS=Homo sapiens OX=9606 GN=CAPRIN1 PE=1 SV=2	CAPRIN1	0.001	6.309	3	2	2	2	1	709	78.3	5.25	22	2
Q9Y483	Metal-response element-binding transcription factor 2 OS=Homo sapiens OX=9606 GN=MTF2 PE=1 SV=3	MTF2	0.001	6.263	5	2	2	2	1	593	67	8.75	0	2
Q96A33	Coiled-coil domain-containing protein 47 OS=Homo sapiens OX=9606 GN=CCDC47 PE=1 SV=1	CCDC47	0.001	6.249	2	2	2	2	1	483	55.8	4.87	46	2
Q96JB3	Hypermethylated in cancer 2 protein OS=Homo sapiens OX=9606 GN=HIC2 PE=1 SV=2	HIC2	0.001	6.246	3	2	2	2	1	615	66.1	6.38	60	2
Q13769	THO complex subunit 5 homolog OS=Homo sapiens OX=9606 GN=THOC5 PE=1 SV=2	THOC5	0.001	6.244	4	2	2	2	1	683	78.5	6.87	34	2
P35222	Catenin beta-1 OS=Homo sapiens OX=9606 GN=CTNNB1 PE=1 SV=1	CTNNB1	0.001	6.222	2	2	2	2	1	781	85.4	5.86	37	2
Q9UQR1	Zinc finger protein 148 OS=Homo sapiens OX=9606 GN=ZNF148 PE=1 SV=2	ZNF148	0.001	6.205	2	2	2	2	1	794	88.9	6.48	39	2
Q9NPI1	Bromodomain-containing protein 7 OS=Homo sapiens OX=9606 GN=BRD7 PE=1 SV=1	BRD7	0.001	6.193	4	2	2	2	1	651	74.1	6.39	0	2
Q9NPL8	Complex I assembly factor TIMMDC1, mitochondrial OS=Homo sapiens OX=9606 GN=TIMMDC1 PE=1 SV=2	TIMMDC1	0.001	6.154	7	2	2	2	1	285	32.2	8.5	29	2
Q8IXI2	Mitochondrial Rho GTPase 1 OS=Homo sapiens OX=9606 GN=RHOT1 PE=1 SV=2	RHOT1	0.001	6.134	3	2	2	2	1	618	70.7	6.27	40	2
Q96E17	Ras-related protein Rab-3C OS=Homo sapiens OX=9606 GN=RAB3C PE=1 SV=1	RAB3C	0.001	6.127	8	2	2	1	1	227	25.9	5.24	63	2
Q96DT7	Zinc finger and BTB domain-containing protein 10 OS=Homo sapiens OX=9606 GN=ZBTB10 PE=1 SV=2	ZBTB10	0.001	6.101	2	2	2	2	1	871	94.8	5.16	51	2
Q8IXI1	Mitochondrial Rho GTPase 2 OS=Homo sapiens OX=9606 GN=RHOT2 PE=1 SV=2	RHOT2	0.001	6.093	3	2	2	2	1	618	68.1	5.86	33	2
Q8WWM7	Ataxin-2-like protein OS=Homo sapiens OX=9606 GN=ATXN2L PE=1 SV=2	ATXN2L	0.001	6.078	2	2	2	2	1	1075	113.3	8.59	33	2
Q86Y39	NADH dehydrogenase [ubiquinone] 1 alpha subcomplex subunit 11 OS=Homo sapiens OX=9606 GN=NDUFA11 PE=1 SV=3	NDUFA11	0.001	5.995	18	2	2	2	1	141	14.8	8.72	17	2
O15371	Eukaryotic translation initiation factor 3 subunit D OS=Homo sapiens OX=9606 GN=EIF3D PE=1 SV=1	EIF3D	0.001	5.97	4	2	2	2	1	548	63.9	6.05	46	2
P07199	Major centromere autoantigen B OS=Homo sapiens OX=9606 GN=CENPB PE=1 SV=2	CENPB	0.001	5.961	4	2	2	2	1	599	65.1	4.55	55	2
Q96Q89	Kinesin-like protein KIF20B OS=Homo sapiens OX=9606 GN=KIF20B PE=1 SV=3	KIF20B	0.001	5.946	1	2	2	2	1	1820	210.5	5.67	31	2
Q9UN37	Vacuolar protein sorting-associated protein 4A OS=Homo sapiens OX=9606 GN=VPS4A PE=1 SV=1	VPS4A	0.001	5.931	8	2	2	2	1	437	48.9	7.8	23	2
Q5JSJ4	Integrator complex subunit 6-like OS=Homo sapiens OX=9606 GN=INTS6L PE=1 SV=1	INTS6L	0.001	5.883	2	2	2	2	1	861	96.6	8.73	35	2
P51608	Methyl-CpG-binding protein 2 OS=Homo sapiens OX=9606 GN=MECP2 PE=1 SV=1	MECP2	0.001	5.862	5	2	2	2	1	486	52.4	9.95	28	2
P49711	Transcriptional repressor CTCF OS=Homo sapiens OX=9606 GN=CTCF PE=1 SV=1	CTCF	0.001	5.853	2	2	2	2	1	727	82.7	6.96	39	2
O14757	Serine/threonine-protein kinase Chk1 OS=Homo sapiens OX=9606 GN=CHEK1 PE=1 SV=2	CHEK1	0.001	5.798	3	2	2	2	1	476	54.4	8.25	43	2
Q01130	Serine/arginine-rich splicing factor 2 OS=Homo sapiens OX=9606 GN=SRSF2 PE=1 SV=4	SRSF2	0.001	5.779	11	2	2	2	1	221	25.5	11.85	37	2
Q8WWC4	m-AAA protease-interacting protein 1, mitochondrial OS=Homo sapiens OX=9606 GN=MAIP1 PE=1 SV=1	MAIP1	0.001	5.752	8	2	2	2	1	291	32.5	9.17	27	2
Q14315	Filamin-C OS=Homo sapiens OX=9606 GN=FLNC PE=1 SV=3	FLNC	0.001	5.72	1	2	2	2	1	2725	290.8	5.97	32	2
P60604	Ubiquitin-conjugating enzyme E2 G2 OS=Homo sapiens OX=9606 GN=UBE2G2 PE=1 SV=1	UBE2G2	0.001	5.72	10	2	2	2	1	165	18.6	4.7	59	2
Q9BXP5	Serrate RNA effector molecule homolog OS=Homo sapiens OX=9606 GN=SRRT PE=1 SV=1	SRRT	0.001	5.677	2	2	2	2	1	876	100.6	5.96	43	2
Q9UNF1	Melanoma-associated antigen D2 OS=Homo sapiens OX=9606 GN=MAGED2 PE=1 SV=2	MAGED2	0.001	5.663	3	2	2	2	1	606	64.9	9.32	40	2
Q01813	ATP-dependent 6-phosphofructokinase, platelet type OS=Homo sapiens OX=9606 GN=PFKP PE=1 SV=2	PFKP	0.001	5.662	3	2	2	2	1	784	85.5	7.55	42	2
P05204	Non-histone chromosomal protein HMG-17 OS=Homo sapiens OX=9606 GN=HMGN2 PE=1 SV=3	HMGN2	0.001	5.662	17	1	2	1	1	90	9.4	9.99	21	1
Q9NQB0	Transcription factor 7-like 2 OS=Homo sapiens OX=9606 GN=TCF7L2 PE=1 SV=2	TCF7L2	0.001	5.616	4	2	2	2	1	619	67.9	8.53	0	2
Q8NB90	ATPase family protein 2 homolog OS=Homo sapiens OX=9606 GN=SPATA5 PE=1 SV=3	SPATA5	0.001	5.602	2	2	2	1	1	893	97.8	5.66	43	2
O94903	Pyridoxal phosphate homeostasis protein OS=Homo sapiens OX=9606 GN=PLPBP PE=1 SV=1	PLPBP	0.001	5.582	6	2	2	2	1	275	30.3	7.5	41	2
P54132	Bloom syndrome protein OS=Homo sapiens OX=9606 GN=BLM PE=1 SV=1	BLM	0.001	5.572	1	2	2	2	1	1417	158.9	7.49	41	2
P49589	Cysteine--tRNA ligase, cytoplasmic OS=Homo sapiens OX=9606 GN=CARS1 PE=1 SV=3	CARS1	0.001	5.497	3	2	2	2	1	748	85.4	6.76	17	2
O14681	Etoposide-induced protein 2.4 homolog OS=Homo sapiens OX=9606 GN=EI24 PE=1 SV=4	EI24	0.001	5.492	5	2	2	2	1	340	38.9	9.72	40	2
O15091	Mitochondrial ribonuclease P catalytic subunit OS=Homo sapiens OX=9606 GN=PRORP PE=1 SV=2	PRORP	0.001	5.454	3	2	2	2	1	583	67.3	8.78	25	2
P53350	Serine/threonine-protein kinase PLK1 OS=Homo sapiens OX=9606 GN=PLK1 PE=1 SV=1	PLK1	0.001	5.447	4	2	2	2	1	603	68.2	8.91	60	2
Q13523	Serine/threonine-protein kinase PRP4 homolog OS=Homo sapiens OX=9606 GN=PRPF4B PE=1 SV=3	PRPF4B	0.001	5.44	2	2	2	2	1	1007	116.9	10.26	30	2
P09622	Dihydrolipoyl dehydrogenase, mitochondrial OS=Homo sapiens OX=9606 GN=DLD PE=1 SV=2	DLD	0.001	5.434	4	2	2	2	1	509	54.1	7.85	25	2
Q8NFW8	N-acylneuraminate cytidylyltransferase OS=Homo sapiens OX=9606 GN=CMAS PE=1 SV=2	CMAS	0.001	5.432	3	1	2	1	1	434	48.3	7.93	17	1
Q14152	Eukaryotic translation initiation factor 3 subunit A OS=Homo sapiens OX=9606 GN=EIF3A PE=1 SV=1	EIF3A	0.001	5.39	2	2	2	2	1	1382	166.5	6.79	32	2
P50570	Dynamin-2 OS=Homo sapiens OX=9606 GN=DNM2 PE=1 SV=2	DNM2	0.001	5.381	2	2	2	2	1	870	98	7.44	16	2
Q5T200	Zinc finger CCCH domain-containing protein 13 OS=Homo sapiens OX=9606 GN=ZC3H13 PE=1 SV=1	ZC3H13	0.001	5.312	1	2	2	2	1	1668	196.5	9.42	32	2
Q8IZP0	Abl interactor 1 OS=Homo sapiens OX=9606 GN=ABI1 PE=1 SV=4	ABI1	0.001	5.279	5	2	2	2	1	508	55	7.06	45	2
P62280	40S ribosomal protein S11 OS=Homo sapiens OX=9606 GN=RPS11 PE=1 SV=3	RPS11	0.001	5.256	11	2	2	2	1	158	18.4	10.3	65	2
Q9BRJ7	Tudor-interacting repair regulator protein OS=Homo sapiens OX=9606 GN=NUDT16L1 PE=1 SV=1	NUDT16L1	0.001	5.218	8	2	2	2	1	211	23.3	8.91	29	2
Q7Z5J4	Retinoic acid-induced protein 1 OS=Homo sapiens OX=9606 GN=RAI1 PE=1 SV=2	RAI1	0.001	5.215	1	1	2	1	1	1906	203.2	8.79	22	1
P78346	Ribonuclease P protein subunit p30 OS=Homo sapiens OX=9606 GN=RPP30 PE=1 SV=1	RPP30	0.001	5.156	7	2	2	2	1	268	29.3	8.91	34	2
Q13416	Origin recognition complex subunit 2 OS=Homo sapiens OX=9606 GN=ORC2 PE=1 SV=2	ORC2	0.001	5.103	3	2	2	2	1	577	65.9	6.51	0	2
O95433	Activator of 90 kDa heat shock protein ATPase homolog 1 OS=Homo sapiens OX=9606 GN=AHSA1 PE=1 SV=1	AHSA1	0.001	5.099	5	2	2	2	1	338	38.3	5.53	17	2
Q8NF37	Lysophosphatidylcholine acyltransferase 1 OS=Homo sapiens OX=9606 GN=LPCAT1 PE=1 SV=2	LPCAT1	0.001	5.073	4	2	2	2	1	534	59.1	6.02	52	2
O95782	AP-2 complex subunit alpha-1 OS=Homo sapiens OX=9606 GN=AP2A1 PE=1 SV=3	AP2A1	0.001	5.041	2	2	2	2	1	977	107.5	7.03	19	2
P51570	Galactokinase OS=Homo sapiens OX=9606 GN=GALK1 PE=1 SV=1	GALK1	0.001	5.028	5	2	2	2	1	392	42.2	6.46	38	2
Q8N7H5	RNA polymerase II-associated factor 1 homolog OS=Homo sapiens OX=9606 GN=PAF1 PE=1 SV=2	PAF1	0.001	5.021	2	1	2	1	1	531	59.9	4.63	28	1
O14686	Histone-lysine N-methyltransferase 2D OS=Homo sapiens OX=9606 GN=KMT2D PE=1 SV=2	KMT2D	0.001	5.015	0	2	2	2	1	5537	593	5.58	35	2
O75152	Zinc finger CCCH domain-containing protein 11A OS=Homo sapiens OX=9606 GN=ZC3H11A PE=1 SV=3	ZC3H11A	0.001	4.998	2	2	2	2	1	810	89.1	8.37	40	2
Q99081	Transcription factor 12 OS=Homo sapiens OX=9606 GN=TCF12 PE=1 SV=1	TCF12	0.001	4.992	4	2	2	2	1	682	72.9	7.02	33	2
Q13601	KRR1 small subunit processome component homolog OS=Homo sapiens OX=9606 GN=KRR1 PE=1 SV=4	KRR1	0.001	4.973	3	2	2	2	1	381	43.6	9.77	32	2
P49207	60S ribosomal protein L34 OS=Homo sapiens OX=9606 GN=RPL34 PE=1 SV=3	RPL34	0.001	4.947	15	2	2	2	1	117	13.3	11.47	46	2
Q12948	Forkhead box protein C1 OS=Homo sapiens OX=9606 GN=FOXC1 PE=1 SV=3	FOXC1	0.001	4.93	3	2	2	2	1	553	56.8	8.51	35	2
Q13243	Serine/arginine-rich splicing factor 5 OS=Homo sapiens OX=9606 GN=SRSF5 PE=1 SV=1	SRSF5	0.001	4.923	6	2	2	1	1	272	31.2	11.59	58	2
P50579	Methionine aminopeptidase 2 OS=Homo sapiens OX=9606 GN=METAP2 PE=1 SV=1	METAP2	0.001	4.912	4	2	2	2	1	478	52.9	5.82	24	2
Q86UV5	Ubiquitin carboxyl-terminal hydrolase 48 OS=Homo sapiens OX=9606 GN=USP48 PE=1 SV=1	USP48	0.001	4.869	2	2	2	2	1	1035	119	6.05	24	2
O14981	TATA-binding protein-associated factor 172 OS=Homo sapiens OX=9606 GN=BTAF1 PE=1 SV=2	BTAF1	0.001	4.849	1	2	2	2	1	1849	206.8	6.52	18	2
Q9NQS7	Inner centromere protein OS=Homo sapiens OX=9606 GN=INCENP PE=1 SV=3	INCENP	0.001	4.803	2	2	2	2	1	918	105.4	9.44	22	2
Q8WUZ0	B-cell CLL/lymphoma 7 protein family member C OS=Homo sapiens OX=9606 GN=BCL7C PE=1 SV=3	BCL7C	0.001	4.796	8	2	2	1	1	217	23.5	5.2	34	2
Q8NI36	WD repeat-containing protein 36 OS=Homo sapiens OX=9606 GN=WDR36 PE=1 SV=1	WDR36	0.001	4.713	3	2	2	2	1	951	105.3	7.53	34	2
Q9Y5V3	Melanoma-associated antigen D1 OS=Homo sapiens OX=9606 GN=MAGED1 PE=1 SV=3	MAGED1	0.001	4.711	2	2	2	2	1	778	86.1	5.83	33	2
Q00610	Clathrin heavy chain 1 OS=Homo sapiens OX=9606 GN=CLTC PE=1 SV=5	CLTC	0.001	4.672	1	2	2	2	1	1675	191.5	5.69	0	2
P27708	CAD protein OS=Homo sapiens OX=9606 GN=CAD PE=1 SV=3	CAD	0.001	4.64	1	2	2	2	1	2225	242.8	6.46	0	2
Q99856	AT-rich interactive domain-containing protein 3A OS=Homo sapiens OX=9606 GN=ARID3A PE=1 SV=2	ARID3A	0.001	4.599	3	2	2	2	1	593	62.9	4.91	36	2
Q13823	Nucleolar GTP-binding protein 2 OS=Homo sapiens OX=9606 GN=GNL2 PE=1 SV=1	GNL2	0.001	4.596	2	2	2	2	1	731	83.6	9.25	37	2
Q9Y6A4	Cilia- and flagella-associated protein 20 OS=Homo sapiens OX=9606 GN=CFAP20 PE=1 SV=1	CFAP20	0.001	4.592	10	2	2	2	1	193	22.8	9.76	27	2
Q9H2U2	Inorganic pyrophosphatase 2, mitochondrial OS=Homo sapiens OX=9606 GN=PPA2 PE=1 SV=2	PPA2	0.001	4.574	5	2	2	2	1	334	37.9	7.39	25	2
P09543	2',3'-cyclic-nucleotide 3'-phosphodiesterase OS=Homo sapiens OX=9606 GN=CNP PE=1 SV=2	CNP	0.001	4.572	5	2	2	2	1	421	47.5	9.07	15	2
Q6UB35	Monofunctional C1-tetrahydrofolate synthase, mitochondrial OS=Homo sapiens OX=9606 GN=MTHFD1L PE=1 SV=1	MTHFD1L	0.001	4.569	3	2	2	2	1	978	105.7	8.06	23	2
Q9Y6X3	MAU2 chromatid cohesion factor homolog OS=Homo sapiens OX=9606 GN=MAU2 PE=1 SV=2	MAU2	0.001	4.55	2	2	2	2	1	613	69	7.25	30	2
P27816	Microtubule-associated protein 4 OS=Homo sapiens OX=9606 GN=MAP4 PE=1 SV=3	MAP4	0.001	4.546	3	2	2	2	1	1152	120.9	5.43	37	2
Q6ZN08	Putative zinc finger protein 66 OS=Homo sapiens OX=9606 GN=ZNF66 PE=5 SV=3	ZNF66	0.001	4.544	14	2	2	2	1	573	65.8	9.33	0	2
Q9NWH9	SAFB-like transcription modulator OS=Homo sapiens OX=9606 GN=SLTM PE=1 SV=2	SLTM	0.001	4.535	1	2	2	2	1	1034	117.1	7.87	0	2
Q3ZCQ8	Mitochondrial import inner membrane translocase subunit TIM50 OS=Homo sapiens OX=9606 GN=TIMM50 PE=1 SV=2	TIMM50	0.001	4.503	9	2	2	2	1	353	39.6	8.37	21	2
P63010	AP-2 complex subunit beta OS=Homo sapiens OX=9606 GN=AP2B1 PE=1 SV=1	AP2B1	0.001	4.42	2	2	2	2	1	937	104.5	5.38	17	2
P32969	60S ribosomal protein L9 OS=Homo sapiens OX=9606 GN=RPL9 PE=1 SV=1	RPL9	0.001	4.374	6	2	2	2	1	192	21.9	9.95	36	2
Q15388	Mitochondrial import receptor subunit TOM20 homolog OS=Homo sapiens OX=9606 GN=TOMM20 PE=1 SV=1	TOMM20	0.001	4.184	13	2	2	2	1	145	16.3	8.6	25	2
O75494	Serine/arginine-rich splicing factor 10 OS=Homo sapiens OX=9606 GN=SRSF10 PE=1 SV=1	SRSF10	0.001	4.105	8	2	2	2	1	262	31.3	11.27	38	2
Q8N684	Cleavage and polyadenylation specificity factor subunit 7 OS=Homo sapiens OX=9606 GN=CPSF7 PE=1 SV=1	CPSF7	0.001	4.092	4	2	2	2	1	471	52	8	31	2
O14802	DNA-directed RNA polymerase III subunit RPC1 OS=Homo sapiens OX=9606 GN=POLR3A PE=1 SV=2	POLR3A	0.001	4.029	1	2	2	1	1	1390	155.5	8.48	16	2
Q9Y3E1	Hepatoma-derived growth factor-related protein 3 OS=Homo sapiens OX=9606 GN=HDGFL3 PE=1 SV=1	HDGFL3	0.001	4.014	8	2	2	2	1	203	22.6	7.99	23	2
P49674	Casein kinase I isoform epsilon OS=Homo sapiens OX=9606 GN=CSNK1E PE=1 SV=1	CSNK1E	0.001	4.013	6	2	2	2	1	416	47.3	9.66	16	2
Q86XP3	ATP-dependent RNA helicase DDX42 OS=Homo sapiens OX=9606 GN=DDX42 PE=1 SV=1	DDX42	0.001	3.967	2	2	2	2	1	938	102.9	7.02	16	2
Q9Y3C6	Peptidyl-prolyl cis-trans isomerase-like 1 OS=Homo sapiens OX=9606 GN=PPIL1 PE=1 SV=1	PPIL1	0.001	3.945	9	2	2	2	1	166	18.2	7.99	26	2
Q9ULV4	Coronin-1C OS=Homo sapiens OX=9606 GN=CORO1C PE=1 SV=1	CORO1C	0.001	3.918	3	2	2	2	1	474	53.2	7.08	23	2
O75147	Obscurin-like protein 1 OS=Homo sapiens OX=9606 GN=OBSL1 PE=1 SV=4	OBSL1	0.001	3.81	1	2	2	2	1	1896	206.8	5.63	25	2
Q96T37	RNA-binding protein 15 OS=Homo sapiens OX=9606 GN=RBM15 PE=1 SV=2	RBM15	0.001	3.792	2	2	2	2	1	977	107.1	10.08	37	2
Q13257	Mitotic spindle assembly checkpoint protein MAD2A OS=Homo sapiens OX=9606 GN=MAD2L1 PE=1 SV=1	MAD2L1	0.001	3.772	8	2	2	2	1	205	23.5	5.08	27	2
Q969V3	Nicalin OS=Homo sapiens OX=9606 GN=NCLN PE=1 SV=2	NCLN	0.001	3.74	3	2	2	2	1	563	62.9	6.89	21	2
Q14781	Chromobox protein homolog 2 OS=Homo sapiens OX=9606 GN=CBX2 PE=1 SV=2	CBX2	0.001	3.713	3	2	2	2	1	532	56	10.01	16	2
O15379	Histone deacetylase 3 OS=Homo sapiens OX=9606 GN=HDAC3 PE=1 SV=2	HDAC3	0.001	3.638	5	2	2	1	1	428	48.8	5.16	23	2
Q86VM9	Zinc finger CCCH domain-containing protein 18 OS=Homo sapiens OX=9606 GN=ZC3H18 PE=1 SV=2	ZC3H18	0.001	3.571	2	2	2	2	1	953	106.3	8.32	32	2
P34897	Serine hydroxymethyltransferase, mitochondrial OS=Homo sapiens OX=9606 GN=SHMT2 PE=1 SV=3	SHMT2	0.002	3.414	4	2	2	2	1	504	56	8.53	0	2
P26367	Paired box protein Pax-6 OS=Homo sapiens OX=9606 GN=PAX6 PE=1 SV=2	PAX6	0.002	3.311	5	2	2	2	1	422	46.7	9.36	15	2
Q15125	3-beta-hydroxysteroid-Delta(8),Delta(7)-isomerase OS=Homo sapiens OX=9606 GN=EBP PE=1 SV=3	EBP	0.002	3.247	5	1	2	1	1	230	26.3	7.9	22	1
P62191	26S proteasome regulatory subunit 4 OS=Homo sapiens OX=9606 GN=PSMC1 PE=1 SV=1	PSMC1	0.002	3.204	4	2	2	1	1	440	49.2	6.21	23	2
Q14318	Peptidyl-prolyl cis-trans isomerase FKBP8 OS=Homo sapiens OX=9606 GN=FKBP8 PE=1 SV=2	FKBP8	0.004	2.985	5	2	2	2	1	412	44.5	4.84	0	2
Q15007	Pre-mRNA-splicing regulator WTAP OS=Homo sapiens OX=9606 GN=WTAP PE=1 SV=2	WTAP	0.004	2.867	3	2	2	2	1	396	44.2	5.19	13	2
P46019	Phosphorylase b kinase regulatory subunit alpha, liver isoform OS=Homo sapiens OX=9606 GN=PHKA2 PE=1 SV=1	PHKA2	0.007	2.727	1	2	2	2	1	1235	138.3	6.44	34	2
Q9BV86	N-terminal Xaa-Pro-Lys N-methyltransferase 1 OS=Homo sapiens OX=9606 GN=NTMT1 PE=1 SV=3	NTMT1	0.011	2.572	4	1	2	1	1	223	25.4	5.52	42	1
Q13620	Cullin-4B OS=Homo sapiens OX=9606 GN=CUL4B PE=1 SV=4	CUL4B	0.021	2.142	3	2	2	2	1	913	103.9	7.37	0	2
Q96ST2	Protein IWS1 homolog OS=Homo sapiens OX=9606 GN=IWS1 PE=1 SV=2	IWS1	0.022	2.076	2	2	2	2	1	819	91.9	4.69	15	2
Q15818	Neuronal pentraxin-1 OS=Homo sapiens OX=9606 GN=NPTX1 PE=1 SV=2	NPTX1	0.051	1.25	4	1	2	1	1	432	47.1	6.55	0	1
Q96EE3	Nucleoporin SEH1 OS=Homo sapiens OX=9606 GN=SEH1L PE=1 SV=3	SEH1L	0	9.743	5	1	1	1	1	360	39.6	8.09	47	1
P55786	Puromycin-sensitive aminopeptidase OS=Homo sapiens OX=9606 GN=NPEPPS PE=1 SV=2	NPEPPS	0	8.954	2	1	1	1	1	919	103.2	5.72	41	1
Q92794	Histone acetyltransferase KAT6A OS=Homo sapiens OX=9606 GN=KAT6A PE=1 SV=2	KAT6A	0	8.217	1	1	1	1	1	2004	224.9	5.68	55	1
Q9NZI7	Upstream-binding protein 1 OS=Homo sapiens OX=9606 GN=UBP1 PE=1 SV=1	UBP1	0	7.966	3	1	1	1	1	540	60.5	6.35	70	1
Q9P003	Protein cornichon homolog 4 OS=Homo sapiens OX=9606 GN=CNIH4 PE=1 SV=1	CNIH4	0	7.308	14	1	1	1	1	139	16.1	6.65	42	1
P40424	Pre-B-cell leukemia transcription factor 1 OS=Homo sapiens OX=9606 GN=PBX1 PE=1 SV=1	PBX1	0	7.305	3	1	1	1	1	430	46.6	7.03	59	1
Q15542	Transcription initiation factor TFIID subunit 5 OS=Homo sapiens OX=9606 GN=TAF5 PE=1 SV=3	TAF5	0.001	7.091	1	1	1	1	1	800	86.8	5.64	59	1
Q9NX58	Cell growth-regulating nucleolar protein OS=Homo sapiens OX=9606 GN=LYAR PE=1 SV=2	LYAR	0.001	6.931	4	1	1	1	1	379	43.6	9.54	58	1
Q9NVX2	Notchless protein homolog 1 OS=Homo sapiens OX=9606 GN=NLE1 PE=1 SV=4	NLE1	0.001	6.845	3	1	1	1	1	485	53.3	7.34	66	1
Q9UNL2	Translocon-associated protein subunit gamma OS=Homo sapiens OX=9606 GN=SSR3 PE=1 SV=1	SSR3	0.001	6.726	8	1	1	1	1	185	21.1	9.61	84	1
P13804	Electron transfer flavoprotein subunit alpha, mitochondrial OS=Homo sapiens OX=9606 GN=ETFA PE=1 SV=1	ETFA	0.001	6.653	5	1	1	1	1	333	35.1	8.38	43	1
Q9Y285	Phenylalanine--tRNA ligase alpha subunit OS=Homo sapiens OX=9606 GN=FARSA PE=1 SV=3	FARSA	0.001	6.477	5	1	1	1	1	508	57.5	7.8	0	1
P78549	Endonuclease III-like protein 1 OS=Homo sapiens OX=9606 GN=NTHL1 PE=1 SV=2	NTHL1	0.001	6.463	5	1	1	1	1	312	34.4	9.67	42	1
Q06609	DNA repair protein RAD51 homolog 1 OS=Homo sapiens OX=9606 GN=RAD51 PE=1 SV=1	RAD51	0.001	6.395	5	1	1	1	1	339	36.9	5.6	64	1
Q5MNZ6	WD repeat domain phosphoinositide-interacting protein 3 OS=Homo sapiens OX=9606 GN=WDR45B PE=1 SV=2	WDR45B	0.001	6.328	4	1	1	1	1	344	38.1	7.59	40	1
P61289	Proteasome activator complex subunit 3 OS=Homo sapiens OX=9606 GN=PSME3 PE=1 SV=1	PSME3	0.001	6.296	6	1	1	1	1	254	29.5	5.95	59	1
O14880	Microsomal glutathione S-transferase 3 OS=Homo sapiens OX=9606 GN=MGST3 PE=1 SV=1	MGST3	0.001	6.197	10	1	1	1	1	152	16.5	9.38	59	1
P36969	Phospholipid hydroperoxide glutathione peroxidase OS=Homo sapiens OX=9606 GN=GPX4 PE=1 SV=3	GPX4	0.001	6.14	7	1	1	1	1	197	22.2	8.37	70	1
Q9NV06	DDB1- and CUL4-associated factor 13 OS=Homo sapiens OX=9606 GN=DCAF13 PE=1 SV=2	DCAF13	0.001	5.91	3	1	1	1	1	445	51.4	9.19	42	1
Q9NV31	U3 small nucleolar ribonucleoprotein protein IMP3 OS=Homo sapiens OX=9606 GN=IMP3 PE=1 SV=1	IMP3	0.001	5.891	10	1	1	1	1	184	21.8	9.5	37	1
Q96AB3	Isochorismatase domain-containing protein 2 OS=Homo sapiens OX=9606 GN=ISOC2 PE=1 SV=1	ISOC2	0.001	5.81	7	1	1	1	1	205	22.3	7.77	46	1
Q6P4A7	Sideroflexin-4 OS=Homo sapiens OX=9606 GN=SFXN4 PE=1 SV=1	SFXN4	0.001	5.702	4	1	1	1	1	337	38	9.19	49	1
Q13501	Sequestosome-1 OS=Homo sapiens OX=9606 GN=SQSTM1 PE=1 SV=1	SQSTM1	0.001	5.678	3	1	1	1	1	440	47.7	5.22	49	1
Q8WXF1	Paraspeckle component 1 OS=Homo sapiens OX=9606 GN=PSPC1 PE=1 SV=1	PSPC1	0.001	5.632	3	1	1	1	1	523	58.7	6.67	29	1
P98194	Calcium-transporting ATPase type 2C member 1 OS=Homo sapiens OX=9606 GN=ATP2C1 PE=1 SV=3	ATP2C1	0.001	5.628	1	1	1	1	1	919	100.5	6.74	55	1
O15381	Nuclear valosin-containing protein-like OS=Homo sapiens OX=9606 GN=NVL PE=1 SV=1	NVL	0.001	5.582	2	1	1	1	1	856	95	6.48	26	1
P51114	Fragile X mental retardation syndrome-related protein 1 OS=Homo sapiens OX=9606 GN=FXR1 PE=1 SV=3	FXR1	0.001	5.475	2	1	1	1	1	621	69.7	6.15	46	1
Q9H8M2	Bromodomain-containing protein 9 OS=Homo sapiens OX=9606 GN=BRD9 PE=1 SV=2	BRD9	0.001	5.406	2	1	1	1	1	597	67	6.19	36	1
Q9UJZ1	Stomatin-like protein 2, mitochondrial OS=Homo sapiens OX=9606 GN=STOML2 PE=1 SV=1	STOML2	0.001	5.391	4	1	1	1	1	356	38.5	7.39	51	1
O15213	WD repeat-containing protein 46 OS=Homo sapiens OX=9606 GN=WDR46 PE=1 SV=3	WDR46	0.001	5.38	2	1	1	1	1	610	68	9.67	50	1
Q01814	Plasma membrane calcium-transporting ATPase 2 OS=Homo sapiens OX=9606 GN=ATP2B2 PE=1 SV=2	ATP2B2	0.001	5.304	1	1	1	1	1	1243	136.8	5.91	76	1
Q96F45	Zinc finger protein 503 OS=Homo sapiens OX=9606 GN=ZNF503 PE=1 SV=1	ZNF503	0.001	5.266	2	1	1	1	1	646	62.5	8.7	31	1
Q969N2	GPI transamidase component PIG-T OS=Homo sapiens OX=9606 GN=PIGT PE=1 SV=1	PIGT	0.001	5.261	2	1	1	1	1	578	65.7	8.38	62	1
Q86Y07	Serine/threonine-protein kinase VRK2 OS=Homo sapiens OX=9606 GN=VRK2 PE=1 SV=3	VRK2	0.001	5.244	3	1	1	1	1	508	58.1	8.84	33	1
P19404	NADH dehydrogenase [ubiquinone] flavoprotein 2, mitochondrial OS=Homo sapiens OX=9606 GN=NDUFV2 PE=1 SV=2	NDUFV2	0.001	5.19	5	1	1	1	1	249	27.4	8.06	57	1
P37198	Nuclear pore glycoprotein p62 OS=Homo sapiens OX=9606 GN=NUP62 PE=1 SV=3	NUP62	0.001	5.188	2	1	1	1	1	522	53.2	5.31	40	1
Q4G0J3	La-related protein 7 OS=Homo sapiens OX=9606 GN=LARP7 PE=1 SV=1	LARP7	0.001	5.143	2	1	1	1	1	582	66.9	9.55	36	1
P24666	Low molecular weight phosphotyrosine protein phosphatase OS=Homo sapiens OX=9606 GN=ACP1 PE=1 SV=3	ACP1	0.001	5.024	8	1	1	1	1	158	18	6.74	23	1
P52907	F-actin-capping protein subunit alpha-1 OS=Homo sapiens OX=9606 GN=CAPZA1 PE=1 SV=3	CAPZA1	0.001	5.021	6	1	1	1	1	286	32.9	5.69	44	1
Q96E14	RecQ-mediated genome instability protein 2 OS=Homo sapiens OX=9606 GN=RMI2 PE=1 SV=2	RMI2	0.001	4.996	10	1	1	1	1	147	15.9	7.9	62	1
Q15084	Protein disulfide-isomerase A6 OS=Homo sapiens OX=9606 GN=PDIA6 PE=1 SV=1	PDIA6	0.001	4.982	3	1	1	1	1	440	48.1	5.08	42	1
Q8NCA5	Protein FAM98A OS=Homo sapiens OX=9606 GN=FAM98A PE=1 SV=2	FAM98A	0.001	4.976	2	1	1	1	1	518	55.2	8.95	48	1
E9PAV3	Nascent polypeptide-associated complex subunit alpha, muscle-specific form OS=Homo sapiens OX=9606 GN=NACA PE=1 SV=1	NACA	0.001	4.96	1	1	1	1	1	2078	205.3	9.58	0	1
Q9BSM1	Polycomb group RING finger protein 1 OS=Homo sapiens OX=9606 GN=PCGF1 PE=1 SV=2	PCGF1	0.001	4.956	5	1	1	1	1	259	30.3	8.91	26	1
Q99623	Prohibitin-2 OS=Homo sapiens OX=9606 GN=PHB2 PE=1 SV=2	PHB2	0.001	4.907	3	1	1	1	1	299	33.3	9.83	58	1
O00566	U3 small nucleolar ribonucleoprotein protein MPP10 OS=Homo sapiens OX=9606 GN=MPHOSPH10 PE=1 SV=2	MPHOSPH10	0.001	4.896	3	1	1	1	1	681	78.8	4.86	20	1
Q9UNS1	Protein timeless homolog OS=Homo sapiens OX=9606 GN=TIMELESS PE=1 SV=2	TIMELESS	0.001	4.889	1	1	1	1	1	1208	138.6	5.4	49	1
Q5TA45	Integrator complex subunit 11 OS=Homo sapiens OX=9606 GN=INTS11 PE=1 SV=2	INTS11	0.001	4.884	2	1	1	1	1	600	67.6	8.06	42	1
Q92530	Proteasome inhibitor PI31 subunit OS=Homo sapiens OX=9606 GN=PSMF1 PE=1 SV=2	PSMF1	0.001	4.839	6	1	1	1	1	271	29.8	5.74	0	1
O96000	NADH dehydrogenase [ubiquinone] 1 beta subcomplex subunit 10 OS=Homo sapiens OX=9606 GN=NDUFB10 PE=1 SV=3	NDUFB10	0.001	4.824	8	1	1	1	1	172	20.8	8.48	18	1
Q6IPU0	Centromere protein P OS=Homo sapiens OX=9606 GN=CENPP PE=1 SV=1	CENPP	0.001	4.811	5	1	1	1	1	288	33.1	6.27	20	1
O14929	Histone acetyltransferase type B catalytic subunit OS=Homo sapiens OX=9606 GN=HAT1 PE=1 SV=1	HAT1	0.001	4.735	6	1	1	1	1	419	49.5	5.69	0	1
Q9NP72	Ras-related protein Rab-18 OS=Homo sapiens OX=9606 GN=RAB18 PE=1 SV=1	RAB18	0.001	4.704	5	1	1	1	1	206	23	5.24	34	1
Q9BXY0	Protein MAK16 homolog OS=Homo sapiens OX=9606 GN=MAK16 PE=1 SV=2	MAK16	0.001	4.701	6	1	1	1	1	300	35.3	5.38	0	1
Q7Z2W4	Zinc finger CCCH-type antiviral protein 1 OS=Homo sapiens OX=9606 GN=ZC3HAV1 PE=1 SV=3	ZC3HAV1	0.001	4.691	2	1	1	1	1	902	101.4	8.4	61	1
Q8NC56	LEM domain-containing protein 2 OS=Homo sapiens OX=9606 GN=LEMD2 PE=1 SV=1	LEMD2	0.001	4.669	2	1	1	1	1	503	56.9	9	51	1
Q92797	Symplekin OS=Homo sapiens OX=9606 GN=SYMPK PE=1 SV=2	SYMPK	0.001	4.658	1	1	1	1	1	1274	141.1	6.13	0	1
P05387	60S acidic ribosomal protein P2 OS=Homo sapiens OX=9606 GN=RPLP2 PE=1 SV=1	RPLP2	0.001	4.653	10	1	1	1	1	115	11.7	4.54	35	1
Q9UI09	NADH dehydrogenase [ubiquinone] 1 alpha subcomplex subunit 12 OS=Homo sapiens OX=9606 GN=NDUFA12 PE=1 SV=1	NDUFA12	0.001	4.59	12	1	1	1	1	145	17.1	9.63	0	1
Q9NYY8	FAST kinase domain-containing protein 2, mitochondrial OS=Homo sapiens OX=9606 GN=FASTKD2 PE=1 SV=1	FASTKD2	0.001	4.555	2	1	1	1	1	710	81.4	8.05	33	1
P18031	Tyrosine-protein phosphatase non-receptor type 1 OS=Homo sapiens OX=9606 GN=PTPN1 PE=1 SV=1	PTPN1	0.001	4.519	3	1	1	1	1	435	49.9	6.27	48	1
P52294	Importin subunit alpha-5 OS=Homo sapiens OX=9606 GN=KPNA1 PE=1 SV=3	KPNA1	0.001	4.515	2	1	1	1	1	538	60.2	5.01	48	1
P67812	Signal peptidase complex catalytic subunit SEC11A OS=Homo sapiens OX=9606 GN=SEC11A PE=1 SV=1	SEC11A	0.001	4.514	4	1	1	1	1	179	20.6	9.48	56	1
Q92610	Zinc finger protein 592 OS=Homo sapiens OX=9606 GN=ZNF592 PE=1 SV=2	ZNF592	0.001	4.506	1	1	1	1	1	1267	137.4	7.84	33	1
Q92785	Zinc finger protein ubi-d4 OS=Homo sapiens OX=9606 GN=DPF2 PE=1 SV=2	DPF2	0.001	4.467	2	1	1	1	1	391	44.1	6.33	44	1
Q07864	DNA polymerase epsilon catalytic subunit A OS=Homo sapiens OX=9606 GN=POLE PE=1 SV=5	POLE	0.001	4.467	1	1	1	1	1	2286	261.4	6.39	0	1
Q5BKY9	Protein FAM133B OS=Homo sapiens OX=9606 GN=FAM133B PE=1 SV=1	FAM133B	0.001	4.454	4	1	1	1	1	247	28.4	10.02	46	1
P05412	Transcription factor AP-1 OS=Homo sapiens OX=9606 GN=JUN PE=1 SV=2	JUN	0.001	4.429	4	1	1	1	1	331	35.7	8.76	38	1
Q96N67	Dedicator of cytokinesis protein 7 OS=Homo sapiens OX=9606 GN=DOCK7 PE=1 SV=4	DOCK7	0.001	4.426	1	1	1	1	1	2140	242.4	6.8	28	1
Q6PI48	Aspartate--tRNA ligase, mitochondrial OS=Homo sapiens OX=9606 GN=DARS2 PE=1 SV=1	DARS2	0.001	4.417	1	1	1	1	1	645	73.5	8.02	40	1
Q9NNW5	WD repeat-containing protein 6 OS=Homo sapiens OX=9606 GN=WDR6 PE=1 SV=1	WDR6	0.001	4.409	1	1	1	1	1	1121	121.6	6.87	34	1
Q7KZF4	Staphylococcal nuclease domain-containing protein 1 OS=Homo sapiens OX=9606 GN=SND1 PE=1 SV=1	SND1	0.001	4.314	1	1	1	1	1	910	101.9	7.17	31	1
Q9UJ14	Glutathione hydrolase 7 OS=Homo sapiens OX=9606 GN=GGT7 PE=1 SV=2	GGT7	0.001	4.282	2	1	1	1	1	662	70.4	5.1	48	1
Q86U70	LIM domain-binding protein 1 OS=Homo sapiens OX=9606 GN=LDB1 PE=1 SV=2	LDB1	0.001	4.272	4	1	1	1	1	411	46.5	6.96	19	1
Q969Z0	FAST kinase domain-containing protein 4 OS=Homo sapiens OX=9606 GN=TBRG4 PE=1 SV=1	TBRG4	0.001	4.265	3	1	1	1	1	631	70.7	7.42	0	1
O75880	Protein SCO1 homolog, mitochondrial OS=Homo sapiens OX=9606 GN=SCO1 PE=1 SV=1	SCO1	0.001	4.249	5	1	1	1	1	301	33.8	8.88	31	1
Q9NQW6	Anillin OS=Homo sapiens OX=9606 GN=ANLN PE=1 SV=2	ANLN	0.001	4.245	1	1	1	1	1	1124	124.1	8.07	36	1
A0FGR8	Extended synaptotagmin-2 OS=Homo sapiens OX=9606 GN=ESYT2 PE=1 SV=1	ESYT2	0.001	4.244	1	1	1	1	1	921	102.3	9.26	51	1
P09211	Glutathione S-transferase P OS=Homo sapiens OX=9606 GN=GSTP1 PE=1 SV=2	GSTP1	0.001	4.235	10	1	1	1	1	210	23.3	5.64	29	1
Q96CN7	Isochorismatase domain-containing protein 1 OS=Homo sapiens OX=9606 GN=ISOC1 PE=1 SV=3	ISOC1	0.001	4.208	5	1	1	1	1	298	32.2	7.39	28	1
Q9NUQ8	ATP-binding cassette sub-family F member 3 OS=Homo sapiens OX=9606 GN=ABCF3 PE=1 SV=2	ABCF3	0.001	4.177	1	1	1	1	1	709	79.7	6.34	77	1
Q6YN16	Hydroxysteroid dehydrogenase-like protein 2 OS=Homo sapiens OX=9606 GN=HSDL2 PE=1 SV=1	HSDL2	0.001	4.155	4	1	1	1	1	418	45.4	7.99	26	1
Q01658	Protein Dr1 OS=Homo sapiens OX=9606 GN=DR1 PE=1 SV=1	DR1	0.001	4.139	7	1	1	1	1	176	19.4	4.75	37	1
Q8N8A6	ATP-dependent RNA helicase DDX51 OS=Homo sapiens OX=9606 GN=DDX51 PE=1 SV=3	DDX51	0.001	4.08	2	1	1	1	1	666	72.4	8.16	30	1
P35237	Serpin B6 OS=Homo sapiens OX=9606 GN=SERPINB6 PE=1 SV=3	SERPINB6	0.001	4.065	4	1	1	1	1	376	42.6	5.27	21	1
Q6UW68	Transmembrane protein 205 OS=Homo sapiens OX=9606 GN=TMEM205 PE=1 SV=1	TMEM205	0.001	4.026	9	1	1	1	1	189	21.2	8.62	28	1
Q6Q0C0	E3 ubiquitin-protein ligase TRAF7 OS=Homo sapiens OX=9606 GN=TRAF7 PE=1 SV=1	TRAF7	0.001	4.007	1	1	1	1	1	670	74.6	7.15	31	1
Q86Y56	Dynein assembly factor 5, axonemal OS=Homo sapiens OX=9606 GN=DNAAF5 PE=1 SV=4	DNAAF5	0.001	3.985	2	1	1	1	1	855	93.5	6.42	30	1
Q13610	Periodic tryptophan protein 1 homolog OS=Homo sapiens OX=9606 GN=PWP1 PE=1 SV=1	PWP1	0.001	3.981	3	1	1	1	1	501	55.8	4.77	15	1
P28288	ATP-binding cassette sub-family D member 3 OS=Homo sapiens OX=9606 GN=ABCD3 PE=1 SV=1	ABCD3	0.001	3.979	2	1	1	1	1	659	75.4	9.36	23	1
Q9Y672	Dolichyl pyrophosphate Man9GlcNAc2 alpha-1,3-glucosyltransferase OS=Homo sapiens OX=9606 GN=ALG6 PE=1 SV=2	ALG6	0.001	3.974	3	1	1	1	1	507	58.1	8.46	32	1
P48651	Phosphatidylserine synthase 1 OS=Homo sapiens OX=9606 GN=PTDSS1 PE=1 SV=1	PTDSS1	0.001	3.969	2	1	1	1	1	473	55.5	8.43	29	1
O15269	Serine palmitoyltransferase 1 OS=Homo sapiens OX=9606 GN=SPTLC1 PE=1 SV=1	SPTLC1	0.001	3.957	4	1	1	1	1	473	52.7	6.01	17	1
Q69YN2	CWF19-like protein 1 OS=Homo sapiens OX=9606 GN=CWF19L1 PE=1 SV=2	CWF19L1	0.001	3.949	3	1	1	1	1	538	60.6	7.24	28	1
Q96FW1	Ubiquitin thioesterase OTUB1 OS=Homo sapiens OX=9606 GN=OTUB1 PE=1 SV=2	OTUB1	0.001	3.943	3	1	1	1	1	271	31.3	4.94	29	1
P16220	Cyclic AMP-responsive element-binding protein 1 OS=Homo sapiens OX=9606 GN=CREB1 PE=1 SV=3	CREB1	0.001	3.942	3	1	1	1	1	327	35.1	5.27	49	1
Q8IY37	Probable ATP-dependent RNA helicase DHX37 OS=Homo sapiens OX=9606 GN=DHX37 PE=1 SV=1	DHX37	0.001	3.939	1	1	1	1	1	1157	129.5	8.1	52	1
P32189	Glycerol kinase OS=Homo sapiens OX=9606 GN=GK PE=1 SV=3	GK	0.001	3.931	2	1	1	1	1	559	61.2	6.54	49	1
P31153	S-adenosylmethionine synthase isoform type-2 OS=Homo sapiens OX=9606 GN=MAT2A PE=1 SV=1	MAT2A	0.001	3.925	3	1	1	1	1	395	43.6	6.48	26	1
Q9UGU5	HMG domain-containing protein 4 OS=Homo sapiens OX=9606 GN=HMGXB4 PE=1 SV=2	HMGXB4	0.001	3.919	3	1	1	1	1	601	65.7	9.32	0	1
O95793	Double-stranded RNA-binding protein Staufen homolog 1 OS=Homo sapiens OX=9606 GN=STAU1 PE=1 SV=2	STAU1	0.001	3.919	2	1	1	1	1	577	63.1	9.44	25	1
Q68CQ4	Digestive organ expansion factor homolog OS=Homo sapiens OX=9606 GN=DIEXF PE=1 SV=2	DIEXF	0.001	3.913	1	1	1	1	1	756	87	5.88	43	1
P11166	Solute carrier family 2, facilitated glucose transporter member 1 OS=Homo sapiens OX=9606 GN=SLC2A1 PE=1 SV=2	SLC2A1	0.001	3.91	2	1	1	1	1	492	54	8.72	49	1
Q8TEQ6	Gem-associated protein 5 OS=Homo sapiens OX=9606 GN=GEMIN5 PE=1 SV=3	GEMIN5	0.001	3.877	1	1	1	1	1	1508	168.5	6.62	26	1
Q6ZRQ5	Protein MMS22-like OS=Homo sapiens OX=9606 GN=MMS22L PE=1 SV=3	MMS22L	0.001	3.87	1	1	1	1	1	1243	142.2	7.12	34	1
P85037	Forkhead box protein K1 OS=Homo sapiens OX=9606 GN=FOXK1 PE=1 SV=1	FOXK1	0.001	3.845	2	1	1	1	1	733	75.4	9.32	15	1
Q14258	E3 ubiquitin/ISG15 ligase TRIM25 OS=Homo sapiens OX=9606 GN=TRIM25 PE=1 SV=2	TRIM25	0.001	3.825	2	1	1	1	1	630	70.9	8.09	26	1
Q9NX24	H/ACA ribonucleoprotein complex subunit 2 OS=Homo sapiens OX=9606 GN=NHP2 PE=1 SV=1	NHP2	0.001	3.823	12	1	1	1	1	153	17.2	8.22	37	1
Q9UHG3	Prenylcysteine oxidase 1 OS=Homo sapiens OX=9606 GN=PCYOX1 PE=1 SV=3	PCYOX1	0.001	3.822	2	1	1	1	1	505	56.6	6.18	41	1
Q9UN86	Ras GTPase-activating protein-binding protein 2 OS=Homo sapiens OX=9606 GN=G3BP2 PE=1 SV=2	G3BP2	0.001	3.818	3	1	1	1	1	482	54.1	5.55	22	1
Q9Y2W2	WW domain-binding protein 11 OS=Homo sapiens OX=9606 GN=WBP11 PE=1 SV=1	WBP11	0.001	3.805	2	1	1	1	1	641	70	8.38	21	1
Q8WVX9	Fatty acyl-CoA reductase 1 OS=Homo sapiens OX=9606 GN=FAR1 PE=1 SV=1	FAR1	0.001	3.782	3	1	1	1	1	515	59.3	9.17	25	1
P00338	L-lactate dehydrogenase A chain OS=Homo sapiens OX=9606 GN=LDHA PE=1 SV=2	LDHA	0.001	3.781	3	1	1	1	1	332	36.7	8.27	0	1
P51970	NADH dehydrogenase [ubiquinone] 1 alpha subcomplex subunit 8 OS=Homo sapiens OX=9606 GN=NDUFA8 PE=1 SV=3	NDUFA8	0.001	3.777	8	1	1	1	1	172	20.1	7.65	0	1
P31260	Homeobox protein Hox-A10 OS=Homo sapiens OX=9606 GN=HOXA10 PE=1 SV=3	HOXA10	0.001	3.773	2	1	1	1	1	410	42.4	8.34	34	1
Q96C19	EF-hand domain-containing protein D2 OS=Homo sapiens OX=9606 GN=EFHD2 PE=1 SV=1	EFHD2	0.001	3.772	5	1	1	1	1	240	26.7	5.2	31	1
Q14254	Flotillin-2 OS=Homo sapiens OX=9606 GN=FLOT2 PE=1 SV=2	FLOT2	0.001	3.771	3	1	1	1	1	428	47	5.25	38	1
P53582	Methionine aminopeptidase 1 OS=Homo sapiens OX=9606 GN=METAP1 PE=1 SV=2	METAP1	0.001	3.761	3	1	1	1	1	386	43.2	7.17	45	1
Q9H9Y2	Ribosome production factor 1 OS=Homo sapiens OX=9606 GN=RPF1 PE=1 SV=2	RPF1	0.001	3.701	3	1	1	1	1	349	40.1	10.01	40	1
Q9UQN3	Charged multivesicular body protein 2b OS=Homo sapiens OX=9606 GN=CHMP2B PE=1 SV=1	CHMP2B	0.001	3.691	4	1	1	1	1	213	23.9	8.76	33	1
Q6NUQ4	Transmembrane protein 214 OS=Homo sapiens OX=9606 GN=TMEM214 PE=1 SV=2	TMEM214	0.001	3.652	1	1	1	1	1	689	77.1	9.14	48	1
O60573	Eukaryotic translation initiation factor 4E type 2 OS=Homo sapiens OX=9606 GN=EIF4E2 PE=1 SV=1	EIF4E2	0.001	3.63	4	1	1	1	1	245	28.3	8.88	31	1
Q99714	3-hydroxyacyl-CoA dehydrogenase type-2 OS=Homo sapiens OX=9606 GN=HSD17B10 PE=1 SV=3	HSD17B10	0.001	3.609	5	1	1	1	1	261	26.9	7.78	46	1
Q9UH17	DNA dC->dU-editing enzyme APOBEC-3B OS=Homo sapiens OX=9606 GN=APOBEC3B PE=1 SV=1	APOBEC3B	0.001	3.603	3	1	1	1	1	382	45.9	6.06	27	1
Q9HC07	Transmembrane protein 165 OS=Homo sapiens OX=9606 GN=TMEM165 PE=1 SV=1	TMEM165	0.001	3.598	6	1	1	1	1	324	34.9	7.02	0	1
O75828	Carbonyl reductase [NADPH] 3 OS=Homo sapiens OX=9606 GN=CBR3 PE=1 SV=3	CBR3	0.001	3.595	5	1	1	1	1	277	30.8	6.18	23	1
Q8WVD3	E3 ubiquitin-protein ligase RNF138 OS=Homo sapiens OX=9606 GN=RNF138 PE=1 SV=1	RNF138	0.001	3.589	4	1	1	1	1	245	28.2	6.93	41	1
Q8NEJ9	Neuroguidin OS=Homo sapiens OX=9606 GN=NGDN PE=1 SV=1	NGDN	0.001	3.587	4	1	1	1	1	315	35.9	9.57	23	1
Q9H582	Zinc finger protein 644 OS=Homo sapiens OX=9606 GN=ZNF644 PE=1 SV=2	ZNF644	0.001	3.578	1	1	1	1	1	1327	149.5	8.16	0	1
Q15345	Leucine-rich repeat-containing protein 41 OS=Homo sapiens OX=9606 GN=LRRC41 PE=1 SV=3	LRRC41	0.001	3.571	2	1	1	1	1	812	88.6	8.38	31	1
P41240	Tyrosine-protein kinase CSK OS=Homo sapiens OX=9606 GN=CSK PE=1 SV=1	CSK	0.001	3.57	2	1	1	1	1	450	50.7	7.06	28	1
Q76FK4	Nucleolar protein 8 OS=Homo sapiens OX=9606 GN=NOL8 PE=1 SV=1	NOL8	0.002	3.553	1	1	1	1	1	1167	131.5	7.09	29	1
Q5JTV8	Torsin-1A-interacting protein 1 OS=Homo sapiens OX=9606 GN=TOR1AIP1 PE=1 SV=2	TOR1AIP1	0.002	3.553	3	1	1	1	1	583	66.2	8.18	19	1
P38432	Coilin OS=Homo sapiens OX=9606 GN=COIL PE=1 SV=1	COIL	0.002	3.537	2	1	1	1	1	576	62.6	9.07	33	1
P22234	Multifunctional protein ADE2 OS=Homo sapiens OX=9606 GN=PAICS PE=1 SV=3	PAICS	0.002	3.535	3	1	1	1	1	425	47	7.23	23	1
Q96IY1	Kinetochore-associated protein NSL1 homolog OS=Homo sapiens OX=9606 GN=NSL1 PE=1 SV=3	NSL1	0.002	3.527	5	1	1	1	1	281	32.1	6.79	17	1
Q86VU5	Catechol O-methyltransferase domain-containing protein 1 OS=Homo sapiens OX=9606 GN=COMTD1 PE=1 SV=1	COMTD1	0.002	3.526	3	1	1	1	1	262	28.8	8.38	39	1
Q9BQ61	Telomerase RNA component interacting RNase OS=Homo sapiens OX=9606 GN=TRIR PE=1 SV=1	TRIR	0.002	3.52	5	1	1	1	1	176	18.4	9.44	34	1
Q9UFC0	Leucine-rich repeat and WD repeat-containing protein 1 OS=Homo sapiens OX=9606 GN=LRWD1 PE=1 SV=2	LRWD1	0.002	3.497	1	1	1	1	1	647	70.8	7.21	32	1
Q9Y5Z9	UbiA prenyltransferase domain-containing protein 1 OS=Homo sapiens OX=9606 GN=UBIAD1 PE=1 SV=1	UBIAD1	0.002	3.481	3	1	1	1	1	338	36.8	8.15	29	1
Q86XL3	Ankyrin repeat and LEM domain-containing protein 2 OS=Homo sapiens OX=9606 GN=ANKLE2 PE=1 SV=4	ANKLE2	0.002	3.479	1	1	1	1	1	938	104.1	7.09	20	1
Q14160	Protein scribble homolog OS=Homo sapiens OX=9606 GN=SCRIB PE=1 SV=4	SCRIB	0.002	3.464	1	1	1	1	1	1630	174.8	5.07	24	1
Q66LE6	Serine/threonine-protein phosphatase 2A 55 kDa regulatory subunit B delta isoform OS=Homo sapiens OX=9606 GN=PPP2R2D PE=1 SV=1	PPP2R2D	0.002	3.452	2	1	1	1	1	453	52	6.39	14	1
P35606	Coatomer subunit beta' OS=Homo sapiens OX=9606 GN=COPB2 PE=1 SV=2	COPB2	0.002	3.448	1	1	1	1	1	906	102.4	5.27	33	1
P20719	Homeobox protein Hox-A5 OS=Homo sapiens OX=9606 GN=HOXA5 PE=1 SV=2	HOXA5	0.002	3.429	5	1	1	1	1	270	29.3	9.25	45	1
Q96FZ7	Charged multivesicular body protein 6 OS=Homo sapiens OX=9606 GN=CHMP6 PE=1 SV=3	CHMP6	0.002	3.421	3	1	1	1	1	201	23.5	5.31	59	1
P49593	Protein phosphatase 1F OS=Homo sapiens OX=9606 GN=PPM1F PE=1 SV=3	PPM1F	0.002	3.418	2	1	1	1	1	454	49.8	5.1	0	1
Q9UFW8	CGG triplet repeat-binding protein 1 OS=Homo sapiens OX=9606 GN=CGGBP1 PE=1 SV=2	CGGBP1	0.002	3.406	5	1	1	1	1	167	18.8	8.95	28	1
P11310	Medium-chain specific acyl-CoA dehydrogenase, mitochondrial OS=Homo sapiens OX=9606 GN=ACADM PE=1 SV=1	ACADM	0.002	3.403	3	1	1	1	1	421	46.6	8.37	15	1
Q5QJE6	Deoxynucleotidyltransferase terminal-interacting protein 2 OS=Homo sapiens OX=9606 GN=DNTTIP2 PE=1 SV=2	DNTTIP2	0.002	3.394	2	1	1	1	1	756	84.4	6.16	28	1
Q7Z569	BRCA1-associated protein OS=Homo sapiens OX=9606 GN=BRAP PE=1 SV=2	BRAP	0.002	3.375	2	1	1	1	1	592	67.3	5.92	0	1
O75717	WD repeat and HMG-box DNA-binding protein 1 OS=Homo sapiens OX=9606 GN=WDHD1 PE=1 SV=1	WDHD1	0.002	3.369	1	1	1	1	1	1129	125.9	5.62	27	1
Q9Y651	Transcription factor SOX-21 OS=Homo sapiens OX=9606 GN=SOX21 PE=2 SV=1	SOX21	0.002	3.369	4	1	1	1	1	276	28.6	9.73	45	1
Q02241	Kinesin-like protein KIF23 OS=Homo sapiens OX=9606 GN=KIF23 PE=1 SV=3	KIF23	0.002	3.355	1	1	1	1	1	960	110	8.51	39	1
Q9HA47	Uridine-cytidine kinase 1 OS=Homo sapiens OX=9606 GN=UCK1 PE=1 SV=1	UCK1	0.002	3.353	3	1	1	1	1	277	31.4	7.3	36	1
P0C7P4	Putative cytochrome b-c1 complex subunit Rieske-like protein 1 OS=Homo sapiens OX=9606 GN=UQCRFS1P1 PE=5 SV=1	UQCRFS1P1	0.002	3.335	3	1	1	1	1	283	30.8	8.87	38	1
Q9NRX1	RNA-binding protein PNO1 OS=Homo sapiens OX=9606 GN=PNO1 PE=1 SV=1	PNO1	0.002	3.335	4	1	1	1	1	252	27.9	9.73	33	1
O43583	Density-regulated protein OS=Homo sapiens OX=9606 GN=DENR PE=1 SV=2	DENR	0.002	3.329	4	1	1	1	1	198	22.1	5.3	46	1
P60468	Protein transport protein Sec61 subunit beta OS=Homo sapiens OX=9606 GN=SEC61B PE=1 SV=2	SEC61B	0.002	3.325	16	1	1	1	1	96	10	11.56	48	1
P53618	Coatomer subunit beta OS=Homo sapiens OX=9606 GN=COPB1 PE=1 SV=3	COPB1	0.002	3.321	2	1	1	1	1	953	107.1	6.05	0	1
O95235	Kinesin-like protein KIF20A OS=Homo sapiens OX=9606 GN=KIF20A PE=1 SV=1	KIF20A	0.002	3.305	1	1	1	1	1	890	100.2	6.92	30	1
Q96HA1	Nuclear envelope pore membrane protein POM 121 OS=Homo sapiens OX=9606 GN=POM121 PE=1 SV=2	POM121	0.002	3.291	1	1	1	1	1	1249	127.6	10.56	29	1
O15127	Secretory carrier-associated membrane protein 2 OS=Homo sapiens OX=9606 GN=SCAMP2 PE=1 SV=2	SCAMP2	0.002	3.289	4	1	1	1	1	329	36.6	6.1	0	1
Q9NWS8	Required for meiotic nuclear division protein 1 homolog OS=Homo sapiens OX=9606 GN=RMND1 PE=1 SV=2	RMND1	0.002	3.284	2	1	1	1	1	449	51.6	8.69	34	1
Q9Y508	E3 ubiquitin-protein ligase RNF114 OS=Homo sapiens OX=9606 GN=RNF114 PE=1 SV=1	RNF114	0.002	3.28	4	1	1	1	1	228	25.7	7.25	16	1
P45954	Short/branched chain specific acyl-CoA dehydrogenase, mitochondrial OS=Homo sapiens OX=9606 GN=ACADSB PE=1 SV=1	ACADSB	0.002	3.275	2	1	1	1	1	432	47.5	6.99	36	1
Q02040	A-kinase anchor protein 17A OS=Homo sapiens OX=9606 GN=AKAP17A PE=1 SV=2	AKAP17A	0.002	3.266	1	1	1	1	1	695	80.7	9.73	34	1
Q9BRG1	Vacuolar protein-sorting-associated protein 25 OS=Homo sapiens OX=9606 GN=VPS25 PE=1 SV=1	VPS25	0.002	3.263	5	1	1	1	1	176	20.7	6.34	36	1
P21127	Cyclin-dependent kinase 11B OS=Homo sapiens OX=9606 GN=CDK11B PE=1 SV=4	CDK11B	0.002	3.245	2	1	1	1	1	795	92.6	5.54	0	1
Q9UHI6	Probable ATP-dependent RNA helicase DDX20 OS=Homo sapiens OX=9606 GN=DDX20 PE=1 SV=2	DDX20	0.002	3.234	1	1	1	1	1	824	92.2	6.95	23	1
Q9H0U3	Magnesium transporter protein 1 OS=Homo sapiens OX=9606 GN=MAGT1 PE=1 SV=1	MAGT1	0.002	3.215	2	1	1	1	1	335	38	9.63	41	1
Q9NS86	LanC-like protein 2 OS=Homo sapiens OX=9606 GN=LANCL2 PE=1 SV=1	LANCL2	0.002	3.206	3	1	1	1	1	450	50.8	7.43	17	1
Q01664	Transcription factor AP-4 OS=Homo sapiens OX=9606 GN=TFAP4 PE=1 SV=2	TFAP4	0.002	3.196	3	1	1	1	1	338	38.7	5.87	32	1
Q13418	Integrin-linked protein kinase OS=Homo sapiens OX=9606 GN=ILK PE=1 SV=2	ILK	0.002	3.193	2	1	1	1	1	452	51.4	8.07	0	1
Q9NQZ2	Something about silencing protein 10 OS=Homo sapiens OX=9606 GN=UTP3 PE=1 SV=1	UTP3	0.002	3.16	2	1	1	1	1	479	54.5	5.62	25	1
P49755	Transmembrane emp24 domain-containing protein 10 OS=Homo sapiens OX=9606 GN=TMED10 PE=1 SV=2	TMED10	0.002	3.158	5	1	1	1	1	219	25	7.44	0	1
P35268	60S ribosomal protein L22 OS=Homo sapiens OX=9606 GN=RPL22 PE=1 SV=2	RPL22	0.002	3.152	9	1	1	1	1	128	14.8	9.19	25	1
P46736	Lys-63-specific deubiquitinase BRCC36 OS=Homo sapiens OX=9606 GN=BRCC3 PE=1 SV=2	BRCC3	0.002	3.149	5	1	1	1	1	316	36	5.92	17	1
Q9UBX3	Mitochondrial dicarboxylate carrier OS=Homo sapiens OX=9606 GN=SLC25A10 PE=1 SV=2	SLC25A10	0.002	3.14	4	1	1	1	1	287	31.3	9.54	15	1
O43395	U4/U6 small nuclear ribonucleoprotein Prp3 OS=Homo sapiens OX=9606 GN=PRPF3 PE=1 SV=2	PRPF3	0.002	3.128	1	1	1	1	1	683	77.5	9.5	22	1
Q9HBM6	Transcription initiation factor TFIID subunit 9B OS=Homo sapiens OX=9606 GN=TAF9B PE=1 SV=1	TAF9B	0.002	3.127	4	1	1	1	1	251	27.6	9.55	30	1
Q8IYH5	ZZ-type zinc finger-containing protein 3 OS=Homo sapiens OX=9606 GN=ZZZ3 PE=1 SV=1	ZZZ3	0.002	3.124	1	1	1	1	1	903	102	5.69	14	1
Q8IZV5	Retinol dehydrogenase 10 OS=Homo sapiens OX=9606 GN=RDH10 PE=1 SV=1	RDH10	0.002	3.113	2	1	1	1	1	341	38.1	7.4	33	1
Q9UH99	SUN domain-containing protein 2 OS=Homo sapiens OX=9606 GN=SUN2 PE=1 SV=3	SUN2	0.002	3.111	1	1	1	1	1	717	80.3	6.73	19	1
O00743	Serine/threonine-protein phosphatase 6 catalytic subunit OS=Homo sapiens OX=9606 GN=PPP6C PE=1 SV=1	PPP6C	0.002	3.1	3	1	1	1	1	305	35.1	5.69	20	1
Q9H936	Mitochondrial glutamate carrier 1 OS=Homo sapiens OX=9606 GN=SLC25A22 PE=1 SV=1	SLC25A22	0.002	3.096	2	1	1	1	1	323	34.4	9.29	40	1
Q9Y467	Sal-like protein 2 OS=Homo sapiens OX=9606 GN=SALL2 PE=1 SV=4	SALL2	0.002	3.092	2	1	1	1	1	1007	105.2	6.3	0	1
Q8ND82	Zinc finger protein 280C OS=Homo sapiens OX=9606 GN=ZNF280C PE=1 SV=1	ZNF280C	0.002	3.09	2	1	1	1	1	737	83	9.11	18	1
Q9HD45	Transmembrane 9 superfamily member 3 OS=Homo sapiens OX=9606 GN=TM9SF3 PE=1 SV=2	TM9SF3	0.002	3.088	2	1	1	1	1	589	67.8	7.21	0	1
P53985	Monocarboxylate transporter 1 OS=Homo sapiens OX=9606 GN=SLC16A1 PE=1 SV=3	SLC16A1	0.003	3.079	2	1	1	1	1	500	53.9	8.66	22	1
Q15645	Pachytene checkpoint protein 2 homolog OS=Homo sapiens OX=9606 GN=TRIP13 PE=1 SV=2	TRIP13	0.003	3.078	3	1	1	1	1	432	48.5	6.09	15	1
P41252	Isoleucine--tRNA ligase, cytoplasmic OS=Homo sapiens OX=9606 GN=IARS1 PE=1 SV=2	IARS1	0.003	3.076	1	1	1	1	1	1262	144.4	6.15	34	1
Q8IXT5	RNA-binding protein 12B OS=Homo sapiens OX=9606 GN=RBM12B PE=1 SV=2	RBM12B	0.003	3.069	1	1	1	1	1	1001	118	6.81	26	1
Q8NB78	Lysine-specific histone demethylase 1B OS=Homo sapiens OX=9606 GN=KDM1B PE=1 SV=3	KDM1B	0.003	3.055	1	1	1	1	1	822	92	7.87	21	1
Q8WVV9	Heterogeneous nuclear ribonucleoprotein L-like OS=Homo sapiens OX=9606 GN=HNRNPLL PE=1 SV=1	HNRNPLL	0.003	3.011	3	1	1	1	1	542	60	7.72	15	1
Q9NYK5	39S ribosomal protein L39, mitochondrial OS=Homo sapiens OX=9606 GN=MRPL39 PE=1 SV=3	MRPL39	0.003	3.009	3	1	1	1	1	338	38.7	7.65	18	1
Q9H8E8	Cysteine-rich protein 2-binding protein OS=Homo sapiens OX=9606 GN=KAT14 PE=1 SV=3	KAT14	0.003	3.004	1	1	1	1	1	782	88.8	6.57	22	1
Q9HCG8	Pre-mRNA-splicing factor CWC22 homolog OS=Homo sapiens OX=9606 GN=CWC22 PE=1 SV=3	CWC22	0.004	2.991	1	1	1	1	1	908	105.4	7.03	37	1
Q15629	Translocating chain-associated membrane protein 1 OS=Homo sapiens OX=9606 GN=TRAM1 PE=1 SV=3	TRAM1	0.004	2.99	3	1	1	1	1	374	43	9.63	0	1
Q96CU9	FAD-dependent oxidoreductase domain-containing protein 1 OS=Homo sapiens OX=9606 GN=FOXRED1 PE=1 SV=2	FOXRED1	0.004	2.973	2	1	1	1	1	486	53.8	7.78	0	1
Q86UK7	E3 ubiquitin-protein ligase ZNF598 OS=Homo sapiens OX=9606 GN=ZNF598 PE=1 SV=1	ZNF598	0.004	2.967	1	1	1	1	1	904	98.6	8.4	16	1
Q9P013	Spliceosome-associated protein CWC15 homolog OS=Homo sapiens OX=9606 GN=CWC15 PE=1 SV=2	CWC15	0.004	2.965	5	1	1	1	1	229	26.6	5.71	20	1
Q9GZS1	DNA-directed RNA polymerase I subunit RPA49 OS=Homo sapiens OX=9606 GN=POLR1E PE=1 SV=3	POLR1E	0.004	2.941	3	1	1	1	1	419	47.2	8.94	0	1
O95816	BAG family molecular chaperone regulator 2 OS=Homo sapiens OX=9606 GN=BAG2 PE=1 SV=1	BAG2	0.004	2.939	4	1	1	1	1	211	23.8	6.7	39	1
Q9NX00	Transmembrane protein 160 OS=Homo sapiens OX=9606 GN=TMEM160 PE=1 SV=1	TMEM160	0.004	2.929	5	1	1	1	1	188	19.6	8.03	23	1
P51858	Hepatoma-derived growth factor OS=Homo sapiens OX=9606 GN=HDGF PE=1 SV=1	HDGF	0.004	2.924	4	1	1	1	1	240	26.8	4.73	0	1
P39019	40S ribosomal protein S19 OS=Homo sapiens OX=9606 GN=RPS19 PE=1 SV=2	RPS19	0.004	2.917	6	1	1	1	1	145	16.1	10.32	41	1
Q9NQ34	Transmembrane protein 9B OS=Homo sapiens OX=9606 GN=TMEM9B PE=1 SV=1	TMEM9B	0.004	2.911	4	1	1	1	1	198	22.5	8.06	27	1
Q8TBR7	TLC domain-containing protein 3A OS=Homo sapiens OX=9606 GN=TLCD3A PE=1 SV=2	TLCD3A	0.004	2.908	3	1	1	1	1	257	29.4	9.41	24	1
Q9UHD1	Cysteine and histidine-rich domain-containing protein 1 OS=Homo sapiens OX=9606 GN=CHORDC1 PE=1 SV=2	CHORDC1	0.004	2.906	5	1	1	1	1	332	37.5	7.87	18	1
Q6SJ96	TATA box-binding protein-like 2 OS=Homo sapiens OX=9606 GN=TBPL2 PE=2 SV=1	TBPL2	0.004	2.905	3	1	1	1	1	375	41.5	6.43	34	1
Q5T8P6	RNA-binding protein 26 OS=Homo sapiens OX=9606 GN=RBM26 PE=1 SV=3	RBM26	0.004	2.904	1	1	1	1	1	1007	113.5	9.16	29	1
Q96FK6	WD repeat-containing protein 89 OS=Homo sapiens OX=9606 GN=WDR89 PE=2 SV=1	WDR89	0.004	2.893	3	1	1	1	1	387	43.2	6.13	23	1
O14524	Nuclear envelope integral membrane protein 1 OS=Homo sapiens OX=9606 GN=NEMP1 PE=1 SV=2	NEMP1	0.004	2.886	2	1	1	1	1	444	50.6	6.93	20	1
P49137	MAP kinase-activated protein kinase 2 OS=Homo sapiens OX=9606 GN=MAPKAPK2 PE=1 SV=1	MAPKAPK2	0.004	2.885	2	1	1	1	1	400	45.5	8.68	0	1
Q9GZR2	RNA exonuclease 4 OS=Homo sapiens OX=9606 GN=REXO4 PE=1 SV=2	REXO4	0.004	2.882	2	1	1	1	1	422	46.6	9.77	0	1
O00255	Menin OS=Homo sapiens OX=9606 GN=MEN1 PE=1 SV=4	MEN1	0.004	2.875	2	1	1	1	1	615	68	6.55	0	1
P11177	Pyruvate dehydrogenase E1 component subunit beta, mitochondrial OS=Homo sapiens OX=9606 GN=PDHB PE=1 SV=3	PDHB	0.004	2.873	2	1	1	1	1	359	39.2	6.65	30	1
Q9P0J0	NADH dehydrogenase [ubiquinone] 1 alpha subcomplex subunit 13 OS=Homo sapiens OX=9606 GN=NDUFA13 PE=1 SV=3	NDUFA13	0.004	2.87	10	1	1	1	1	144	16.7	8.43	29	1
Q9NXR8	Inhibitor of growth protein 3 OS=Homo sapiens OX=9606 GN=ING3 PE=1 SV=2	ING3	0.004	2.864	2	1	1	1	1	418	46.7	6.27	14	1
Q8TF71	Monocarboxylate transporter 10 OS=Homo sapiens OX=9606 GN=SLC16A10 PE=1 SV=1	SLC16A10	0.004	2.854	2	1	1	1	1	515	55.5	7.69	28	1
Q99836	Myeloid differentiation primary response protein MyD88 OS=Homo sapiens OX=9606 GN=MYD88 PE=1 SV=1	MYD88	0.004	2.846	2	1	1	1	1	296	33.2	6.15	26	1
P09669	Cytochrome c oxidase subunit 6C OS=Homo sapiens OX=9606 GN=COX6C PE=1 SV=2	COX6C	0.004	2.838	9	1	1	1	1	75	8.8	10.39	26	1
P06730	Eukaryotic translation initiation factor 4E OS=Homo sapiens OX=9606 GN=EIF4E PE=1 SV=2	EIF4E	0.004	2.837	3	1	1	1	1	217	25.1	6.15	27	1
P43487	Ran-specific GTPase-activating protein OS=Homo sapiens OX=9606 GN=RANBP1 PE=1 SV=1	RANBP1	0.004	2.832	4	1	1	1	1	201	23.3	5.29	17	1
Q9H410	Kinetochore-associated protein DSN1 homolog OS=Homo sapiens OX=9606 GN=DSN1 PE=1 SV=2	DSN1	0.004	2.831	2	1	1	1	1	356	40	7.05	29	1
P30048	Thioredoxin-dependent peroxide reductase, mitochondrial OS=Homo sapiens OX=9606 GN=PRDX3 PE=1 SV=3	PRDX3	0.005	2.82	5	1	1	1	1	256	27.7	7.78	17	1
P62851	40S ribosomal protein S25 OS=Homo sapiens OX=9606 GN=RPS25 PE=1 SV=1	RPS25	0.005	2.81	8	1	1	1	1	125	13.7	10.11	50	1
P14406	Cytochrome c oxidase subunit 7A2, mitochondrial OS=Homo sapiens OX=9606 GN=COX7A2 PE=1 SV=1	COX7A2	0.005	2.793	12	1	1	1	1	83	9.4	9.76	46	1
Q8IWS0	PHD finger protein 6 OS=Homo sapiens OX=9606 GN=PHF6 PE=1 SV=1	PHF6	0.005	2.792	2	1	1	1	1	365	41.3	8.68	21	1
P01106	Myc proto-oncogene protein OS=Homo sapiens OX=9606 GN=MYC PE=1 SV=1	MYC	0.005	2.791	2	1	1	1	1	439	48.8	5.49	30	1
Q99595	Mitochondrial import inner membrane translocase subunit Tim17-A OS=Homo sapiens OX=9606 GN=TIMM17A PE=1 SV=1	TIMM17A	0.005	2.786	5	1	1	1	1	171	18	7.87	18	1
P61009	Signal peptidase complex subunit 3 OS=Homo sapiens OX=9606 GN=SPCS3 PE=1 SV=1	SPCS3	0.006	2.778	5	1	1	1	1	180	20.3	8.62	27	1
Q5VTL8	Pre-mRNA-splicing factor 38B OS=Homo sapiens OX=9606 GN=PRPF38B PE=1 SV=1	PRPF38B	0.006	2.773	1	1	1	1	1	546	64.4	10.54	26	1
Q7L0J3	Synaptic vesicle glycoprotein 2A OS=Homo sapiens OX=9606 GN=SV2A PE=1 SV=1	SV2A	0.006	2.773	1	1	1	1	1	742	82.6	5.57	0	1
Q5C9Z4	Nucleolar MIF4G domain-containing protein 1 OS=Homo sapiens OX=9606 GN=NOM1 PE=1 SV=1	NOM1	0.007	2.766	1	1	1	1	1	860	96.2	8.1	24	1
Q13123	Protein Red OS=Homo sapiens OX=9606 GN=IK PE=1 SV=3	IK	0.007	2.764	2	1	1	1	1	557	65.6	6.64	31	1
Q9NQT4	Exosome complex component RRP46 OS=Homo sapiens OX=9606 GN=EXOSC5 PE=1 SV=1	EXOSC5	0.007	2.754	4	1	1	1	1	235	25.2	7.59	0	1
Q9ULW3	Activator of basal transcription 1 OS=Homo sapiens OX=9606 GN=ABT1 PE=1 SV=1	ABT1	0.007	2.754	3	1	1	1	1	272	31.1	9.88	13	1
Q9BU23	Lipase maturation factor 2 OS=Homo sapiens OX=9606 GN=LMF2 PE=1 SV=2	LMF2	0.007	2.75	1	1	1	1	1	707	79.6	10.1	27	1
Q7Z333	Probable helicase senataxin OS=Homo sapiens OX=9606 GN=SETX PE=1 SV=4	SETX	0.007	2.742	0	1	1	1	1	2677	302.7	7.17	0	1
O00311	Cell division cycle 7-related protein kinase OS=Homo sapiens OX=9606 GN=CDC7 PE=1 SV=1	CDC7	0.007	2.735	2	1	1	1	1	574	63.8	8.73	18	1
O15119	T-box transcription factor TBX3 OS=Homo sapiens OX=9606 GN=TBX3 PE=1 SV=4	TBX3	0.007	2.73	1	1	1	1	1	743	79.3	8.16	0	1
Q9H0E3	Histone deacetylase complex subunit SAP130 OS=Homo sapiens OX=9606 GN=SAP130 PE=1 SV=1	SAP130	0.007	2.722	1	1	1	1	1	1048	110.3	9.83	0	1
Q13952	Nuclear transcription factor Y subunit gamma OS=Homo sapiens OX=9606 GN=NFYC PE=1 SV=3	NFYC	0.007	2.722	2	1	1	1	1	458	50.3	6.1	0	1
Q9NYP9	Protein Mis18-alpha OS=Homo sapiens OX=9606 GN=MIS18A PE=1 SV=1	MIS18A	0.007	2.72	4	1	1	1	1	233	25.8	5.2	0	1
Q14738	Serine/threonine-protein phosphatase 2A 56 kDa regulatory subunit delta isoform OS=Homo sapiens OX=9606 GN=PPP2R5D PE=1 SV=1	PPP2R5D	0.008	2.714	2	1	1	1	1	602	69.9	8.13	0	1
Q9H2H9	Sodium-coupled neutral amino acid transporter 1 OS=Homo sapiens OX=9606 GN=SLC38A1 PE=1 SV=1	SLC38A1	0.008	2.714	2	1	1	1	1	487	54	7.02	17	1
P62714	Serine/threonine-protein phosphatase 2A catalytic subunit beta isoform OS=Homo sapiens OX=9606 GN=PPP2CB PE=1 SV=1	PPP2CB	0.008	2.704	3	1	1	1	1	309	35.6	5.43	37	1
P43490	Nicotinamide phosphoribosyltransferase OS=Homo sapiens OX=9606 GN=NAMPT PE=1 SV=1	NAMPT	0.008	2.688	1	1	1	1	1	491	55.5	7.15	42	1
Q9BQA1	Methylosome protein 50 OS=Homo sapiens OX=9606 GN=WDR77 PE=1 SV=1	WDR77	0.008	2.67	2	1	1	1	1	342	36.7	5.17	31	1
Q9P2N6	KAT8 regulatory NSL complex subunit 3 OS=Homo sapiens OX=9606 GN=KANSL3 PE=1 SV=2	KANSL3	0.008	2.669	1	1	1	1	1	904	95.9	9.39	16	1
Q9Y657	Spindlin-1 OS=Homo sapiens OX=9606 GN=SPIN1 PE=1 SV=3	SPIN1	0.009	2.645	4	1	1	1	1	262	29.6	6.96	32	1
Q53GS9	U4/U6.U5 tri-snRNP-associated protein 2 OS=Homo sapiens OX=9606 GN=USP39 PE=1 SV=2	USP39	0.009	2.644	2	1	1	1	1	565	65.3	8.91	57	1
Q9BYW2	Histone-lysine N-methyltransferase SETD2 OS=Homo sapiens OX=9606 GN=SETD2 PE=1 SV=3	SETD2	0.009	2.64	0	1	1	1	1	2564	287.4	6.14	30	1
Q8NDV7	Trinucleotide repeat-containing gene 6A protein OS=Homo sapiens OX=9606 GN=TNRC6A PE=1 SV=2	TNRC6A	0.01	2.63	0	1	1	1	1	1962	210.2	7.01	28	1
P61962	DDB1- and CUL4-associated factor 7 OS=Homo sapiens OX=9606 GN=DCAF7 PE=1 SV=1	DCAF7	0.01	2.626	2	1	1	1	1	342	38.9	5.52	18	1
Q8TBB5	Kelch domain-containing protein 4 OS=Homo sapiens OX=9606 GN=KLHDC4 PE=1 SV=1	KLHDC4	0.011	2.62	2	1	1	1	1	520	57.9	5.72	31	1
Q15773	Myeloid leukemia factor 2 OS=Homo sapiens OX=9606 GN=MLF2 PE=1 SV=1	MLF2	0.011	2.619	4	1	1	1	1	248	28.1	6.9	0	1
Q9P2K3	REST corepressor 3 OS=Homo sapiens OX=9606 GN=RCOR3 PE=1 SV=2	RCOR3	0.011	2.607	1	1	1	1	1	495	55.5	8.27	17	1
P61927	60S ribosomal protein L37 OS=Homo sapiens OX=9606 GN=RPL37 PE=1 SV=2	RPL37	0.011	2.606	9	1	1	1	1	97	11.1	11.74	32	1
Q96IX5	ATP synthase membrane subunit DAPIT, mitochondrial OS=Homo sapiens OX=9606 GN=ATP5MD PE=1 SV=1	ATP5MD	0.011	2.604	28	1	1	1	1	58	6.5	9.76	27	1
Q96SB8	Structural maintenance of chromosomes protein 6 OS=Homo sapiens OX=9606 GN=SMC6 PE=1 SV=2	SMC6	0.011	2.584	1	1	1	1	1	1091	126.2	6.99	36	1
Q14149	MORC family CW-type zinc finger protein 3 OS=Homo sapiens OX=9606 GN=MORC3 PE=1 SV=3	MORC3	0.011	2.574	1	1	1	1	1	939	107	5.6	0	1
Q15651	High mobility group nucleosome-binding domain-containing protein 3 OS=Homo sapiens OX=9606 GN=HMGN3 PE=1 SV=2	HMGN3	0.011	2.571	15	1	1	1	1	99	10.7	9.66	0	1
P20585	DNA mismatch repair protein Msh3 OS=Homo sapiens OX=9606 GN=MSH3 PE=1 SV=4	MSH3	0.011	2.57	1	1	1	1	1	1137	127.3	8.02	0	1
Q8WWK9	Cytoskeleton-associated protein 2 OS=Homo sapiens OX=9606 GN=CKAP2 PE=1 SV=1	CKAP2	0.011	2.564	1	1	1	1	1	683	76.9	9.41	20	1
P12270	Nucleoprotein TPR OS=Homo sapiens OX=9606 GN=TPR PE=1 SV=3	TPR	0.011	2.562	0	1	1	1	1	2363	267.1	5.02	24	1
Q9NPC8	Homeobox protein SIX2 OS=Homo sapiens OX=9606 GN=SIX2 PE=1 SV=1	SIX2	0.011	2.557	4	1	1	1	1	291	32.3	9.01	0	1
Q99959	Plakophilin-2 OS=Homo sapiens OX=9606 GN=PKP2 PE=1 SV=2	PKP2	0.011	2.551	1	1	1	1	1	881	97.4	9.33	38	1
O75940	Survival of motor neuron-related-splicing factor 30 OS=Homo sapiens OX=9606 GN=SMNDC1 PE=1 SV=1	SMNDC1	0.011	2.55	4	1	1	1	1	238	26.7	7.24	25	1
Q92564	DCN1-like protein 4 OS=Homo sapiens OX=9606 GN=DCUN1D4 PE=1 SV=2	DCUN1D4	0.011	2.548	2	1	1	1	1	292	34	5.88	21	1
P62316	Small nuclear ribonucleoprotein Sm D2 OS=Homo sapiens OX=9606 GN=SNRPD2 PE=1 SV=1	SNRPD2	0.011	2.54	8	1	1	1	1	118	13.5	9.91	0	1
Q92900	Regulator of nonsense transcripts 1 OS=Homo sapiens OX=9606 GN=UPF1 PE=1 SV=2	UPF1	0.011	2.533	1	1	1	1	1	1129	124.3	6.61	0	1
Q86UY6	N-alpha-acetyltransferase 40 OS=Homo sapiens OX=9606 GN=NAA40 PE=1 SV=1	NAA40	0.011	2.531	3	1	1	1	1	237	27.2	7.39	18	1
P00367	Glutamate dehydrogenase 1, mitochondrial OS=Homo sapiens OX=9606 GN=GLUD1 PE=1 SV=2	GLUD1	0.012	2.529	3	1	1	1	1	558	61.4	7.8	0	1
Q9Y5S9	RNA-binding protein 8A OS=Homo sapiens OX=9606 GN=RBM8A PE=1 SV=1	RBM8A	0.012	2.518	5	1	1	1	1	174	19.9	5.72	27	1
Q9NX40	OCIA domain-containing protein 1 OS=Homo sapiens OX=9606 GN=OCIAD1 PE=1 SV=1	OCIAD1	0.012	2.508	3	1	1	1	1	245	27.6	7.49	0	1
Q9Y266	Nuclear migration protein nudC OS=Homo sapiens OX=9606 GN=NUDC PE=1 SV=1	NUDC	0.012	2.507	3	1	1	1	1	331	38.2	5.38	18	1
Q8IXK0	Polyhomeotic-like protein 2 OS=Homo sapiens OX=9606 GN=PHC2 PE=1 SV=1	PHC2	0.014	2.487	1	1	1	1	1	858	90.7	8.69	21	1
Q9BYE7	Polycomb group RING finger protein 6 OS=Homo sapiens OX=9606 GN=PCGF6 PE=1 SV=2	PCGF6	0.015	2.476	2	1	1	1	1	350	39	4.97	34	1
Q9NQT5	Exosome complex component RRP40 OS=Homo sapiens OX=9606 GN=EXOSC3 PE=1 SV=3	EXOSC3	0.015	2.476	3	1	1	1	1	275	29.6	8.1	36	1
Q03164	Histone-lysine N-methyltransferase 2A OS=Homo sapiens OX=9606 GN=KMT2A PE=1 SV=5	KMT2A	0.014	2.45	0	1	1	1	1	3969	431.5	9.09	26	1
P07741	Adenine phosphoribosyltransferase OS=Homo sapiens OX=9606 GN=APRT PE=1 SV=2	APRT	0.014	2.441	4	1	1	1	1	180	19.6	6.02	0	1
Q9H0H5	Rac GTPase-activating protein 1 OS=Homo sapiens OX=9606 GN=RACGAP1 PE=1 SV=1	RACGAP1	0.014	2.437	1	1	1	1	1	632	71	8.88	22	1
O76031	ATP-dependent Clp protease ATP-binding subunit clpX-like, mitochondrial OS=Homo sapiens OX=9606 GN=CLPX PE=1 SV=2	CLPX	0.014	2.43	1	1	1	1	1	633	69.2	7.58	0	1
O60830	Mitochondrial import inner membrane translocase subunit Tim17-B OS=Homo sapiens OX=9606 GN=TIMM17B PE=1 SV=1	TIMM17B	0.014	2.404	4	1	1	1	1	172	18.3	9.03	16	1
Q15758	Neutral amino acid transporter B(0) OS=Homo sapiens OX=9606 GN=SLC1A5 PE=1 SV=2	SLC1A5	0.014	2.401	2	1	1	1	1	541	56.6	5.48	0	1
Q9UBL3	Set1/Ash2 histone methyltransferase complex subunit ASH2 OS=Homo sapiens OX=9606 GN=ASH2L PE=1 SV=1	ASH2L	0.016	2.371	1	1	1	1	1	628	68.7	5.69	0	1
Q9BUZ4	TNF receptor-associated factor 4 OS=Homo sapiens OX=9606 GN=TRAF4 PE=1 SV=1	TRAF4	0.017	2.343	1	1	1	1	1	470	53.5	8.15	0	1
O60907	F-box-like/WD repeat-containing protein TBL1X OS=Homo sapiens OX=9606 GN=TBL1X PE=1 SV=3	TBL1X	0.018	2.32	2	1	1	1	1	577	62.5	6.55	0	1
P17152	Transmembrane protein 11, mitochondrial OS=Homo sapiens OX=9606 GN=TMEM11 PE=1 SV=1	TMEM11	0.018	2.288	4	1	1	1	1	192	21.5	7.36	0	1
Q7Z3I7	Zinc finger protein 572 OS=Homo sapiens OX=9606 GN=ZNF572 PE=1 SV=1	ZNF572	0.018	2.282	3	1	1	1	1	529	61.2	8	0	1
Q12840	Kinesin heavy chain isoform 5A OS=Homo sapiens OX=9606 GN=KIF5A PE=1 SV=2	KIF5A	0.018	2.278	1	1	1	1	1	1032	117.3	5.9	0	1
O95573	Long-chain-fatty-acid--CoA ligase 3 OS=Homo sapiens OX=9606 GN=ACSL3 PE=1 SV=3	ACSL3	0.017	2.265	1	1	1	1	1	720	80.4	8.38	38	1
P07195	L-lactate dehydrogenase B chain OS=Homo sapiens OX=9606 GN=LDHB PE=1 SV=2	LDHB	0.017	2.265	2	1	1	1	1	334	36.6	6.05	13	1
Q9Y678	Coatomer subunit gamma-1 OS=Homo sapiens OX=9606 GN=COPG1 PE=1 SV=1	COPG1	0.017	2.262	1	1	1	1	1	874	97.7	5.47	24	1
O00303	Eukaryotic translation initiation factor 3 subunit F OS=Homo sapiens OX=9606 GN=EIF3F PE=1 SV=1	EIF3F	0.017	2.261	2	1	1	1	1	357	37.5	5.45	24	1
Q8N4H5	Mitochondrial import receptor subunit TOM5 homolog OS=Homo sapiens OX=9606 GN=TOMM5 PE=1 SV=1	TOMM5	0.017	2.26	14	1	1	1	1	51	6	9.7	0	1
Q12996	Cleavage stimulation factor subunit 3 OS=Homo sapiens OX=9606 GN=CSTF3 PE=1 SV=1	CSTF3	0.017	2.257	1	1	1	1	1	717	82.9	8.12	30	1
Q9BZJ0	Crooked neck-like protein 1 OS=Homo sapiens OX=9606 GN=CRNKL1 PE=1 SV=4	CRNKL1	0.017	2.255	1	1	1	1	1	848	100.4	8	28	1
P62891	60S ribosomal protein L39 OS=Homo sapiens OX=9606 GN=RPL39 PE=1 SV=2	RPL39	0.017	2.252	20	1	1	1	1	51	6.4	12.56	17	1
O43347	RNA-binding protein Musashi homolog 1 OS=Homo sapiens OX=9606 GN=MSI1 PE=1 SV=1	MSI1	0.018	2.242	5	1	1	1	1	362	39.1	7.85	0	1
P49916	DNA ligase 3 OS=Homo sapiens OX=9606 GN=LIG3 PE=1 SV=2	LIG3	0.018	2.239	1	1	1	1	1	1009	112.8	9.01	24	1
O60725	Protein-S-isoprenylcysteine O-methyltransferase OS=Homo sapiens OX=9606 GN=ICMT PE=1 SV=1	ICMT	0.018	2.235	3	1	1	1	1	284	31.9	7.96	18	1
P37802	Transgelin-2 OS=Homo sapiens OX=9606 GN=TAGLN2 PE=1 SV=3	TAGLN2	0.019	2.207	4	1	1	1	1	199	22.4	8.25	25	1
Q8IYS2	Uncharacterized protein KIAA2013 OS=Homo sapiens OX=9606 GN=KIAA2013 PE=1 SV=1	KIAA2013	0.019	2.202	1	1	1	1	1	634	69.1	8.19	22	1
Q9Y4D1	Disheveled-associated activator of morphogenesis 1 OS=Homo sapiens OX=9606 GN=DAAM1 PE=1 SV=2	DAAM1	0.019	2.198	1	1	1	1	1	1078	123.4	7.23	0	1
Q8NET8	Transient receptor potential cation channel subfamily V member 3 OS=Homo sapiens OX=9606 GN=TRPV3 PE=1 SV=2	TRPV3	0.019	2.194	1	1	1	1	1	790	90.6	6.6	0	1
P15153	Ras-related C3 botulinum toxin substrate 2 OS=Homo sapiens OX=9606 GN=RAC2 PE=1 SV=1	RAC2	0.02	2.185	4	1	1	1	1	192	21.4	7.61	24	1
Q9GZR7	ATP-dependent RNA helicase DDX24 OS=Homo sapiens OX=9606 GN=DDX24 PE=1 SV=1	DDX24	0.02	2.173	1	1	1	1	1	859	96.3	9.06	0	1
P40222	Alpha-taxilin OS=Homo sapiens OX=9606 GN=TXLNA PE=1 SV=3	TXLNA	0.02	2.171	2	1	1	1	1	546	61.9	6.52	0	1
P62910	60S ribosomal protein L32 OS=Homo sapiens OX=9606 GN=RPL32 PE=1 SV=2	RPL32	0.02	2.162	5	1	1	1	1	135	15.9	11.33	27	1
P07203	Glutathione peroxidase 1 OS=Homo sapiens OX=9606 GN=GPX1 PE=1 SV=4	GPX1	0.02	2.161	6	1	1	1	1	203	22.1	6.55	14	1
Q99759	Mitogen-activated protein kinase kinase kinase 3 OS=Homo sapiens OX=9606 GN=MAP3K3 PE=1 SV=2	MAP3K3	0.021	2.131	1	1	1	1	1	626	70.9	8.84	0	1
P25490	Transcriptional repressor protein YY1 OS=Homo sapiens OX=9606 GN=YY1 PE=1 SV=2	YY1	0.022	2.117	2	1	1	1	1	414	44.7	6.25	22	1
P67870	Casein kinase II subunit beta OS=Homo sapiens OX=9606 GN=CSNK2B PE=1 SV=1	CSNK2B	0.022	2.097	4	1	1	1	1	215	24.9	5.55	0	1
O43823	A-kinase anchor protein 8 OS=Homo sapiens OX=9606 GN=AKAP8 PE=1 SV=1	AKAP8	0.022	2.081	1	1	1	1	1	692	76.1	5.15	0	1
Q6P1M0	Long-chain fatty acid transport protein 4 OS=Homo sapiens OX=9606 GN=SLC27A4 PE=1 SV=1	SLC27A4	0.022	2.061	2	1	1	1	1	643	72	8.47	15	1
Q99961	Endophilin-A2 OS=Homo sapiens OX=9606 GN=SH3GL1 PE=1 SV=1	SH3GL1	0.023	2.047	2	1	1	1	1	368	41.5	5.43	0	1
Q6P1K2	Polyamine-modulated factor 1 OS=Homo sapiens OX=9606 GN=PMF1 PE=1 SV=2	PMF1	0.023	2.044	5	1	1	1	1	205	23.3	5.49	21	1
Q92783	Signal transducing adapter molecule 1 OS=Homo sapiens OX=9606 GN=STAM PE=1 SV=3	STAM	0.023	2.035	1	1	1	1	1	540	59.1	4.82	0	1
Q9NSP4	Centromere protein M OS=Homo sapiens OX=9606 GN=CENPM PE=1 SV=1	CENPM	0.023	2.032	4	1	1	1	1	180	19.7	7.2	22	1
Q6P996	Pyridoxal-dependent decarboxylase domain-containing protein 1 OS=Homo sapiens OX=9606 GN=PDXDC1 PE=1 SV=2	PDXDC1	0.023	2.03	1	1	1	1	1	788	86.7	5.38	0	1
Q9UNQ2	Probable dimethyladenosine transferase OS=Homo sapiens OX=9606 GN=DIMT1 PE=1 SV=1	DIMT1	0.023	2.027	3	1	1	1	1	313	35.2	9.99	13	1
Q13888	General transcription factor IIH subunit 2 OS=Homo sapiens OX=9606 GN=GTF2H2 PE=1 SV=1	GTF2H2	0.023	2.009	2	1	1	1	1	395	44.4	6.76	17	1
Q92766	Ras-responsive element-binding protein 1 OS=Homo sapiens OX=9606 GN=RREB1 PE=1 SV=3	RREB1	0.024	1.996	1	1	1	1	1	1687	181.3	6.98	21	1
P20674	Cytochrome c oxidase subunit 5A, mitochondrial OS=Homo sapiens OX=9606 GN=COX5A PE=1 SV=2	COX5A	0.023	1.986	5	1	1	1	1	150	16.8	6.79	31	1
G2XKQ0	Small ubiquitin-related modifier 5 OS=Homo sapiens OX=9606 GN=SUMO1P1 PE=1 SV=2	SUMO1P1	0.024	1.962	7	1	1	1	1	101	11.5	5.52	33	1
P30566	Adenylosuccinate lyase OS=Homo sapiens OX=9606 GN=ADSL PE=1 SV=2	ADSL	0.024	1.961	2	1	1	1	1	484	54.9	7.11	0	1
B4DYI2	Putative spermatogenesis-associated protein 31C2 OS=Homo sapiens OX=9606 GN=SPATA31C2 PE=5 SV=2	SPATA31C2	0.024	1.956	1	1	1	1	1	1134	124.4	9.29	0	1
Q8N999	Uncharacterized protein C12orf29 OS=Homo sapiens OX=9606 GN=C12orf29 PE=1 SV=2	C12orf29	0.024	1.953	3	1	1	1	1	325	37.5	7.06	0	1
Q9Y575	Ankyrin repeat and SOCS box protein 3 OS=Homo sapiens OX=9606 GN=ASB3 PE=1 SV=1	ASB3	0.025	1.945	2	1	1	1	1	518	57.7	6.27	0	1
P41223	Protein BUD31 homolog OS=Homo sapiens OX=9606 GN=BUD31 PE=1 SV=2	BUD31	0.025	1.941	7	1	1	1	1	144	17	8.82	0	1
Q9NQ39	Putative 40S ribosomal protein S10-like OS=Homo sapiens OX=9606 GN=RPS10P5 PE=5 SV=1	RPS10P5	0.025	1.933	4	1	1	1	1	176	20.1	10.13	0	1
P53667	LIM domain kinase 1 OS=Homo sapiens OX=9606 GN=LIMK1 PE=1 SV=3	LIMK1	0.025	1.926	1	1	1	1	1	647	72.5	6.98	0	1
Q12834	Cell division cycle protein 20 homolog OS=Homo sapiens OX=9606 GN=CDC20 PE=1 SV=2	CDC20	0.025	1.924	2	1	1	1	1	499	54.7	9.23	26	1
Q96DE5	Anaphase-promoting complex subunit 16 OS=Homo sapiens OX=9606 GN=ANAPC16 PE=1 SV=1	ANAPC16	0.026	1.903	6	1	1	1	1	110	11.7	4.97	0	1
Q8IWJ2	GRIP and coiled-coil domain-containing protein 2 OS=Homo sapiens OX=9606 GN=GCC2 PE=1 SV=4	GCC2	0.026	1.901	0	1	1	1	1	1684	195.8	5.14	19	1
P02786	Transferrin receptor protein 1 OS=Homo sapiens OX=9606 GN=TFRC PE=1 SV=2	TFRC	0.026	1.891	1	1	1	1	1	760	84.8	6.61	0	1
Q8NE01	Metal transporter CNNM3 OS=Homo sapiens OX=9606 GN=CNNM3 PE=1 SV=1	CNNM3	0.026	1.879	1	1	1	1	1	707	76.1	6.09	27	1
Q9UKN8	General transcription factor 3C polypeptide 4 OS=Homo sapiens OX=9606 GN=GTF3C4 PE=1 SV=2	GTF3C4	0.027	1.872	1	1	1	1	1	822	91.9	6.65	14	1
Q96M42	Putative uncharacterized protein encoded by LINC00479 OS=Homo sapiens OX=9606 GN=LINC00479 PE=5 SV=2	LINC00479	0.027	1.865	5	1	1	1	1	142	15.2	8	19	1
Q9H4I3	TraB domain-containing protein OS=Homo sapiens OX=9606 GN=TRABD PE=1 SV=1	TRABD	0.027	1.862	3	1	1	1	1	376	42.3	8	0	1
Q9UIS9	Methyl-CpG-binding domain protein 1 OS=Homo sapiens OX=9606 GN=MBD1 PE=1 SV=2	MBD1	0.027	1.856	1	1	1	1	1	605	66.6	9.04	19	1
Q9H9Y6	DNA-directed RNA polymerase I subunit RPA2 OS=Homo sapiens OX=9606 GN=POLR1B PE=1 SV=2	POLR1B	0.028	1.818	1	1	1	1	1	1135	128.1	7.83	0	1
O60563	Cyclin-T1 OS=Homo sapiens OX=9606 GN=CCNT1 PE=1 SV=1	CCNT1	0.028	1.813	1	1	1	1	1	726	80.6	8.78	0	1
Q9UBU8	Mortality factor 4-like protein 1 OS=Homo sapiens OX=9606 GN=MORF4L1 PE=1 SV=2	MORF4L1	0.028	1.808	3	1	1	1	1	362	41.4	9.28	0	1
Q6PK04	Coiled-coil domain-containing protein 137 OS=Homo sapiens OX=9606 GN=CCDC137 PE=1 SV=1	CCDC137	0.028	1.807	3	1	1	1	1	289	33.2	10.93	0	1
P26639	Threonine--tRNA ligase 1, cytoplasmic OS=Homo sapiens OX=9606 GN=TARS1 PE=1 SV=3	TARS1	0.03	1.773	1	1	1	1	1	723	83.4	6.67	0	1
Q2TAL8	Glutamine-rich protein 1 OS=Homo sapiens OX=9606 GN=QRICH1 PE=1 SV=1	QRICH1	0.03	1.77	1	1	1	1	1	776	86.4	5.87	23	1
Q9UM00	Calcium load-activated calcium channel OS=Homo sapiens OX=9606 GN=TMCO1 PE=1 SV=2	TMCO1	0.03	1.753	3	1	1	1	1	239	27.1	10.26	29	1
Q6IQ32	Activity-dependent neuroprotector homeobox protein 2 OS=Homo sapiens OX=9606 GN=ADNP2 PE=1 SV=1	ADNP2	0.03	1.742	1	1	1	1	1	1131	122.8	9.16	0	1
Q9BWJ5	Splicing factor 3B subunit 5 OS=Homo sapiens OX=9606 GN=SF3B5 PE=1 SV=1	SF3B5	0.03	1.732	23	1	1	1	1	86	10.1	6.35	0	1
O60841	Eukaryotic translation initiation factor 5B OS=Homo sapiens OX=9606 GN=EIF5B PE=1 SV=4	EIF5B	0.031	1.711	1	1	1	1	1	1220	138.7	5.49	0	1
Q14978	Nucleolar and coiled-body phosphoprotein 1 OS=Homo sapiens OX=9606 GN=NOLC1 PE=1 SV=2	NOLC1	0.031	1.708	2	1	1	1	1	699	73.6	9.47	25	1
Q9HC98	Serine/threonine-protein kinase Nek6 OS=Homo sapiens OX=9606 GN=NEK6 PE=1 SV=2	NEK6	0.031	1.69	5	1	1	1	1	313	35.7	8.03	0	1
Q8N567	Zinc finger CCHC domain-containing protein 9 OS=Homo sapiens OX=9606 GN=ZCCHC9 PE=1 SV=2	ZCCHC9	0.031	1.681	4	1	1	1	1	271	30.5	9.17	0	1
Q53HL2	Borealin OS=Homo sapiens OX=9606 GN=CDCA8 PE=1 SV=2	CDCA8	0.031	1.673	6	1	1	1	1	280	31.3	9.86	0	1
P04183	Thymidine kinase, cytosolic OS=Homo sapiens OX=9606 GN=TK1 PE=1 SV=2	TK1	0.031	1.671	3	1	1	1	1	234	25.5	8.51	14	1
O95801	Tetratricopeptide repeat protein 4 OS=Homo sapiens OX=9606 GN=TTC4 PE=1 SV=3	TTC4	0.032	1.658	3	1	1	1	1	387	44.7	5.6	0	1
O00483	Cytochrome c oxidase subunit NDUFA4 OS=Homo sapiens OX=9606 GN=NDUFA4 PE=1 SV=1	NDUFA4	0.032	1.657	10	1	1	1	1	81	9.4	9.38	0	1
P19388	DNA-directed RNA polymerases I, II, and III subunit RPABC1 OS=Homo sapiens OX=9606 GN=POLR2E PE=1 SV=4	POLR2E	0.032	1.649	4	1	1	1	1	210	24.5	5.95	14	1
Q9BRQ6	MICOS complex subunit MIC25 OS=Homo sapiens OX=9606 GN=CHCHD6 PE=1 SV=1	CHCHD6	0.032	1.641	5	1	1	1	1	235	26.4	8.85	0	1
Q8N2G8	GH3 domain-containing protein OS=Homo sapiens OX=9606 GN=GHDC PE=1 SV=2	GHDC	0.034	1.592	2	1	1	1	1	530	57.5	7.88	30	1
P62854	40S ribosomal protein S26 OS=Homo sapiens OX=9606 GN=RPS26 PE=1 SV=3	RPS26	0.034	1.591	6	1	1	1	1	115	13	11	17	1
Q9UKX7	Nuclear pore complex protein Nup50 OS=Homo sapiens OX=9606 GN=NUP50 PE=1 SV=2	NUP50	0.034	1.589	2	1	1	1	1	468	50.1	7.06	18	1
Q13011	Delta(3,5)-Delta(2,4)-dienoyl-CoA isomerase, mitochondrial OS=Homo sapiens OX=9606 GN=ECH1 PE=1 SV=2	ECH1	0.034	1.588	3	1	1	1	1	328	35.8	8	16	1
Q06330	Recombining binding protein suppressor of hairless OS=Homo sapiens OX=9606 GN=RBPJ PE=1 SV=3	RBPJ	0.035	1.574	2	1	1	1	1	500	55.6	7.18	21	1
P12268	Inosine-5'-monophosphate dehydrogenase 2 OS=Homo sapiens OX=9606 GN=IMPDH2 PE=1 SV=2	IMPDH2	0.036	1.557	2	1	1	1	1	514	55.8	6.9	0	1
Q7LGA3	Heparan sulfate 2-O-sulfotransferase 1 OS=Homo sapiens OX=9606 GN=HS2ST1 PE=1 SV=1	HS2ST1	0.036	1.556	3	1	1	1	1	356	41.9	8.69	0	1
Q9H3U1	Protein unc-45 homolog A OS=Homo sapiens OX=9606 GN=UNC45A PE=1 SV=1	UNC45A	0.035	1.555	1	1	1	1	1	944	103	6.07	19	1
Q13751	Laminin subunit beta-3 OS=Homo sapiens OX=9606 GN=LAMB3 PE=1 SV=1	LAMB3	0.035	1.553	1	1	1	1	1	1172	129.5	7.21	27	1
O95182	NADH dehydrogenase [ubiquinone] 1 alpha subcomplex subunit 7 OS=Homo sapiens OX=9606 GN=NDUFA7 PE=1 SV=3	NDUFA7	0.035	1.544	6	1	1	1	1	113	12.5	10.18	0	1
Q9BVR0	Putative HERC2-like protein 3 OS=Homo sapiens OX=9606 GN=HERC2P3 PE=5 SV=2	HERC2P3	0.035	1.538	1	1	1	1	1	1158	128.9	6.89	0	1
Q93033	Immunoglobulin superfamily member 2 OS=Homo sapiens OX=9606 GN=CD101 PE=1 SV=2	CD101	0.035	1.533	1	1	1	1	1	1021	115	6.96	0	1
A6NKH3	Putative 60S ribosomal protein L37a-like protein OS=Homo sapiens OX=9606 GN=RPL37AP8 PE=5 SV=2	RPL37AP8	0.039	1.5	8	1	1	1	1	93	10.6	10.2	0	1
P98160	Basement membrane-specific heparan sulfate proteoglycan core protein OS=Homo sapiens OX=9606 GN=HSPG2 PE=1 SV=4	HSPG2	0.04	1.493	0	1	1	1	1	4391	468.5	6.51	0	1
O75170	Serine/threonine-protein phosphatase 6 regulatory subunit 2 OS=Homo sapiens OX=9606 GN=PPP6R2 PE=1 SV=2	PPP6R2	0.04	1.48	1	1	1	1	1	966	104.9	4.87	0	1
Q02641	Voltage-dependent L-type calcium channel subunit beta-1 OS=Homo sapiens OX=9606 GN=CACNB1 PE=1 SV=3	CACNB1	0.04	1.477	2	1	1	1	1	598	65.7	6.77	0	1
P33991	DNA replication licensing factor MCM4 OS=Homo sapiens OX=9606 GN=MCM4 PE=1 SV=5	MCM4	0.041	1.438	1	1	1	1	1	863	96.5	6.74	14	1
Q02809	Procollagen-lysine,2-oxoglutarate 5-dioxygenase 1 OS=Homo sapiens OX=9606 GN=PLOD1 PE=1 SV=2	PLOD1	0.041	1.436	1	1	1	1	1	727	83.5	6.95	0	1
P52429	Diacylglycerol kinase epsilon OS=Homo sapiens OX=9606 GN=DGKE PE=1 SV=1	DGKE	0.041	1.429	1	1	1	1	1	567	63.9	7.74	0	1
Q99698	Lysosomal-trafficking regulator OS=Homo sapiens OX=9606 GN=LYST PE=1 SV=3	LYST	0.041	1.415	0	1	1	1	1	3801	428.9	6.61	19	1
O15270	Serine palmitoyltransferase 2 OS=Homo sapiens OX=9606 GN=SPTLC2 PE=1 SV=1	SPTLC2	0.042	1.41	1	1	1	1	1	562	62.9	7.78	0	1
O60318	Germinal-center associated nuclear protein OS=Homo sapiens OX=9606 GN=MCM3AP PE=1 SV=2	MCM3AP	0.043	1.391	0	1	1	1	1	1980	218.3	6.39	25	1
Q6ZTN6	Ankyrin repeat domain-containing protein 13D OS=Homo sapiens OX=9606 GN=ANKRD13D PE=1 SV=2	ANKRD13D	0.043	1.389	2	1	1	1	1	518	58.4	5.38	0	1
O15409	Forkhead box protein P2 OS=Homo sapiens OX=9606 GN=FOXP2 PE=1 SV=2	FOXP2	0.043	1.382	2	1	1	1	1	715	79.9	6.52	0	1
Q6NW34	Nucleolus and neural progenitor protein OS=Homo sapiens OX=9606 GN=NEPRO PE=1 SV=3	NEPRO	0.043	1.381	2	1	1	1	1	567	64.5	9.74	0	1
Q9Y2K7	Lysine-specific demethylase 2A OS=Homo sapiens OX=9606 GN=KDM2A PE=1 SV=3	KDM2A	0.043	1.374	1	1	1	1	1	1162	132.7	7.58	0	1
Q9UHA3	Probable ribosome biogenesis protein RLP24 OS=Homo sapiens OX=9606 GN=RSL24D1 PE=1 SV=1	RSL24D1	0.044	1.368	5	1	1	1	1	163	19.6	9.98	23	1
Q8N485	Protein limb expression 1 homolog OS=Homo sapiens OX=9606 GN=LIX1 PE=1 SV=2	LIX1	0.044	1.358	2	1	1	1	1	282	31.9	5.54	0	1
Q7Z589	BRCA2-interacting transcriptional repressor EMSY OS=Homo sapiens OX=9606 GN=EMSY PE=1 SV=2	EMSY	0.045	1.33	1	1	1	1	1	1322	141.4	9.33	14	1
Q9Y3C8	Ubiquitin-fold modifier-conjugating enzyme 1 OS=Homo sapiens OX=9606 GN=UFC1 PE=1 SV=3	UFC1	0.046	1.314	5	1	1	1	1	167	19.4	7.4	0	1
Q6KCM7	Calcium-binding mitochondrial carrier protein SCaMC-2 OS=Homo sapiens OX=9606 GN=SLC25A25 PE=1 SV=1	SLC25A25	0.046	1.296	2	1	1	1	1	469	52.6	8.35	19	1
Q13356	RING-type E3 ubiquitin-protein ligase PPIL2 OS=Homo sapiens OX=9606 GN=PPIL2 PE=1 SV=1	PPIL2	0.049	1.274	3	1	1	1	1	520	58.8	8.78	15	1
Q5JUR7	Testis-expressed protein 30 OS=Homo sapiens OX=9606 GN=TEX30 PE=2 SV=1	TEX30	0.051	1.246	3	1	1	1	1	227	25.6	8.66	0	1
Q9UBP9	PTB domain-containing engulfment adapter protein 1 OS=Homo sapiens OX=9606 GN=GULP1 PE=1 SV=1	GULP1	0.053	1.205	4	1	1	1	1	304	34.5	7.9	0	1
Q6ZW49	PAX-interacting protein 1 OS=Homo sapiens OX=9606 GN=PAXIP1 PE=1 SV=2	PAXIP1	0.053	1.2	1	1	1	1	1	1069	121.3	6.7	0	1
Q99704	Docking protein 1 OS=Homo sapiens OX=9606 GN=DOK1 PE=1 SV=1	DOK1	0.055	1.188	2	1	1	1	1	481	52.4	6.47	0	1
Q05D32	CTD small phosphatase-like protein 2 OS=Homo sapiens OX=9606 GN=CTDSPL2 PE=1 SV=2	CTDSPL2	0.057	1.179	2	1	1	1	1	466	53	6.4	0	1
Q93034	Cullin-5 OS=Homo sapiens OX=9606 GN=CUL5 PE=1 SV=4	CUL5	0.058	1.169	1	1	1	1	1	780	90.9	7.94	15	1
Q6ZN84	Coiled-coil domain-containing protein 81 OS=Homo sapiens OX=9606 GN=CCDC81 PE=1 SV=2	CCDC81	0.059	1.156	1	1	1	1	1	652	76	9.14	0	1
Q14674	Separin OS=Homo sapiens OX=9606 GN=ESPL1 PE=1 SV=3	ESPL1	0.059	1.155	1	1	1	1	1	2120	233	7.55	0	1
Q96QE3	ATPase family AAA domain-containing protein 5 OS=Homo sapiens OX=9606 GN=ATAD5 PE=1 SV=4	ATAD5	0.059	1.151	0	1	1	1	1	1844	207.4	9.19	0	1
P82930	28S ribosomal protein S34, mitochondrial OS=Homo sapiens OX=9606 GN=MRPS34 PE=1 SV=2	MRPS34	0.061	1.138	4	1	1	1	1	218	25.6	9.98	31	1
O94832	Unconventional myosin-Id OS=Homo sapiens OX=9606 GN=MYO1D PE=1 SV=2	MYO1D	0.064	1.114	1	1	1	1	1	1006	116.1	9.39	16	1
Q9H892	Tetratricopeptide repeat protein 12 OS=Homo sapiens OX=9606 GN=TTC12 PE=1 SV=2	TTC12	0.064	1.109	1	1	1	1	1	705	78.7	5.66	24	1
Q9UMF0	Intercellular adhesion molecule 5 OS=Homo sapiens OX=9606 GN=ICAM5 PE=1 SV=3	ICAM5	0.066	1.09	1	1	1	1	1	924	97.1	5.95	0	1
Q96SY0	Integrator complex subunit 14 OS=Homo sapiens OX=9606 GN=INTS14 PE=1 SV=2	INTS14	0.067	1.087	2	1	1	1	1	518	57.4	5.12	22	1
O43633	Charged multivesicular body protein 2a OS=Homo sapiens OX=9606 GN=CHMP2A PE=1 SV=1	CHMP2A	0.068	1.077	5	1	1	1	1	222	25.1	5.97	13	1
O75251	NADH dehydrogenase [ubiquinone] iron-sulfur protein 7, mitochondrial OS=Homo sapiens OX=9606 GN=NDUFS7 PE=1 SV=3	NDUFS7	0.072	1.04	3	1	1	1	1	213	23.5	9.99	0	1
P14373	Zinc finger protein RFP OS=Homo sapiens OX=9606 GN=TRIM27 PE=1 SV=1	TRIM27	0.074	1.035	2	1	1	1	1	513	58.5	6.21	0	1
O43809	Cleavage and polyadenylation specificity factor subunit 5 OS=Homo sapiens OX=9606 GN=NUDT21 PE=1 SV=1	NUDT21	0.073	1.033	4	1	1	1	1	227	26.2	8.82	0	1
P51572	B-cell receptor-associated protein 31 OS=Homo sapiens OX=9606 GN=BCAP31 PE=1 SV=3	BCAP31	0.074	1.024	3	1	1	1	1	246	28	8.44	0	1
Q8TCT9	Minor histocompatibility antigen H13 OS=Homo sapiens OX=9606 GN=HM13 PE=1 SV=1	HM13	0.074	1.024	3	1	1	1	1	377	41.5	6.43	0	1
Q99470	Stromal cell-derived factor 2 OS=Homo sapiens OX=9606 GN=SDF2 PE=1 SV=2	SDF2	0.077	1	7	1	1	1	1	211	23	7.33	0	1
Q8NCV1	Adenosine deaminase domain-containing protein 2 OS=Homo sapiens OX=9606 GN=ADAD2 PE=2 SV=1	ADAD2	0.077	0.997	1	1	1	1	1	583	61.7	8.84	0	1
Q9BTD8	RNA-binding protein 42 OS=Homo sapiens OX=9606 GN=RBM42 PE=1 SV=1	RBM42	0.077	0.995	2	1	1	1	1	480	50.4	9.63	0	1
Q8WWQ8	Stabilin-2 OS=Homo sapiens OX=9606 GN=STAB2 PE=1 SV=3	STAB2	0.078	0.993	0	1	1	1	1	2551	276.8	6.4	0	1
Q9NR64	Kelch-like protein 1 OS=Homo sapiens OX=9606 GN=KLHL1 PE=2 SV=1	KLHL1	0.078	0.991	1	1	1	1	1	748	82.6	6.39	0	1
P63208	S-phase kinase-associated protein 1 OS=Homo sapiens OX=9606 GN=SKP1 PE=1 SV=2	SKP1	0.08	0.987	9	1	1	1	1	163	18.6	4.54	0	1
Q92619	Rho GTPase-activating protein 45 OS=Homo sapiens OX=9606 GN=ARHGAP45 PE=1 SV=2	ARHGAP45	0.08	0.985	1	1	1	1	1	1136	124.5	6.1	0	1
Q6ZRR7	Leucine-rich repeat-containing protein 9 OS=Homo sapiens OX=9606 GN=LRRC9 PE=2 SV=2	LRRC9	0.08	0.98	0	1	1	1	1	1453	166.8	7.65	0	1
Q96CS2	HAUS augmin-like complex subunit 1 OS=Homo sapiens OX=9606 GN=HAUS1 PE=1 SV=1	HAUS1	0.081	0.957	3	1	1	1	1	278	31.8	5.53	0	1
Q9Y383	Putative RNA-binding protein Luc7-like 2 OS=Homo sapiens OX=9606 GN=LUC7L2 PE=1 SV=2	LUC7L2	0.083	0.954	2	1	1	1	1	392	46.5	10.01	23	1
Q5RKV6	Exosome complex component MTR3 OS=Homo sapiens OX=9606 GN=EXOSC6 PE=1 SV=1	EXOSC6	0.085	0.946	3	1	1	1	1	272	28.2	6.28	0	1
Q9H3W5	Leucine-rich repeat neuronal protein 3 OS=Homo sapiens OX=9606 GN=LRRN3 PE=2 SV=1	LRRN3	0.084	0.944	1	1	1	1	1	708	79.4	7.83	0	1
Q9NV56	MRG/MORF4L-binding protein OS=Homo sapiens OX=9606 GN=MRGBP PE=1 SV=1	MRGBP	0.085	0.939	7	1	1	1	1	204	22.4	5.83	17	1
Q9H0L4	Cleavage stimulation factor subunit 2 tau variant OS=Homo sapiens OX=9606 GN=CSTF2T PE=1 SV=1	CSTF2T	0.085	0.938	1	1	1	1	1	616	64.4	7.25	0	1
Q9HAW4	Claspin OS=Homo sapiens OX=9606 GN=CLSPN PE=1 SV=3	CLSPN	0.087	0.912	1	1	1	1	1	1339	151	4.82	0	1
Q14192	Four and a half LIM domains protein 2 OS=Homo sapiens OX=9606 GN=FHL2 PE=1 SV=3	FHL2	0.089	0.907	3	1	1	1	1	279	32.2	7.55	0	1
Q96SN8	CDK5 regulatory subunit-associated protein 2 OS=Homo sapiens OX=9606 GN=CDK5RAP2 PE=1 SV=5	CDK5RAP2	0.09	0.898	0	1	1	1	1	1893	214.9	5.58	0	1
Q9UI12	V-type proton ATPase subunit H OS=Homo sapiens OX=9606 GN=ATP6V1H PE=1 SV=1	ATP6V1H	0.092	0.886	3	1	1	1	1	483	55.8	6.48	14	1
Q9NVC6	Mediator of RNA polymerase II transcription subunit 17 OS=Homo sapiens OX=9606 GN=MED17 PE=1 SV=2	MED17	0.092	0.886	2	1	1	1	1	651	72.8	7.44	0	1
Q9BW66	Cyclin-dependent kinase 2-interacting protein OS=Homo sapiens OX=9606 GN=CINP PE=1 SV=1	CINP	0.094	0.874	4	1	1	1	1	212	24.3	6.28	0	1
Q9BQ52	Zinc phosphodiesterase ELAC protein 2 OS=Homo sapiens OX=9606 GN=ELAC2 PE=1 SV=2	ELAC2	0.097	0.86	1	1	1	1	1	826	92.2	7.9	0	1
Q70J99	Protein unc-13 homolog D OS=Homo sapiens OX=9606 GN=UNC13D PE=1 SV=1	UNC13D	0.098	0.856	1	1	1	1	1	1090	123.2	6.65	0	1
Q8NFZ5	TNFAIP3-interacting protein 2 OS=Homo sapiens OX=9606 GN=TNIP2 PE=1 SV=1	TNIP2	0.098	0.856	2	1	1	1	1	429	48.7	6.44	0	1
P56715	Oxygen-regulated protein 1 OS=Homo sapiens OX=9606 GN=RP1 PE=1 SV=1	RP1	0.098	0.854	0	1	1	1	1	2156	240.5	5.8	21	1
P62829	60S ribosomal protein L23 OS=Homo sapiens OX=9606 GN=RPL23 PE=1 SV=1	RPL23	0.105	0.826	7	1	1	1	1	140	14.9	10.51	22	1
A0JNW5	UHRF1-binding protein 1-like OS=Homo sapiens OX=9606 GN=UHRF1BP1L PE=1 SV=2	UHRF1BP1L	0.105	0.819	1	1	1	1	1	1464	164.1	6.32	0	1
P39880	Homeobox protein cut-like 1 OS=Homo sapiens OX=9606 GN=CUX1 PE=1 SV=3	CUX1	0.108	0.804	1	1	1	1	1	1505	164.1	5.9	0	1
P57052	Splicing regulator RBM11 OS=Homo sapiens OX=9606 GN=RBM11 PE=1 SV=1	RBM11	0.108	0.795	4	1	1	1	1	281	32.2	8.73	0	1
Q7L2E3	ATP-dependent RNA helicase DHX30 OS=Homo sapiens OX=9606 GN=DHX30 PE=1 SV=1	DHX30	0.108	0.793	1	1	1	1	1	1194	133.9	8.78	0	1
P35227	Polycomb group RING finger protein 2 OS=Homo sapiens OX=9606 GN=PCGF2 PE=1 SV=1	PCGF2	0.11	0.782	2	1	1	1	1	344	37.8	7.96	0	1
