# Supplementary material for: Histone chaperone ASF1 acts with RIF1 to promote DNA end joining in BRCA1-deficient cells
Source: J Biol Chem. 2022 Apr 25;298(6):101979. doi: 10.1016/j.jbc.2022.101979 (PMC9127577; doi:10.1016/j.jbc.2022.101979)
Supplement: Supplementary Table S2 [file mmc2.xlsx]

## Sheet: Proteins
Accession	Description		Exp. q-value: Combined	Sum PEP Score	Coverage [%]	# Peptides	# PSMs	# Unique Peptides	# Protein Groups	# AAs	MW [kDa]	calc. pI	Score Mascot: Mascot	# Peptides (by Search Engine): Mascot
Q13085	Acetyl-CoA carboxylase 1 OS=Homo sapiens OX=9606 GN=ACACA PE=1 SV=2	ACACA	0	2506.02	59	147	1011	129	1	2346	265.4	6.37	35952	147
P05165	Propionyl-CoA carboxylase alpha chain, mitochondrial OS=Homo sapiens OX=9606 GN=PCCA PE=1 SV=4	PCCA	0	917.501	61	53	376	53	1	728	80	7.52	14385	53
Q8TEX9	Importin-4 OS=Homo sapiens OX=9606 GN=IPO4 PE=1 SV=2	IPO4	0	1008.64	51	46	366	46	1	1081	118.6	4.96	14600	46
P52272	Heterogeneous nuclear ribonucleoprotein M OS=Homo sapiens OX=9606 GN=HNRNPM PE=1 SV=3	HNRNPM	0	875.927	76	53	359	53	1	730	77.5	8.7	13508	53
P11498	Pyruvate carboxylase, mitochondrial OS=Homo sapiens OX=9606 GN=PC PE=1 SV=2	PC	0	979.247	67	66	300	66	1	1178	129.6	6.84	11429	66
Q96RQ3	Methylcrotonoyl-CoA carboxylase subunit alpha, mitochondrial OS=Homo sapiens OX=9606 GN=MCCC1 PE=1 SV=3	MCCC1	0	596.539	49	31	291	31	1	725	80.4	7.78	11045	31
Q9HCC0	Methylcrotonoyl-CoA carboxylase beta chain, mitochondrial OS=Homo sapiens OX=9606 GN=MCCC2 PE=1 SV=1	MCCC2	0	589.714	56	29	276	29	1	563	61.3	7.68	11148	29
P05166	Propionyl-CoA carboxylase beta chain, mitochondrial OS=Homo sapiens OX=9606 GN=PCCB PE=1 SV=3	PCCB	0	490.099	57	29	248	29	1	539	58.2	7.64	9939	29
P49321	Nuclear autoantigenic sperm protein OS=Homo sapiens OX=9606 GN=NASP PE=1 SV=2	NASP	0	349.24	34	20	230	20	1	788	85.2	4.3	11844	20
P07437	Tubulin beta chain OS=Homo sapiens OX=9606 GN=TUBB PE=1 SV=2	TUBB	0	436.378	47	22	176	4	1	444	49.6	4.89	6350	22
Q5UIP0	Telomere-associated protein RIF1 OS=Homo sapiens OX=9606 GN=RIF1 PE=1 SV=2	RIF1	0	696.389	30	65	169	65	1	2472	274.3	5.52	4572	65
P42694	Probable helicase with zinc finger domain OS=Homo sapiens OX=9606 GN=HELZ PE=1 SV=2	HELZ	0	610.164	40	65	167	65	1	1942	218.8	7.42	4786	65
O00763	Acetyl-CoA carboxylase 2 OS=Homo sapiens OX=9606 GN=ACACB PE=1 SV=3	ACACB	0	653.807	28	58	166	40	1	2458	276.4	6.49	5462	58
Q86UE8	Serine/threonine-protein kinase tousled-like 2 OS=Homo sapiens OX=9606 GN=TLK2 PE=1 SV=2	TLK2	0	392.425	44	34	162	24	1	772	87.6	8.41	4570	34
P68366	Tubulin alpha-4A chain OS=Homo sapiens OX=9606 GN=TUBA4A PE=1 SV=1	TUBA4A	0	239.001	35	16	152	3	1	448	49.9	5.06	6394	16
Q71U36	Tubulin alpha-1A chain OS=Homo sapiens OX=9606 GN=TUBA1A PE=1 SV=1	TUBA1A	0	282.518	41	19	148	6	1	451	50.1	5.06	5922	19
P68371	Tubulin beta-4B chain OS=Homo sapiens OX=9606 GN=TUBB4B PE=1 SV=1	TUBB4B	0	373.602	47	21	147	1	1	445	49.8	4.89	4839	21
P05141	ADP/ATP translocase 2 OS=Homo sapiens OX=9606 GN=SLC25A5 PE=1 SV=7	SLC25A5	0	143.28	45	17	139	6	1	298	32.8	9.69	3625	17
P35658	Nuclear pore complex protein Nup214 OS=Homo sapiens OX=9606 GN=NUP214 PE=1 SV=2	NUP214	0	686.15	36	55	137	55	1	2090	213.5	7.47	4522	55
P11182	Lipoamide acyltransferase component of branched-chain alpha-keto acid dehydrogenase complex, mitochondrial OS=Homo sapiens OX=9606 GN=DBT PE=1 SV=3	DBT	0	357.294	54	27	133	27	1	482	53.5	8.51	3519	27
Q9BVA1	Tubulin beta-2B chain OS=Homo sapiens OX=9606 GN=TUBB2B PE=1 SV=1	TUBB2B	0	368.166	47	20	131	1	1	445	49.9	4.89	4296	20
Q13885	Tubulin beta-2A chain OS=Homo sapiens OX=9606 GN=TUBB2A PE=1 SV=1	TUBB2A	0	365.136	47	20	129	1	1	445	49.9	4.89	4213	20
Q9Y294	Histone chaperone ASF1A OS=Homo sapiens OX=9606 GN=ASF1A PE=1 SV=1	ASF1A	0	162.905	48	7	128	6	1	204	23	4.41	6351	7
P04350	Tubulin beta-4A chain OS=Homo sapiens OX=9606 GN=TUBB4A PE=1 SV=2	TUBB4A	0	275.417	45	17	125	3	1	444	49.6	4.88	4128	17
O60610	Protein diaphanous homolog 1 OS=Homo sapiens OX=9606 GN=DIAPH1 PE=1 SV=2	DIAPH1	0	443.647	35	42	124	42	1	1272	141.3	5.41	3849	42
P62805	Histone H4 OS=Homo sapiens OX=9606 GN=H4C1 PE=1 SV=2	H4C1	0	210.569	57	12	120	12	1	103	11.4	11.36	4119	12
P12236	ADP/ATP translocase 3 OS=Homo sapiens OX=9606 GN=SLC25A6 PE=1 SV=4	SLC25A6	0	136.285	43	15	106	3	1	298	32.8	9.74	2339	15
P10809	60 kDa heat shock protein, mitochondrial OS=Homo sapiens OX=9606 GN=HSPD1 PE=1 SV=2	HSPD1	0	409.816	60	32	101	32	1	573	61	5.87	3230	32
O14929	Histone acetyltransferase type B catalytic subunit OS=Homo sapiens OX=9606 GN=HAT1 PE=1 SV=1	HAT1	0	276.824	44	14	99	14	1	419	49.5	5.69	3840	14
Q16576	Histone-binding protein RBBP7 OS=Homo sapiens OX=9606 GN=RBBP7 PE=1 SV=1	RBBP7	0	330.182	56	20	98	11	1	425	47.8	5.05	2444	20
P25705	ATP synthase subunit alpha, mitochondrial OS=Homo sapiens OX=9606 GN=ATP5F1A PE=1 SV=1	ATP5F1A	0	315.667	55	28	98	28	1	553	59.7	9.13	3768	28
Q6ZU65	Ubinuclein-2 OS=Homo sapiens OX=9606 GN=UBN2 PE=1 SV=2	UBN2	0	348.64	33	41	95	41	1	1347	146	9.19	2441	41
P11586	C-1-tetrahydrofolate synthase, cytoplasmic OS=Homo sapiens OX=9606 GN=MTHFD1 PE=1 SV=3	MTHFD1	0	401.96	56	42	84	42	1	935	101.5	7.3	2559	42
P12235	ADP/ATP translocase 1 OS=Homo sapiens OX=9606 GN=SLC25A4 PE=1 SV=4	SLC25A4	0	126.975	38	13	83	3	1	298	33	9.76	1813	13
Q9BUF5	Tubulin beta-6 chain OS=Homo sapiens OX=9606 GN=TUBB6 PE=1 SV=1	TUBB6	0	199.121	47	16	81	8	1	446	49.8	4.88	2668	16
P49411	Elongation factor Tu, mitochondrial OS=Homo sapiens OX=9606 GN=TUFM PE=1 SV=2	TUFM	0	306.13	53	22	79	22	1	452	49.5	7.61	2234	22
P68104	Elongation factor 1-alpha 1 OS=Homo sapiens OX=9606 GN=EEF1A1 PE=1 SV=1	EEF1A1	0	211.92	37	17	79	17	1	462	50.1	9.01	2017	17
P54198	Protein HIRA OS=Homo sapiens OX=9606 GN=HIRA PE=1 SV=2	HIRA	0	384.462	38	29	76	29	1	1017	111.8	8.07	2872	29
Q09028	Histone-binding protein RBBP4 OS=Homo sapiens OX=9606 GN=RBBP4 PE=1 SV=3	RBBP4	0	210.381	45	15	76	6	1	425	47.6	4.89	1647	15
P11142	Heat shock cognate 71 kDa protein OS=Homo sapiens OX=9606 GN=HSPA8 PE=1 SV=1	HSPA8	0	275.963	43	26	73	20	1	646	70.9	5.52	2433	26
Q9UKI8	Serine/threonine-protein kinase tousled-like 1 OS=Homo sapiens OX=9606 GN=TLK1 PE=1 SV=2	TLK1	0	269.94	35	24	67	14	1	766	86.6	8.72	1878	24
P0DMV9	Heat shock 70 kDa protein 1B OS=Homo sapiens OX=9606 GN=HSPA1B PE=1 SV=1	HSPA1B	0	268.745	43	25	67	20	1	641	70	5.66	2570	25
P52948	Nuclear pore complex protein Nup98-Nup96 OS=Homo sapiens OX=9606 GN=NUP98 PE=1 SV=4	NUP98	0	258.331	16	24	66	24	1	1817	197.5	6.4	2428	24
Q8IWY9	Codanin-1 OS=Homo sapiens OX=9606 GN=CDAN1 PE=1 SV=4	CDAN1	0	269.916	27	31	63	31	1	1227	134	6.77	2405	31
Q14671	Pumilio homolog 1 OS=Homo sapiens OX=9606 GN=PUM1 PE=1 SV=3	PUM1	0	306.747	24	23	60	20	1	1186	126.4	6.84	2453	23
P23396	40S ribosomal protein S3 OS=Homo sapiens OX=9606 GN=RPS3 PE=1 SV=2	RPS3	0	189.633	72	20	56	20	1	243	26.7	9.66	1494	20
Q8IWZ3	Ankyrin repeat and KH domain-containing protein 1 OS=Homo sapiens OX=9606 GN=ANKHD1 PE=1 SV=1	ANKHD1	0	319.543	19	36	55	27	1	2542	269.3	5.73	1675	36
Q9Y6J0	Calcineurin-binding protein cabin-1 OS=Homo sapiens OX=9606 GN=CABIN1 PE=1 SV=1	CABIN1	0	258.359	21	36	55	36	1	2220	246.2	6.02	1313	36
P48643	T-complex protein 1 subunit epsilon OS=Homo sapiens OX=9606 GN=CCT5 PE=1 SV=1	CCT5	0	227.197	42	22	55	22	1	541	59.6	5.66	1438	22
Q14157	Ubiquitin-associated protein 2-like OS=Homo sapiens OX=9606 GN=UBAP2L PE=1 SV=2	UBAP2L	0	282.416	23	17	54	17	1	1087	114.5	7.11	1877	17
P17987	T-complex protein 1 subunit alpha OS=Homo sapiens OX=9606 GN=TCP1 PE=1 SV=1	TCP1	0	227.774	44	21	54	21	1	556	60.3	6.11	1793	21
Q6Y7W6	GRB10-interacting GYF protein 2 OS=Homo sapiens OX=9606 GN=GIGYF2 PE=1 SV=1	GIGYF2	0	294.153	26	32	51	32	1	1299	150	5.54	1525	32
Q02978	Mitochondrial 2-oxoglutarate/malate carrier protein OS=Homo sapiens OX=9606 GN=SLC25A11 PE=1 SV=3	SLC25A11	0	144.346	59	15	50	15	1	314	34	9.91	1550	15
P68032	Actin, alpha cardiac muscle 1 OS=Homo sapiens OX=9606 GN=ACTC1 PE=1 SV=1	ACTC1	0	129.216	31	14	48	1	1	377	42	5.39	1192	14
P33993	DNA replication licensing factor MCM7 OS=Homo sapiens OX=9606 GN=MCM7 PE=1 SV=4	MCM7	0	246.547	43	25	47	25	1	719	81.3	6.46	1480	25
P78527	DNA-dependent protein kinase catalytic subunit OS=Homo sapiens OX=9606 GN=PRKDC PE=1 SV=3	PRKDC	0	235.941	11	38	46	38	1	4128	468.8	7.12	1166	38
Q9UPQ9	Trinucleotide repeat-containing gene 6B protein OS=Homo sapiens OX=9606 GN=TNRC6B PE=1 SV=4	TNRC6B	0	285.668	27	30	45	30	1	1833	193.9	6.76	1567	30
Q9Y285	Phenylalanine--tRNA ligase alpha subunit OS=Homo sapiens OX=9606 GN=FARSA PE=1 SV=3	FARSA	0	217.884	50	18	45	18	1	508	57.5	7.8	1313	18
Q99567	Nuclear pore complex protein Nup88 OS=Homo sapiens OX=9606 GN=NUP88 PE=1 SV=2	NUP88	0	209.002	30	18	45	18	1	741	83.5	5.69	1469	18
P78406	mRNA export factor OS=Homo sapiens OX=9606 GN=RAE1 PE=1 SV=1	RAE1	0	210.303	42	15	44	15	1	368	40.9	7.83	1613	15
P84243	Histone H3.3 OS=Homo sapiens OX=9606 GN=H3-3A PE=1 SV=2	H3-3A	0	31.912	32	7	42	3	1	136	15.3	11.27	1034	7
Q9UKV8	Protein argonaute-2 OS=Homo sapiens OX=9606 GN=AGO2 PE=1 SV=3	AGO2	0	178.677	28	21	39	16	1	859	97.1	9.19	1456	21
P58107	Epiplakin OS=Homo sapiens OX=9606 GN=EPPK1 PE=1 SV=3	EPPK1	0	230.211	29	25	37	21	1	5088	555.3	5.62	1388	25
Q15233	Non-POU domain-containing octamer-binding protein OS=Homo sapiens OX=9606 GN=NONO PE=1 SV=4	NONO	0	143.976	30	17	35	16	1	471	54.2	8.95	844	17
Q13111	Chromatin assembly factor 1 subunit A OS=Homo sapiens OX=9606 GN=CHAF1A PE=1 SV=3	CHAF1A	0	129.036	17	16	35	16	1	956	106.8	5.94	1087	16
Q9Y3Z3	Deoxynucleoside triphosphate triphosphohydrolase SAMHD1 OS=Homo sapiens OX=9606 GN=SAMHD1 PE=1 SV=2	SAMHD1	0	159.96	30	16	34	16	1	626	72.2	7.14	905	16
Q00839	Heterogeneous nuclear ribonucleoprotein U OS=Homo sapiens OX=9606 GN=HNRNPU PE=1 SV=6	HNRNPU	0	139.762	26	21	34	21	1	825	90.5	6	1124	21
Q08211	ATP-dependent RNA helicase A OS=Homo sapiens OX=9606 GN=DHX9 PE=1 SV=4	DHX9	0	135.723	18	22	34	22	1	1270	140.9	6.84	802	22
P06748	Nucleophosmin OS=Homo sapiens OX=9606 GN=NPM1 PE=1 SV=2	NPM1	0	130.218	39	9	34	9	1	294	32.6	4.78	1066	9
P16403	Histone H1.2 OS=Homo sapiens OX=9606 GN=H1-2 PE=1 SV=2	H1-2	0	99.532	35	12	34	3	1	213	21.4	10.93	906	12
P38646	Stress-70 protein, mitochondrial OS=Homo sapiens OX=9606 GN=HSPA9 PE=1 SV=2	HSPA9	0	141.935	28	15	33	14	1	679	73.6	6.16	1179	15
P08238	Heat shock protein HSP 90-beta OS=Homo sapiens OX=9606 GN=HSP90AB1 PE=1 SV=4	HSP90AB1	0	116.953	27	19	33	18	1	724	83.2	5.03	958	19
P11310	Medium-chain specific acyl-CoA dehydrogenase, mitochondrial OS=Homo sapiens OX=9606 GN=ACADM PE=1 SV=1	ACADM	0	107.674	34	14	33	14	1	421	46.6	8.37	812	14
P11021	Endoplasmic reticulum chaperone BiP OS=Homo sapiens OX=9606 GN=HSPA5 PE=1 SV=2	HSPA5	0	166.871	37	20	32	19	1	654	72.3	5.16	961	20
Q6W2J9	BCL-6 corepressor OS=Homo sapiens OX=9606 GN=BCOR PE=1 SV=1	BCOR	0	159.166	15	20	31	20	1	1755	192.1	6.48	745	20
P31943	Heterogeneous nuclear ribonucleoprotein H OS=Homo sapiens OX=9606 GN=HNRNPH1 PE=1 SV=4	HNRNPH1	0	119.776	25	8	31	3	1	449	49.2	6.3	1469	8
P09622	Dihydrolipoyl dehydrogenase, mitochondrial OS=Homo sapiens OX=9606 GN=DLD PE=1 SV=2	DLD	0	105.9	29	14	31	14	1	509	54.1	7.85	787	14
P10412	Histone H1.4 OS=Homo sapiens OX=9606 GN=H1-4 PE=1 SV=2	H1-4	0	89.268	34	11	30	2	1	219	21.9	11.03	810	11
P41250	Glycine--tRNA ligase OS=Homo sapiens OX=9606 GN=GARS1 PE=1 SV=3	GARS1	0	171.57	32	19	29	19	1	739	83.1	7.03	653	19
Q9NRA8	Eukaryotic translation initiation factor 4E transporter OS=Homo sapiens OX=9606 GN=EIF4ENIF1 PE=1 SV=2	EIF4ENIF1	0	170.347	24	19	29	19	1	985	108.1	8.32	877	19
P61247	40S ribosomal protein S3a OS=Homo sapiens OX=9606 GN=RPS3A PE=1 SV=2	RPS3A	0	96.556	39	14	29	14	1	264	29.9	9.73	661	14
Q8N1F7	Nuclear pore complex protein Nup93 OS=Homo sapiens OX=9606 GN=NUP93 PE=1 SV=2	NUP93	0	90.19	24	20	29	20	1	819	93.4	5.72	657	20
P62701	40S ribosomal protein S4, X isoform OS=Homo sapiens OX=9606 GN=RPS4X PE=1 SV=2	RPS4X	0	78.29	47	13	29	13	1	263	29.6	10.15	551	13
Q5TEC6	Histone HIST2H3PS2 OS=Homo sapiens OX=9606 GN=H3-2 PE=1 SV=1	H3-2	0	15.803	32	6	29	2	1	136	15.4	11.27	675	6
P50991	T-complex protein 1 subunit delta OS=Homo sapiens OX=9606 GN=CCT4 PE=1 SV=4	CCT4	0	122.214	34	14	28	14	1	539	57.9	7.83	836	14
Q13112	Chromatin assembly factor 1 subunit B OS=Homo sapiens OX=9606 GN=CHAF1B PE=1 SV=1	CHAF1B	0	96.362	30	14	28	14	1	559	61.5	7.5	762	14
O60814	Histone H2B type 1-K OS=Homo sapiens OX=9606 GN=H2BC12 PE=1 SV=3	H2BC12	0	68.925	47	7	28	6	1	126	13.9	10.32	912	7
O75179	Ankyrin repeat domain-containing protein 17 OS=Homo sapiens OX=9606 GN=ANKRD17 PE=1 SV=3	ANKRD17	0	132.615	9	20	27	11	1	2603	274.1	6.52	842	20
P48735	Isocitrate dehydrogenase [NADP], mitochondrial OS=Homo sapiens OX=9606 GN=IDH2 PE=1 SV=2	IDH2	0	117.521	31	13	27	13	1	452	50.9	8.69	611	13
P11940	Polyadenylate-binding protein 1 OS=Homo sapiens OX=9606 GN=PABPC1 PE=1 SV=2	PABPC1	0	110.455	25	15	27	11	1	636	70.6	9.5	671	15
P62277	40S ribosomal protein S13 OS=Homo sapiens OX=9606 GN=RPS13 PE=1 SV=2	RPS13	0	77.344	55	11	27	11	1	151	17.2	10.54	512	11
Q02878	60S ribosomal protein L6 OS=Homo sapiens OX=9606 GN=RPL6 PE=1 SV=3	RPL6	0	70.767	33	10	27	10	1	288	32.7	10.58	1139	10
P50454	Serpin H1 OS=Homo sapiens OX=9606 GN=SERPINH1 PE=1 SV=2	SERPINH1	0	149.206	45	13	26	13	1	418	46.4	8.69	861	13
P25398	40S ribosomal protein S12 OS=Homo sapiens OX=9606 GN=RPS12 PE=1 SV=3	RPS12	0	59.222	34	4	26	4	1	132	14.5	7.21	862	4
P06576	ATP synthase subunit beta, mitochondrial OS=Homo sapiens OX=9606 GN=ATP5F1B PE=1 SV=3	ATP5F1B	0	144.273	34	12	25	12	1	529	56.5	5.4	989	12
Q15149	Plectin OS=Homo sapiens OX=9606 GN=PLEC PE=1 SV=3	PLEC	0	132.285	5	19	25	14	1	4684	531.5	5.96	646	19
P05783	Keratin, type I cytoskeletal 18 OS=Homo sapiens OX=9606 GN=KRT18 PE=1 SV=2	KRT18	0	107.586	35	15	25	10	1	430	48	5.45	692	15
P19338	Nucleolin OS=Homo sapiens OX=9606 GN=NCL PE=1 SV=3	NCL	0	103.081	22	13	25	13	1	710	76.6	4.7	650	13
P62269	40S ribosomal protein S18 OS=Homo sapiens OX=9606 GN=RPS18 PE=1 SV=3	RPS18	0	61.428	45	11	25	11	1	152	17.7	10.99	687	11
P08670	Vimentin OS=Homo sapiens OX=9606 GN=VIM PE=1 SV=4	VIM	0	111.952	37	16	24	15	1	466	53.6	5.12	661	16
P61978	Heterogeneous nuclear ribonucleoprotein K OS=Homo sapiens OX=9606 GN=HNRNPK PE=1 SV=1	HNRNPK	0	102.216	32	11	24	11	1	463	50.9	5.54	685	11
Q9NSE4	Isoleucine--tRNA ligase, mitochondrial OS=Homo sapiens OX=9606 GN=IARS2 PE=1 SV=2	IARS2	0	95.745	22	16	24	16	1	1012	113.7	7.2	368	16
P05388	60S acidic ribosomal protein P0 OS=Homo sapiens OX=9606 GN=RPLP0 PE=1 SV=1	RPLP0	0	89.424	31	7	24	7	1	317	34.3	5.97	702	7
P11177	Pyruvate dehydrogenase E1 component subunit beta, mitochondrial OS=Homo sapiens OX=9606 GN=PDHB PE=1 SV=3	PDHB	0	84.296	29	9	24	9	1	359	39.2	6.65	887	9
P12004	Proliferating cell nuclear antigen OS=Homo sapiens OX=9606 GN=PCNA PE=1 SV=1	PCNA	0	53.095	37	10	24	10	1	261	28.8	4.69	562	10
P22695	Cytochrome b-c1 complex subunit 2, mitochondrial OS=Homo sapiens OX=9606 GN=UQCRC2 PE=1 SV=3	UQCRC2	0	133.17	37	14	23	14	1	453	48.4	8.63	708	14
P49368	T-complex protein 1 subunit gamma OS=Homo sapiens OX=9606 GN=CCT3 PE=1 SV=4	CCT3	0	122.663	30	13	23	13	1	545	60.5	6.49	790	13
Q9UJS0	Calcium-binding mitochondrial carrier protein Aralar2 OS=Homo sapiens OX=9606 GN=SLC25A13 PE=1 SV=2	SLC25A13	0	111.603	25	13	22	8	1	675	74.1	8.62	744	13
Q7Z3B4	Nucleoporin p54 OS=Homo sapiens OX=9606 GN=NUP54 PE=1 SV=2	NUP54	0	120.542	37	15	21	15	1	507	55.4	7.02	576	15
Q9NPG3	Ubinuclein-1 OS=Homo sapiens OX=9606 GN=UBN1 PE=1 SV=2	UBN1	0	115.843	20	16	21	16	1	1134	121.4	9.33	569	16
P22830	Ferrochelatase, mitochondrial OS=Homo sapiens OX=9606 GN=FECH PE=1 SV=2	FECH	0	114.643	31	12	21	12	1	423	47.8	8.73	578	12
O43175	D-3-phosphoglycerate dehydrogenase OS=Homo sapiens OX=9606 GN=PHGDH PE=1 SV=4	PHGDH	0	105.861	27	10	21	10	1	533	56.6	6.71	526	10
P04792	Heat shock protein beta-1 OS=Homo sapiens OX=9606 GN=HSPB1 PE=1 SV=2	HSPB1	0	87.741	65	11	21	11	1	205	22.8	6.4	517	11
P13639	Elongation factor 2 OS=Homo sapiens OX=9606 GN=EEF2 PE=1 SV=4	EEF2	0	79.681	19	14	21	13	1	858	95.3	6.83	446	14
P15880	40S ribosomal protein S2 OS=Homo sapiens OX=9606 GN=RPS2 PE=1 SV=2	RPS2	0	79.525	38	10	21	10	1	293	31.3	10.24	489	10
P63244	Receptor of activated protein C kinase 1 OS=Homo sapiens OX=9606 GN=RACK1 PE=1 SV=3	RACK1	0	72.907	23	8	21	8	1	317	35.1	7.69	671	8
P06493	Cyclin-dependent kinase 1 OS=Homo sapiens OX=9606 GN=CDK1 PE=1 SV=3	CDK1	0	64.034	45	12	21	10	1	297	34.1	8.4	351	12
Q9Y2V0	CDAN1-interacting nuclease 1 OS=Homo sapiens OX=9606 GN=CDIN1 PE=1 SV=2	CDIN1	0	156.232	45	10	20	10	1	281	32.2	6.62	748	10
P04181	Ornithine aminotransferase, mitochondrial OS=Homo sapiens OX=9606 GN=OAT PE=1 SV=1	OAT	0	124.472	41	12	20	12	1	439	48.5	7.03	686	12
P49736	DNA replication licensing factor MCM2 OS=Homo sapiens OX=9606 GN=MCM2 PE=1 SV=4	MCM2	0	106.777	19	14	20	14	1	904	101.8	5.52	601	14
Q6UB35	Monofunctional C1-tetrahydrofolate synthase, mitochondrial OS=Homo sapiens OX=9606 GN=MTHFD1L PE=1 SV=1	MTHFD1L	0	103.941	18	14	20	14	1	978	105.7	8.06	572	14
P09651	Heterogeneous nuclear ribonucleoprotein A1 OS=Homo sapiens OX=9606 GN=HNRNPA1 PE=1 SV=5	HNRNPA1	0	96.827	36	11	20	10	1	372	38.7	9.13	678	11
P18124	60S ribosomal protein L7 OS=Homo sapiens OX=9606 GN=RPL7 PE=1 SV=1	RPL7	0	47.767	34	10	20	10	1	248	29.2	10.65	447	10
P46781	40S ribosomal protein S9 OS=Homo sapiens OX=9606 GN=RPS9 PE=1 SV=3	RPS9	0	38.103	46	12	20	12	1	194	22.6	10.65	217	12
Q9H334	Forkhead box protein P1 OS=Homo sapiens OX=9606 GN=FOXP1 PE=1 SV=1	FOXP1	0	112.87	25	11	19	8	1	677	75.3	6.67	549	11
Q9BQG0	Myb-binding protein 1A OS=Homo sapiens OX=9606 GN=MYBBP1A PE=1 SV=2	MYBBP1A	0	110.366	15	16	19	16	1	1328	148.8	9.28	566	16
O60716	Catenin delta-1 OS=Homo sapiens OX=9606 GN=CTNND1 PE=1 SV=1	CTNND1	0	76.442	14	13	19	13	1	968	108.1	6.23	432	13
Q06830	Peroxiredoxin-1 OS=Homo sapiens OX=9606 GN=PRDX1 PE=1 SV=1	PRDX1	0	61.053	47	11	19	10	1	199	22.1	8.13	467	11
Q9NVI7	ATPase family AAA domain-containing protein 3A OS=Homo sapiens OX=9606 GN=ATAD3A PE=1 SV=2	ATAD3A	0	57.816	20	13	19	13	1	634	71.3	8.98	402	13
P0C0S8	Histone H2A type 1 OS=Homo sapiens OX=9606 GN=H2AC11 PE=1 SV=2	H2AC11	0	50.805	58	6	19	4	1	130	14.1	10.9	389	6
Q15366	Poly(rC)-binding protein 2 OS=Homo sapiens OX=9606 GN=PCBP2 PE=1 SV=1	PCBP2	0	112.227	28	6	18	4	1	365	38.6	6.79	781	6
O14654	Insulin receptor substrate 4 OS=Homo sapiens OX=9606 GN=IRS4 PE=1 SV=1	IRS4	0	96.076	16	12	18	12	1	1257	133.7	8.44	601	12
P55786	Puromycin-sensitive aminopeptidase OS=Homo sapiens OX=9606 GN=NPEPPS PE=1 SV=2	NPEPPS	0	95.377	17	13	18	13	1	919	103.2	5.72	518	13
P49792	E3 SUMO-protein ligase RanBP2 OS=Homo sapiens OX=9606 GN=RANBP2 PE=1 SV=2	RANBP2	0	91.262	5	15	18	15	1	3224	358	6.2	649	15
P33991	DNA replication licensing factor MCM4 OS=Homo sapiens OX=9606 GN=MCM4 PE=1 SV=5	MCM4	0	72.509	17	12	18	12	1	863	96.5	6.74	536	12
P62081	40S ribosomal protein S7 OS=Homo sapiens OX=9606 GN=RPS7 PE=1 SV=1	RPS7	0	64.911	54	10	18	10	1	194	22.1	10.1	286	10
P39019	40S ribosomal protein S19 OS=Homo sapiens OX=9606 GN=RPS19 PE=1 SV=2	RPS19	0	55.773	46	11	18	11	1	145	16.1	10.32	447	11
Q6ZVD8	PH domain leucine-rich repeat-containing protein phosphatase 2 OS=Homo sapiens OX=9606 GN=PHLPP2 PE=1 SV=3	PHLPP2	0.115	0.51	1	1	18	1	1	1323	146.7	5.71	0	1
P43243	Matrin-3 OS=Homo sapiens OX=9606 GN=MATR3 PE=1 SV=2	MATR3	0	94.389	16	9	17	9	1	847	94.6	6.25	380	9
P36578	60S ribosomal protein L4 OS=Homo sapiens OX=9606 GN=RPL4 PE=1 SV=5	RPL4	0	89.657	25	10	17	10	1	427	47.7	11.06	510	10
P08559	Pyruvate dehydrogenase E1 component subunit alpha, somatic form, mitochondrial OS=Homo sapiens OX=9606 GN=PDHA1 PE=1 SV=3	PDHA1	0	49.567	21	10	17	10	1	390	43.3	8.06	436	10
P61962	DDB1- and CUL4-associated factor 7 OS=Homo sapiens OX=9606 GN=DCAF7 PE=1 SV=1	DCAF7	0	74.991	28	7	16	7	1	342	38.9	5.52	389	7
Q9H9G7	Protein argonaute-3 OS=Homo sapiens OX=9606 GN=AGO3 PE=1 SV=2	AGO3	0	71.055	14	10	16	3	1	860	97.3	9.11	517	10
P39023	60S ribosomal protein L3 OS=Homo sapiens OX=9606 GN=RPL3 PE=1 SV=2	RPL3	0	69.642	29	11	16	11	1	403	46.1	10.18	270	11
P53007	Tricarboxylate transport protein, mitochondrial OS=Homo sapiens OX=9606 GN=SLC25A1 PE=1 SV=2	SLC25A1	0	67.383	32	7	16	7	1	311	34	9.89	472	7
P62424	60S ribosomal protein L7a OS=Homo sapiens OX=9606 GN=RPL7A PE=1 SV=2	RPL7A	0	63.995	26	9	16	9	1	266	30	10.61	399	9
P28340	DNA polymerase delta catalytic subunit OS=Homo sapiens OX=9606 GN=POLD1 PE=1 SV=2	POLD1	0	58.879	12	13	16	12	1	1107	123.6	7.03	369	13
P55795	Heterogeneous nuclear ribonucleoprotein H2 OS=Homo sapiens OX=9606 GN=HNRNPH2 PE=1 SV=1	HNRNPH2	0	58.708	15	5	16	1	1	449	49.2	6.3	785	5
P22626	Heterogeneous nuclear ribonucleoproteins A2/B1 OS=Homo sapiens OX=9606 GN=HNRNPA2B1 PE=1 SV=2	HNRNPA2B1	0	57.716	27	9	16	8	1	353	37.4	8.95	388	9
Q9Y2K2	Serine/threonine-protein kinase SIK3 OS=Homo sapiens OX=9606 GN=SIK3 PE=1 SV=4	SIK3	0	109.527	14	12	15	12	1	1321	144.8	6.79	517	12
Q96F45	Zinc finger protein 503 OS=Homo sapiens OX=9606 GN=ZNF503 PE=1 SV=1	ZNF503	0	103.08	18	9	15	7	1	646	62.5	8.7	747	9
O95831	Apoptosis-inducing factor 1, mitochondrial OS=Homo sapiens OX=9606 GN=AIFM1 PE=1 SV=1	AIFM1	0	83.957	19	11	15	11	1	613	66.9	8.95	467	11
P37198	Nuclear pore glycoprotein p62 OS=Homo sapiens OX=9606 GN=NUP62 PE=1 SV=3	NUP62	0	81.808	15	6	15	6	1	522	53.2	5.31	500	6
Q6UUV7	CREB-regulated transcription coactivator 3 OS=Homo sapiens OX=9606 GN=CRTC3 PE=1 SV=2	CRTC3	0	81.582	23	11	15	11	1	619	66.9	6.84	521	11
O60573	Eukaryotic translation initiation factor 4E type 2 OS=Homo sapiens OX=9606 GN=EIF4E2 PE=1 SV=1	EIF4E2	0	74.189	34	7	15	7	1	245	28.3	8.88	490	7
P40227	T-complex protein 1 subunit zeta OS=Homo sapiens OX=9606 GN=CCT6A PE=1 SV=3	CCT6A	0	70.852	28	12	15	12	1	531	58	6.68	296	12
P20700	Lamin-B1 OS=Homo sapiens OX=9606 GN=LMNB1 PE=1 SV=2	LMNB1	0	69.834	16	8	15	8	1	586	66.4	5.16	566	8
Q93009	Ubiquitin carboxyl-terminal hydrolase 7 OS=Homo sapiens OX=9606 GN=USP7 PE=1 SV=2	USP7	0	68.98	13	12	15	12	1	1102	128.2	5.55	271	12
P62136	Serine/threonine-protein phosphatase PP1-alpha catalytic subunit OS=Homo sapiens OX=9606 GN=PPP1CA PE=1 SV=1	PPP1CA	0	66.75	29	8	15	5	1	330	37.5	6.33	484	8
P62241	40S ribosomal protein S8 OS=Homo sapiens OX=9606 GN=RPS8 PE=1 SV=2	RPS8	0	57.334	33	6	15	6	1	208	24.2	10.32	473	6
P62906	60S ribosomal protein L10a OS=Homo sapiens OX=9606 GN=RPL10A PE=1 SV=2	RPL10A	0	53.792	35	9	15	9	1	217	24.8	9.94	247	9
Q00535	Cyclin-dependent-like kinase 5 OS=Homo sapiens OX=9606 GN=CDK5 PE=1 SV=3	CDK5	0	39.764	33	9	15	8	1	292	33.3	7.66	257	9
P62847	40S ribosomal protein S24 OS=Homo sapiens OX=9606 GN=RPS24 PE=1 SV=1	RPS24	0	35.302	29	3	15	3	1	133	15.4	10.78	306	3
P26599	Polypyrimidine tract-binding protein 1 OS=Homo sapiens OX=9606 GN=PTBP1 PE=1 SV=1	PTBP1	0	105.596	29	9	14	9	1	531	57.2	9.17	633	9
Q9H7S9	Zinc finger protein 703 OS=Homo sapiens OX=9606 GN=ZNF703 PE=1 SV=1	ZNF703	0	88.081	18	10	14	8	1	590	58.2	8.79	583	10
P62753	40S ribosomal protein S6 OS=Homo sapiens OX=9606 GN=RPS6 PE=1 SV=1	RPS6	0	79.611	30	8	14	8	1	249	28.7	10.84	513	8
P17812	CTP synthase 1 OS=Homo sapiens OX=9606 GN=CTPS1 PE=1 SV=2	CTPS1	0	76.006	16	9	14	9	1	591	66.6	6.46	322	9
Q92841	Probable ATP-dependent RNA helicase DDX17 OS=Homo sapiens OX=9606 GN=DDX17 PE=1 SV=2	DDX17	0	69.375	16	10	14	7	1	729	80.2	8.27	389	10
Q12906	Interleukin enhancer-binding factor 3 OS=Homo sapiens OX=9606 GN=ILF3 PE=1 SV=3	ILF3	0	64.441	12	9	14	9	1	894	95.3	8.76	379	9
O95071	E3 ubiquitin-protein ligase UBR5 OS=Homo sapiens OX=9606 GN=UBR5 PE=1 SV=2	UBR5	0	62.716	5	14	14	14	1	2799	309.2	5.85	319	14
P42704	Leucine-rich PPR motif-containing protein, mitochondrial OS=Homo sapiens OX=9606 GN=LRPPRC PE=1 SV=3	LRPPRC	0	59.648	9	11	14	11	1	1394	157.8	6.13	376	11
P17844	Probable ATP-dependent RNA helicase DDX5 OS=Homo sapiens OX=9606 GN=DDX5 PE=1 SV=1	DDX5	0	58.888	16	10	14	7	1	614	69.1	8.92	325	10
O76021	Ribosomal L1 domain-containing protein 1 OS=Homo sapiens OX=9606 GN=RSL1D1 PE=1 SV=3	RSL1D1	0	57.668	18	7	14	7	1	490	54.9	10.13	353	7
P52597	Heterogeneous nuclear ribonucleoprotein F OS=Homo sapiens OX=9606 GN=HNRNPF PE=1 SV=3	HNRNPF	0	54.087	18	6	14	4	1	415	45.6	5.58	503	6
P34897	Serine hydroxymethyltransferase, mitochondrial OS=Homo sapiens OX=9606 GN=SHMT2 PE=1 SV=3	SHMT2	0	51.632	15	7	14	7	1	504	56	8.53	575	7
Q92769	Histone deacetylase 2 OS=Homo sapiens OX=9606 GN=HDAC2 PE=1 SV=2	HDAC2	0	51.329	15	6	14	3	1	488	55.3	5.91	342	6
Q9Y2L1	Exosome complex exonuclease RRP44 OS=Homo sapiens OX=9606 GN=DIS3 PE=1 SV=2	DIS3	0	51.085	11	10	14	10	1	958	108.9	7.14	393	10
Q13547	Histone deacetylase 1 OS=Homo sapiens OX=9606 GN=HDAC1 PE=1 SV=1	HDAC1	0	49.268	15	6	14	3	1	482	55.1	5.48	325	6
P62249	40S ribosomal protein S16 OS=Homo sapiens OX=9606 GN=RPS16 PE=1 SV=2	RPS16	0	47.647	42	7	14	7	1	146	16.4	10.21	504	7
P61254	60S ribosomal protein L26 OS=Homo sapiens OX=9606 GN=RPL26 PE=1 SV=1	RPL26	0	34.615	43	9	14	2	1	145	17.2	10.55	208	9
P07814	Bifunctional glutamate/proline--tRNA ligase OS=Homo sapiens OX=9606 GN=EPRS1 PE=1 SV=5	EPRS1	0	96.586	9	12	13	12	1	1512	170.5	7.33	401	12
Q8NDV7	Trinucleotide repeat-containing gene 6A protein OS=Homo sapiens OX=9606 GN=TNRC6A PE=1 SV=2	TNRC6A	0	90.094	10	13	13	13	1	1962	210.2	7.01	361	13
Q9NR30	Nucleolar RNA helicase 2 OS=Homo sapiens OX=9606 GN=DDX21 PE=1 SV=5	DDX21	0	83.941	18	10	13	8	1	783	87.3	9.28	314	10
Q12931	Heat shock protein 75 kDa, mitochondrial OS=Homo sapiens OX=9606 GN=TRAP1 PE=1 SV=3	TRAP1	0	82.181	20	11	13	10	1	704	80.1	8.21	487	11
P30837	Aldehyde dehydrogenase X, mitochondrial OS=Homo sapiens OX=9606 GN=ALDH1B1 PE=1 SV=3	ALDH1B1	0	81.327	24	9	13	9	1	517	57.2	6.8	494	9
Q9Y6Q9	Nuclear receptor coactivator 3 OS=Homo sapiens OX=9606 GN=NCOA3 PE=1 SV=1	NCOA3	0	81.201	11	11	13	11	1	1424	155.2	7.47	528	11
Q12905	Interleukin enhancer-binding factor 2 OS=Homo sapiens OX=9606 GN=ILF2 PE=1 SV=2	ILF2	0	79.4	27	7	13	7	1	390	43	5.26	569	7
Q504Q3	PAN2-PAN3 deadenylation complex catalytic subunit PAN2 OS=Homo sapiens OX=9606 GN=PAN2 PE=1 SV=3	PAN2	0	78.374	9	10	13	10	1	1202	135.3	5.99	485	10
P98170	E3 ubiquitin-protein ligase XIAP OS=Homo sapiens OX=9606 GN=XIAP PE=1 SV=2	XIAP	0	77.857	26	10	13	10	1	497	56.6	6.65	453	10
Q14974	Importin subunit beta-1 OS=Homo sapiens OX=9606 GN=KPNB1 PE=1 SV=2	KPNB1	0	72.038	11	7	13	7	1	876	97.1	4.78	528	7
P27708	CAD protein OS=Homo sapiens OX=9606 GN=CAD PE=1 SV=3	CAD	0	65.125	6	11	13	10	1	2225	242.8	6.46	421	11
Q96PK6	RNA-binding protein 14 OS=Homo sapiens OX=9606 GN=RBM14 PE=1 SV=2	RBM14	0	64.626	16	11	13	11	1	669	69.4	9.67	351	11
Q8IY67	Ribonucleoprotein PTB-binding 1 OS=Homo sapiens OX=9606 GN=RAVER1 PE=1 SV=1	RAVER1	0	60.597	15	5	13	5	1	606	63.8	8.48	396	5
P26641	Elongation factor 1-gamma OS=Homo sapiens OX=9606 GN=EEF1G PE=1 SV=3	EEF1G	0	53.61	20	9	13	9	1	437	50.1	6.67	277	9
Q92616	eIF-2-alpha kinase activator GCN1 OS=Homo sapiens OX=9606 GN=GCN1 PE=1 SV=6	GCN1	0	52.879	4	10	13	10	1	2671	292.6	7.47	305	10
P51570	Galactokinase OS=Homo sapiens OX=9606 GN=GALK1 PE=1 SV=1	GALK1	0	49.426	26	10	13	10	1	392	42.2	6.46	324	10
P18621	60S ribosomal protein L17 OS=Homo sapiens OX=9606 GN=RPL17 PE=1 SV=3	RPL17	0	45.683	29	5	13	5	1	184	21.4	10.17	208	5
P61313	60S ribosomal protein L15 OS=Homo sapiens OX=9606 GN=RPL15 PE=1 SV=2	RPL15	0	45.276	38	7	13	7	1	204	24.1	11.62	345	7
Q9UNX3	60S ribosomal protein L26-like 1 OS=Homo sapiens OX=9606 GN=RPL26L1 PE=1 SV=1	RPL26L1	0	32.477	36	8	13	1	1	145	17.2	10.55	222	8
P40429	60S ribosomal protein L13a OS=Homo sapiens OX=9606 GN=RPL13A PE=1 SV=2	RPL13A	0	30.042	33	7	13	7	1	203	23.6	10.93	231	7
Q00325	Phosphate carrier protein, mitochondrial OS=Homo sapiens OX=9606 GN=SLC25A3 PE=1 SV=2	SLC25A3	0	26.481	19	8	13	8	1	362	40.1	9.38	212	8
Q6DN03	Putative histone H2B type 2-C OS=Homo sapiens OX=9606 GN=H2BC20P PE=5 SV=3	H2BC20P	0	20.261	17	4	13	3	1	193	21.5	10.7	144	4
O95628	CCR4-NOT transcription complex subunit 4 OS=Homo sapiens OX=9606 GN=CNOT4 PE=1 SV=3	CNOT4	0	88.251	20	8	12	8	1	575	63.5	7.03	391	8
Q8WXX7	Autism susceptibility gene 2 protein OS=Homo sapiens OX=9606 GN=AUTS2 PE=1 SV=1	AUTS2	0	73.321	10	9	12	9	1	1259	138.9	9.38	270	9
Q9UBX3	Mitochondrial dicarboxylate carrier OS=Homo sapiens OX=9606 GN=SLC25A10 PE=1 SV=2	SLC25A10	0	52.62	28	7	12	7	1	287	31.3	9.54	406	7
Q8IZH2	5'-3' exoribonuclease 1 OS=Homo sapiens OX=9606 GN=XRN1 PE=1 SV=1	XRN1	0	51.027	8	10	12	10	1	1706	194	7.21	205	10
P56545	C-terminal-binding protein 2 OS=Homo sapiens OX=9606 GN=CTBP2 PE=1 SV=1	CTBP2	0	47.142	20	8	12	7	1	445	48.9	6.95	404	8
P78344	Eukaryotic translation initiation factor 4 gamma 2 OS=Homo sapiens OX=9606 GN=EIF4G2 PE=1 SV=1	EIF4G2	0	44.575	11	9	12	9	1	907	102.3	7.14	178	9
P62244	40S ribosomal protein S15a OS=Homo sapiens OX=9606 GN=RPS15A PE=1 SV=2	RPS15A	0	43.509	61	8	12	8	1	130	14.8	10.13	273	8
Q9UL18	Protein argonaute-1 OS=Homo sapiens OX=9606 GN=AGO1 PE=1 SV=3	AGO1	0	42.008	10	8	12	1	1	857	97.2	9.16	326	8
Q9P2R7	Succinate--CoA ligase [ADP-forming] subunit beta, mitochondrial OS=Homo sapiens OX=9606 GN=SUCLA2 PE=1 SV=3	SUCLA2	0	38.557	20	9	12	9	1	463	50.3	7.42	239	9
P61353	60S ribosomal protein L27 OS=Homo sapiens OX=9606 GN=RPL27 PE=1 SV=2	RPL27	0	20.801	48	7	12	7	1	136	15.8	10.56	175	7
Q8WUF5	RelA-associated inhibitor OS=Homo sapiens OX=9606 GN=PPP1R13L PE=1 SV=4	PPP1R13L	0	84.251	19	11	11	11	1	828	89	6.81	450	11
P06733	Alpha-enolase OS=Homo sapiens OX=9606 GN=ENO1 PE=1 SV=2	ENO1	0	76.361	22	7	11	7	1	434	47.1	7.39	344	7
P48634	Protein PRRC2A OS=Homo sapiens OX=9606 GN=PRRC2A PE=1 SV=3	PRRC2A	0	70.749	9	11	11	10	1	2157	228.7	9.45	172	11
P08708	40S ribosomal protein S17 OS=Homo sapiens OX=9606 GN=RPS17 PE=1 SV=2	RPS17	0	69.117	31	3	11	3	1	135	15.5	9.85	387	3
P49790	Nuclear pore complex protein Nup153 OS=Homo sapiens OX=9606 GN=NUP153 PE=1 SV=2	NUP153	0	62.674	9	10	11	10	1	1475	153.8	8.73	325	10
P05023	Sodium/potassium-transporting ATPase subunit alpha-1 OS=Homo sapiens OX=9606 GN=ATP1A1 PE=1 SV=1	ATP1A1	0	61.822	11	9	11	9	1	1023	112.8	5.49	304	9
Q86VP6	Cullin-associated NEDD8-dissociated protein 1 OS=Homo sapiens OX=9606 GN=CAND1 PE=1 SV=2	CAND1	0	60.302	10	9	11	9	1	1230	136.3	5.78	312	9
Q96EY1	DnaJ homolog subfamily A member 3, mitochondrial OS=Homo sapiens OX=9606 GN=DNAJA3 PE=1 SV=2	DNAJA3	0	58.376	18	7	11	7	1	480	52.5	9.26	304	7
P50213	Isocitrate dehydrogenase [NAD] subunit alpha, mitochondrial OS=Homo sapiens OX=9606 GN=IDH3A PE=1 SV=1	IDH3A	0	58.199	25	7	11	7	1	366	39.6	6.92	360	7
Q13363	C-terminal-binding protein 1 OS=Homo sapiens OX=9606 GN=CTBP1 PE=1 SV=2	CTBP1	0	53.459	18	7	11	6	1	440	47.5	6.77	324	7
Q92947	Glutaryl-CoA dehydrogenase, mitochondrial OS=Homo sapiens OX=9606 GN=GCDH PE=1 SV=1	GCDH	0	52.779	19	7	11	7	1	438	48.1	8.06	379	7
Q9NZI8	Insulin-like growth factor 2 mRNA-binding protein 1 OS=Homo sapiens OX=9606 GN=IGF2BP1 PE=1 SV=2	IGF2BP1	0	52.402	16	7	11	7	1	577	63.4	9.2	490	7
Q6P2Q9	Pre-mRNA-processing-splicing factor 8 OS=Homo sapiens OX=9606 GN=PRPF8 PE=1 SV=2	PRPF8	0	49.13	5	10	11	10	1	2335	273.4	8.84	185	10
O43837	Isocitrate dehydrogenase [NAD] subunit beta, mitochondrial OS=Homo sapiens OX=9606 GN=IDH3B PE=1 SV=2	IDH3B	0	47.805	21	7	11	7	1	385	42.2	8.46	359	7
Q14566	DNA replication licensing factor MCM6 OS=Homo sapiens OX=9606 GN=MCM6 PE=1 SV=1	MCM6	0	41.444	10	9	11	9	1	821	92.8	5.41	302	9
P60891	Ribose-phosphate pyrophosphokinase 1 OS=Homo sapiens OX=9606 GN=PRPS1 PE=1 SV=2	PRPS1	0	32.826	20	8	11	8	1	318	34.8	6.98	139	8
P32119	Peroxiredoxin-2 OS=Homo sapiens OX=9606 GN=PRDX2 PE=1 SV=5	PRDX2	0	32.599	24	5	11	4	1	198	21.9	5.97	328	5
Q9ULV3	Cip1-interacting zinc finger protein OS=Homo sapiens OX=9606 GN=CIZ1 PE=1 SV=2	CIZ1	0	71.117	14	8	10	8	1	898	100	6.11	266	8
Q15596	Nuclear receptor coactivator 2 OS=Homo sapiens OX=9606 GN=NCOA2 PE=1 SV=2	NCOA2	0	61.751	8	8	10	8	1	1464	159.1	6.64	213	8
Q13011	Delta(3,5)-Delta(2,4)-dienoyl-CoA isomerase, mitochondrial OS=Homo sapiens OX=9606 GN=ECH1 PE=1 SV=2	ECH1	0	61.564	30	8	10	8	1	328	35.8	8	411	8
O76031	ATP-dependent Clp protease ATP-binding subunit clpX-like, mitochondrial OS=Homo sapiens OX=9606 GN=CLPX PE=1 SV=2	CLPX	0	61.353	14	7	10	7	1	633	69.2	7.58	305	7
Q14204	Cytoplasmic dynein 1 heavy chain 1 OS=Homo sapiens OX=9606 GN=DYNC1H1 PE=1 SV=5	DYNC1H1	0	59.177	3	10	10	10	1	4646	532.1	6.4	193	10
P12694	2-oxoisovalerate dehydrogenase subunit alpha, mitochondrial OS=Homo sapiens OX=9606 GN=BCKDHA PE=1 SV=2	BCKDHA	0	55.028	22	7	10	7	1	445	50.4	8.27	371	7
O43390	Heterogeneous nuclear ribonucleoprotein R OS=Homo sapiens OX=9606 GN=HNRNPR PE=1 SV=1	HNRNPR	0	54.473	18	8	10	7	1	633	70.9	8.13	266	8
P22102	Trifunctional purine biosynthetic protein adenosine-3 OS=Homo sapiens OX=9606 GN=GART PE=1 SV=1	GART	0	54.436	10	7	10	7	1	1010	107.7	6.7	328	7
Q9Y520	Protein PRRC2C OS=Homo sapiens OX=9606 GN=PRRC2C PE=1 SV=4	PRRC2C	0	51.273	5	8	10	7	1	2896	316.7	9.13	193	8
P05387	60S acidic ribosomal protein P2 OS=Homo sapiens OX=9606 GN=RPLP2 PE=1 SV=1	RPLP2	0	51.222	56	3	10	3	1	115	11.7	4.54	437	3
Q14839	Chromodomain-helicase-DNA-binding protein 4 OS=Homo sapiens OX=9606 GN=CHD4 PE=1 SV=2	CHD4	0	48.985	5	7	10	7	1	1912	217.9	5.86	308	7
P36542	ATP synthase subunit gamma, mitochondrial OS=Homo sapiens OX=9606 GN=ATP5F1C PE=1 SV=1	ATP5F1C	0	48.353	23	6	10	6	1	298	33	9.22	316	6
P50990	T-complex protein 1 subunit theta OS=Homo sapiens OX=9606 GN=CCT8 PE=1 SV=4	CCT8	0	46.259	16	8	10	8	1	548	59.6	5.6	202	8
P23246	Splicing factor, proline- and glutamine-rich OS=Homo sapiens OX=9606 GN=SFPQ PE=1 SV=2	SFPQ	0	44.509	11	6	10	5	1	707	76.1	9.44	274	6
O75746	Calcium-binding mitochondrial carrier protein Aralar1 OS=Homo sapiens OX=9606 GN=SLC25A12 PE=1 SV=2	SLC25A12	0	43.984	12	8	10	3	1	678	74.7	8.38	285	8
Q02252	Methylmalonate-semialdehyde dehydrogenase [acylating], mitochondrial OS=Homo sapiens OX=9606 GN=ALDH6A1 PE=1 SV=2	ALDH6A1	0	43.952	18	8	10	8	1	535	57.8	8.5	179	8
P46777	60S ribosomal protein L5 OS=Homo sapiens OX=9606 GN=RPL5 PE=1 SV=3	RPL5	0	43.217	21	7	10	7	1	297	34.3	9.72	156	7
P62750	60S ribosomal protein L23a OS=Homo sapiens OX=9606 GN=RPL23A PE=1 SV=1	RPL23A	0	42.882	35	6	10	6	1	156	17.7	10.45	241	6
Q8IVH2	Forkhead box protein P4 OS=Homo sapiens OX=9606 GN=FOXP4 PE=1 SV=1	FOXP4	0	41.925	10	6	10	3	1	680	73.4	6.4	231	6
Q5JTZ9	Alanine--tRNA ligase, mitochondrial OS=Homo sapiens OX=9606 GN=AARS2 PE=1 SV=1	AARS2	0	41.413	13	9	10	9	1	985	107.3	6.27	262	9
P00338	L-lactate dehydrogenase A chain OS=Homo sapiens OX=9606 GN=LDHA PE=1 SV=2	LDHA	0	39.348	26	7	10	7	1	332	36.7	8.27	207	7
O43143	Pre-mRNA-splicing factor ATP-dependent RNA helicase DHX15 OS=Homo sapiens OX=9606 GN=DHX15 PE=1 SV=2	DHX15	0	38.54	11	8	10	8	1	795	90.9	7.46	228	8
P62266	40S ribosomal protein S23 OS=Homo sapiens OX=9606 GN=RPS23 PE=1 SV=3	RPS23	0	29.192	30	6	10	6	1	143	15.8	10.49	160	6
P27635	60S ribosomal protein L10 OS=Homo sapiens OX=9606 GN=RPL10 PE=1 SV=4	RPL10	0	28.999	20	4	10	4	1	214	24.6	10.08	186	4
Q5JPH6	Probable glutamate--tRNA ligase, mitochondrial OS=Homo sapiens OX=9606 GN=EARS2 PE=1 SV=2	EARS2	0	83.571	24	8	9	8	1	523	58.7	8.76	310	8
Q15365	Poly(rC)-binding protein 1 OS=Homo sapiens OX=9606 GN=PCBP1 PE=1 SV=2	PCBP1	0	69.07	29	6	9	4	1	356	37.5	7.09	295	6
P54886	Delta-1-pyrroline-5-carboxylate synthase OS=Homo sapiens OX=9606 GN=ALDH18A1 PE=1 SV=2	ALDH18A1	0	59.212	13	9	9	9	1	795	87.2	7.12	441	9
Q9BYJ9	YTH domain-containing family protein 1 OS=Homo sapiens OX=9606 GN=YTHDF1 PE=1 SV=1	YTHDF1	0	56.987	12	5	9	4	1	559	60.8	8.79	263	5
P62263	40S ribosomal protein S14 OS=Homo sapiens OX=9606 GN=RPS14 PE=1 SV=3	RPS14	0	56.841	40	7	9	7	1	151	16.3	10.05	373	7
Q13490	Baculoviral IAP repeat-containing protein 2 OS=Homo sapiens OX=9606 GN=BIRC2 PE=1 SV=2	BIRC2	0	51.568	15	7	9	7	1	618	69.9	6.7	277	7
Q9BSD7	Cancer-related nucleoside-triphosphatase OS=Homo sapiens OX=9606 GN=NTPCR PE=1 SV=1	NTPCR	0	51.081	38	5	9	5	1	190	20.7	9.54	335	5
Q13310	Polyadenylate-binding protein 4 OS=Homo sapiens OX=9606 GN=PABPC4 PE=1 SV=1	PABPC4	0	50.637	13	7	9	3	1	644	70.7	9.26	260	7
Q9UG63	ATP-binding cassette sub-family F member 2 OS=Homo sapiens OX=9606 GN=ABCF2 PE=1 SV=2	ABCF2	0	49.079	13	7	9	7	1	623	71.2	7.37	177	7
P49327	Fatty acid synthase OS=Homo sapiens OX=9606 GN=FASN PE=1 SV=3	FASN	0	48.852	4	7	9	6	1	2511	273.3	6.44	189	7
P53597	Succinate--CoA ligase [ADP/GDP-forming] subunit alpha, mitochondrial OS=Homo sapiens OX=9606 GN=SUCLG1 PE=1 SV=4	SUCLG1	0	46.486	22	5	9	5	1	346	36.2	8.79	244	5
P62841	40S ribosomal protein S15 OS=Homo sapiens OX=9606 GN=RPS15 PE=1 SV=2	RPS15	0	45.766	28	3	9	3	1	145	17	10.39	198	3
P26373	60S ribosomal protein L13 OS=Homo sapiens OX=9606 GN=RPL13 PE=1 SV=4	RPL13	0	45.374	25	5	9	5	1	211	24.2	11.65	388	5
Q9H9B4	Sideroflexin-1 OS=Homo sapiens OX=9606 GN=SFXN1 PE=1 SV=4	SFXN1	0	44.916	26	7	9	7	1	322	35.6	9.07	210	7
O75489	NADH dehydrogenase [ubiquinone] iron-sulfur protein 3, mitochondrial OS=Homo sapiens OX=9606 GN=NDUFS3 PE=1 SV=1	NDUFS3	0	44.877	31	7	9	7	1	264	30.2	7.5	343	7
O00571	ATP-dependent RNA helicase DDX3X OS=Homo sapiens OX=9606 GN=DDX3X PE=1 SV=3	DDX3X	0	42.807	9	5	9	4	1	662	73.2	7.18	375	5
P42766	60S ribosomal protein L35 OS=Homo sapiens OX=9606 GN=RPL35 PE=1 SV=2	RPL35	0	40.631	37	5	9	5	1	123	14.5	11.05	255	5
Q96C36	Pyrroline-5-carboxylate reductase 2 OS=Homo sapiens OX=9606 GN=PYCR2 PE=1 SV=1	PYCR2	0	38.986	14	2	9	2	1	320	33.6	7.77	463	2
P62829	60S ribosomal protein L23 OS=Homo sapiens OX=9606 GN=RPL23 PE=1 SV=1	RPL23	0	36.781	31	5	9	5	1	140	14.9	10.51	274	5
P46782	40S ribosomal protein S5 OS=Homo sapiens OX=9606 GN=RPS5 PE=1 SV=4	RPS5	0	36.083	24	5	9	5	1	204	22.9	9.72	273	5
P62913	60S ribosomal protein L11 OS=Homo sapiens OX=9606 GN=RPL11 PE=1 SV=2	RPL11	0	20.932	25	5	9	5	1	178	20.2	9.6	214	5
P62917	60S ribosomal protein L8 OS=Homo sapiens OX=9606 GN=RPL8 PE=1 SV=2	RPL8	0	13.477	19	6	9	6	1	257	28	11.03	79	6
P09874	Poly [ADP-ribose] polymerase 1 OS=Homo sapiens OX=9606 GN=PARP1 PE=1 SV=4	PARP1	0	61.209	8	6	8	6	1	1014	113	8.88	271	6
P43490	Nicotinamide phosphoribosyltransferase OS=Homo sapiens OX=9606 GN=NAMPT PE=1 SV=1	NAMPT	0	56.945	19	7	8	7	1	491	55.5	7.15	235	7
O75376	Nuclear receptor corepressor 1 OS=Homo sapiens OX=9606 GN=NCOR1 PE=1 SV=2	NCOR1	0	50.057	4	8	8	7	1	2440	270	7.11	244	8
O14980	Exportin-1 OS=Homo sapiens OX=9606 GN=XPO1 PE=1 SV=1	XPO1	0	48.622	8	7	8	7	1	1071	123.3	6.06	207	7
P55209	Nucleosome assembly protein 1-like 1 OS=Homo sapiens OX=9606 GN=NAP1L1 PE=1 SV=1	NAP1L1	0	48.391	19	5	8	4	1	391	45.3	4.46	321	5
Q17RY0	Cytoplasmic polyadenylation element-binding protein 4 OS=Homo sapiens OX=9606 GN=CPEB4 PE=1 SV=1	CPEB4	0	48.251	10	6	8	6	1	729	80.1	7.18	249	6
P68400	Casein kinase II subunit alpha OS=Homo sapiens OX=9606 GN=CSNK2A1 PE=1 SV=1	CSNK2A1	0	45.821	17	6	8	5	1	391	45.1	7.74	145	6
Q9Y5A9	YTH domain-containing family protein 2 OS=Homo sapiens OX=9606 GN=YTHDF2 PE=1 SV=2	YTHDF2	0	40.946	10	5	8	4	1	579	62.3	8.79	278	5
P30050	60S ribosomal protein L12 OS=Homo sapiens OX=9606 GN=RPL12 PE=1 SV=1	RPL12	0	40.041	29	4	8	4	1	165	17.8	9.42	267	4
Q6PI48	Aspartate--tRNA ligase, mitochondrial OS=Homo sapiens OX=9606 GN=DARS2 PE=1 SV=1	DARS2	0	39.973	11	6	8	6	1	645	73.5	8.02	163	6
O60506	Heterogeneous nuclear ribonucleoprotein Q OS=Homo sapiens OX=9606 GN=SYNCRIP PE=1 SV=2	SYNCRIP	0	39.185	11	6	8	5	1	623	69.6	8.59	263	6
Q8IUE6	Histone H2A type 2-B OS=Homo sapiens OX=9606 GN=H2AC21 PE=1 SV=3	H2AC21	0	38.696	58	5	8	3	1	130	14	10.89	229	5
Q14315	Filamin-C OS=Homo sapiens OX=9606 GN=FLNC PE=1 SV=3	FLNC	0	37.628	2	6	8	4	1	2725	290.8	5.97	273	6
P14618	Pyruvate kinase PKM OS=Homo sapiens OX=9606 GN=PKM PE=1 SV=4	PKM	0	34.832	11	5	8	5	1	531	57.9	7.84	133	5
Q07020	60S ribosomal protein L18 OS=Homo sapiens OX=9606 GN=RPL18 PE=1 SV=2	RPL18	0	34.446	29	5	8	5	1	188	21.6	11.72	236	5
P07910	Heterogeneous nuclear ribonucleoproteins C1/C2 OS=Homo sapiens OX=9606 GN=HNRNPC PE=1 SV=4	HNRNPC	0	33.917	20	5	8	5	1	306	33.7	5.08	231	5
P15924	Desmoplakin OS=Homo sapiens OX=9606 GN=DSP PE=1 SV=3	DSP	0	33.534	3	8	8	8	1	2871	331.6	6.81	175	8
O15091	Mitochondrial ribonuclease P catalytic subunit OS=Homo sapiens OX=9606 GN=PRORP PE=1 SV=2	PRORP	0	33.083	14	7	8	7	1	583	67.3	8.78	184	7
Q9Y618	Nuclear receptor corepressor 2 OS=Homo sapiens OX=9606 GN=NCOR2 PE=1 SV=3	NCOR2	0	32.342	3	7	8	6	1	2514	273.5	7.59	189	7
P45880	Voltage-dependent anion-selective channel protein 2 OS=Homo sapiens OX=9606 GN=VDAC2 PE=1 SV=2	VDAC2	0	31.328	20	7	8	7	1	294	31.5	7.56	156	7
P10515	Dihydrolipoyllysine-residue acetyltransferase component of pyruvate dehydrogenase complex, mitochondrial OS=Homo sapiens OX=9606 GN=DLAT PE=1 SV=3	DLAT	0	31.172	10	6	8	6	1	647	69	7.84	237	6
P46776	60S ribosomal protein L27a OS=Homo sapiens OX=9606 GN=RPL27A PE=1 SV=2	RPL27A	0	28.715	16	3	8	3	1	148	16.6	11	192	3
P39656	Dolichyl-diphosphooligosaccharide--protein glycosyltransferase 48 kDa subunit OS=Homo sapiens OX=9606 GN=DDOST PE=1 SV=4	DDOST	0	28.068	14	6	8	6	1	456	50.8	6.55	243	6
Q14683	Structural maintenance of chromosomes protein 1A OS=Homo sapiens OX=9606 GN=SMC1A PE=1 SV=2	SMC1A	0	27.391	6	7	8	7	1	1233	143.1	7.64	185	7
P83731	60S ribosomal protein L24 OS=Homo sapiens OX=9606 GN=RPL24 PE=1 SV=1	RPL24	0	27.228	22	4	8	4	1	157	17.8	11.25	235	4
P84098	60S ribosomal protein L19 OS=Homo sapiens OX=9606 GN=RPL19 PE=1 SV=1	RPL19	0	25.702	26	5	8	5	1	196	23.5	11.47	299	5
Q9NVP2	Histone chaperone ASF1B OS=Homo sapiens OX=9606 GN=ASF1B PE=1 SV=1	ASF1B	0	22.773	21	3	8	2	1	202	22.4	4.56	261	3
P62899	60S ribosomal protein L31 OS=Homo sapiens OX=9606 GN=RPL31 PE=1 SV=1	RPL31	0	20.242	26	4	8	4	1	125	14.5	10.54	215	4
Q9P2K5	Myelin expression factor 2 OS=Homo sapiens OX=9606 GN=MYEF2 PE=1 SV=3	MYEF2	0	55.595	13	6	7	6	1	600	64.1	8.75	293	6
Q6PKG0	La-related protein 1 OS=Homo sapiens OX=9606 GN=LARP1 PE=1 SV=2	LARP1	0	51.715	9	7	7	7	1	1096	123.4	8.82	215	7
P25205	DNA replication licensing factor MCM3 OS=Homo sapiens OX=9606 GN=MCM3 PE=1 SV=3	MCM3	0	50.593	7	5	7	5	1	808	90.9	5.77	276	5
Q16822	Phosphoenolpyruvate carboxykinase [GTP], mitochondrial OS=Homo sapiens OX=9606 GN=PCK2 PE=1 SV=4	PCK2	0	49.779	15	7	7	7	1	640	70.7	7.62	274	7
P56192	Methionine--tRNA ligase, cytoplasmic OS=Homo sapiens OX=9606 GN=MARS1 PE=1 SV=2	MARS1	0	49.533	10	7	7	7	1	900	101.1	6.16	213	7
O95433	Activator of 90 kDa heat shock protein ATPase homolog 1 OS=Homo sapiens OX=9606 GN=AHSA1 PE=1 SV=1	AHSA1	0	48.383	22	6	7	6	1	338	38.3	5.53	174	6
Q53GQ0	Very-long-chain 3-oxoacyl-CoA reductase OS=Homo sapiens OX=9606 GN=HSD17B12 PE=1 SV=2	HSD17B12	0	46.38	25	5	7	5	1	312	34.3	9.32	137	5
P61964	WD repeat-containing protein 5 OS=Homo sapiens OX=9606 GN=WDR5 PE=1 SV=1	WDR5	0	45.903	23	6	7	6	1	334	36.6	8.27	172	6
Q99623	Prohibitin-2 OS=Homo sapiens OX=9606 GN=PHB2 PE=1 SV=2	PHB2	0	45.888	27	6	7	6	1	299	33.3	9.83	301	6
Q7L576	Cytoplasmic FMR1-interacting protein 1 OS=Homo sapiens OX=9606 GN=CYFIP1 PE=1 SV=1	CYFIP1	0	43.881	6	6	7	1	1	1253	145.1	6.9	171	6
Q96F07	Cytoplasmic FMR1-interacting protein 2 OS=Homo sapiens OX=9606 GN=CYFIP2 PE=1 SV=2	CYFIP2	0	43.316	5	6	7	1	1	1278	148.3	7.31	167	6
Q13263	Transcription intermediary factor 1-beta OS=Homo sapiens OX=9606 GN=TRIM28 PE=1 SV=5	TRIM28	0	43.267	8	6	7	6	1	835	88.5	5.77	226	6
Q8WUM0	Nuclear pore complex protein Nup133 OS=Homo sapiens OX=9606 GN=NUP133 PE=1 SV=2	NUP133	0	40.861	7	7	7	7	1	1156	128.9	5.1	182	7
Q9BXW7	Haloacid dehalogenase-like hydrolase domain-containing 5 OS=Homo sapiens OX=9606 GN=HDHD5 PE=1 SV=1	HDHD5	0	40.292	12	4	7	4	1	423	46.3	8.13	353	4
P78371	T-complex protein 1 subunit beta OS=Homo sapiens OX=9606 GN=CCT2 PE=1 SV=4	CCT2	0	39.395	15	5	7	5	1	535	57.5	6.46	156	5
Q99615	DnaJ homolog subfamily C member 7 OS=Homo sapiens OX=9606 GN=DNAJC7 PE=1 SV=2	DNAJC7	0	38.041	14	7	7	7	1	494	56.4	6.96	199	7
Q9Y3U8	60S ribosomal protein L36 OS=Homo sapiens OX=9606 GN=RPL36 PE=1 SV=3	RPL36	0	38.036	21	3	7	3	1	105	12.2	11.59	195	3
Q14498	RNA-binding protein 39 OS=Homo sapiens OX=9606 GN=RBM39 PE=1 SV=2	RBM39	0	36.504	16	6	7	6	1	530	59.3	10.1	219	6
Q9BW92	Threonine--tRNA ligase, mitochondrial OS=Homo sapiens OX=9606 GN=TARS2 PE=1 SV=1	TARS2	0	36.103	10	6	7	6	1	718	81	7.3	166	6
Q58A45	PAN2-PAN3 deadenylation complex subunit PAN3 OS=Homo sapiens OX=9606 GN=PAN3 PE=1 SV=3	PAN3	0	36.006	7	5	7	5	1	887	95.6	8.57	232	5
P32322	Pyrroline-5-carboxylate reductase 1, mitochondrial OS=Homo sapiens OX=9606 GN=PYCR1 PE=1 SV=2	PYCR1	0	35.722	20	4	7	4	1	319	33.3	7.61	185	4
Q9Y305	Acyl-coenzyme A thioesterase 9, mitochondrial OS=Homo sapiens OX=9606 GN=ACOT9 PE=1 SV=2	ACOT9	0	34.268	14	6	7	6	1	439	49.9	8.6	144	6
P46779	60S ribosomal protein L28 OS=Homo sapiens OX=9606 GN=RPL28 PE=1 SV=3	RPL28	0	31.514	35	6	7	6	1	137	15.7	12.02	186	6
P31040	Succinate dehydrogenase [ubiquinone] flavoprotein subunit, mitochondrial OS=Homo sapiens OX=9606 GN=SDHA PE=1 SV=2	SDHA	0	31.34	8	5	7	5	1	664	72.6	7.39	261	5
P32969	60S ribosomal protein L9 OS=Homo sapiens OX=9606 GN=RPL9 PE=1 SV=1	RPL9	0	30.619	17	4	7	4	1	192	21.9	9.95	126	4
Q53H12	Acylglycerol kinase, mitochondrial OS=Homo sapiens OX=9606 GN=AGK PE=1 SV=2	AGK	0	30.59	19	6	7	6	1	422	47.1	8.09	114	6
P27348	14-3-3 protein theta OS=Homo sapiens OX=9606 GN=YWHAQ PE=1 SV=1	YWHAQ	0	28.544	22	5	7	3	1	245	27.7	4.78	151	5
Q04637	Eukaryotic translation initiation factor 4 gamma 1 OS=Homo sapiens OX=9606 GN=EIF4G1 PE=1 SV=4	EIF4G1	0	27.519	3	5	7	5	1	1599	175.4	5.33	116	5
Q96GK7	Fumarylacetoacetate hydrolase domain-containing protein 2A OS=Homo sapiens OX=9606 GN=FAHD2A PE=1 SV=1	FAHD2A	0	26.689	21	6	7	6	1	314	34.6	8.24	126	6
Q9Y4W6	AFG3-like protein 2 OS=Homo sapiens OX=9606 GN=AFG3L2 PE=1 SV=2	AFG3L2	0	26.38	7	6	7	6	1	797	88.5	8.66	153	6
P63167	Dynein light chain 1, cytoplasmic OS=Homo sapiens OX=9606 GN=DYNLL1 PE=1 SV=1	DYNLL1	0	23.379	27	4	7	3	1	89	10.4	7.4	73	4
P61619	Protein transport protein Sec61 subunit alpha isoform 1 OS=Homo sapiens OX=9606 GN=SEC61A1 PE=1 SV=2	SEC61A1	0	23.326	10	5	7	5	1	476	52.2	8.06	176	5
Q8TB72	Pumilio homolog 2 OS=Homo sapiens OX=9606 GN=PUM2 PE=1 SV=2	PUM2	0	21.802	4	4	7	1	1	1066	114.1	7.08	143	4
Q9NSD9	Phenylalanine--tRNA ligase beta subunit OS=Homo sapiens OX=9606 GN=FARSB PE=1 SV=3	FARSB	0	21.789	9	5	7	5	1	589	66.1	6.84	144	5
P50914	60S ribosomal protein L14 OS=Homo sapiens OX=9606 GN=RPL14 PE=1 SV=4	RPL14	0	21.29	21	5	7	5	1	215	23.4	10.93	97	5
P46778	60S ribosomal protein L21 OS=Homo sapiens OX=9606 GN=RPL21 PE=1 SV=2	RPL21	0	19.623	22	4	7	4	1	160	18.6	10.49	90	4
P62280	40S ribosomal protein S11 OS=Homo sapiens OX=9606 GN=RPS11 PE=1 SV=3	RPS11	0	18.135	16	5	7	5	1	158	18.4	10.3	95	5
Q02543	60S ribosomal protein L18a OS=Homo sapiens OX=9606 GN=RPL18A PE=1 SV=2	RPL18A	0	16.489	20	5	7	5	1	176	20.7	10.71	45	5
P21912	Succinate dehydrogenase [ubiquinone] iron-sulfur subunit, mitochondrial OS=Homo sapiens OX=9606 GN=SDHB PE=1 SV=3	SDHB	0	15.361	14	4	7	4	1	280	31.6	8.76	180	4
P45954	Short/branched chain specific acyl-CoA dehydrogenase, mitochondrial OS=Homo sapiens OX=9606 GN=ACADSB PE=1 SV=1	ACADSB	0	48.174	20	6	6	6	1	432	47.5	6.99	259	6
P52292	Importin subunit alpha-1 OS=Homo sapiens OX=9606 GN=KPNA2 PE=1 SV=1	KPNA2	0	47.16	16	6	6	6	1	529	57.8	5.4	261	6
Q9Y5V3	Melanoma-associated antigen D1 OS=Homo sapiens OX=9606 GN=MAGED1 PE=1 SV=3	MAGED1	0	46.239	10	6	6	6	1	778	86.1	5.83	236	6
Q99714	3-hydroxyacyl-CoA dehydrogenase type-2 OS=Homo sapiens OX=9606 GN=HSD17B10 PE=1 SV=3	HSD17B10	0	44.489	34	5	6	5	1	261	26.9	7.78	308	5
P42166	Lamina-associated polypeptide 2, isoform alpha OS=Homo sapiens OX=9606 GN=TMPO PE=1 SV=2	TMPO	0	40.82	11	5	6	5	1	694	75.4	7.66	295	5
Q5JSZ5	Protein PRRC2B OS=Homo sapiens OX=9606 GN=PRRC2B PE=1 SV=2	PRRC2B	0	39.942	3	6	6	5	1	2229	242.8	8.34	147	6
Q99733	Nucleosome assembly protein 1-like 4 OS=Homo sapiens OX=9606 GN=NAP1L4 PE=1 SV=1	NAP1L4	0	38.699	16	4	6	3	1	375	42.8	4.69	226	4
P36873	Serine/threonine-protein phosphatase PP1-gamma catalytic subunit OS=Homo sapiens OX=9606 GN=PPP1CC PE=1 SV=1	PPP1CC	0	37.623	17	4	6	1	1	323	37	6.54	264	4
Q14677	Clathrin interactor 1 OS=Homo sapiens OX=9606 GN=CLINT1 PE=1 SV=1	CLINT1	0	36.503	10	5	6	5	1	625	68.2	6.42	201	5
P07305	Histone H1.0 OS=Homo sapiens OX=9606 GN=H1-0 PE=1 SV=3	H1-0	0	35.411	23	4	6	4	1	194	20.9	10.84	138	4
P61204	ADP-ribosylation factor 3 OS=Homo sapiens OX=9606 GN=ARF3 PE=1 SV=2	ARF3	0	35.153	22	2	6	1	1	181	20.6	7.43	122	2
Q5SSJ5	Heterochromatin protein 1-binding protein 3 OS=Homo sapiens OX=9606 GN=HP1BP3 PE=1 SV=1	HP1BP3	0	34.511	12	6	6	6	1	553	61.2	9.67	146	6
Q9Y2A7	Nck-associated protein 1 OS=Homo sapiens OX=9606 GN=NCKAP1 PE=1 SV=1	NCKAP1	0	33.953	7	6	6	6	1	1128	128.7	6.62	96	6
P37108	Signal recognition particle 14 kDa protein OS=Homo sapiens OX=9606 GN=SRP14 PE=1 SV=2	SRP14	0	33.14	26	4	6	4	1	136	14.6	10.04	183	4
Q14152	Eukaryotic translation initiation factor 3 subunit A OS=Homo sapiens OX=9606 GN=EIF3A PE=1 SV=1	EIF3A	0	32.986	5	6	6	6	1	1382	166.5	6.79	109	6
Q9HAH7	Probable fibrosin-1 OS=Homo sapiens OX=9606 GN=FBRS PE=1 SV=3	FBRS	0	31.992	12	4	6	4	1	460	48.4	9.95	198	4
P63173	60S ribosomal protein L38 OS=Homo sapiens OX=9606 GN=RPL38 PE=1 SV=2	RPL38	0	31.807	33	3	6	3	1	70	8.2	10.1	260	3
P05455	Lupus La protein OS=Homo sapiens OX=9606 GN=SSB PE=1 SV=2	SSB	0	31.712	19	6	6	6	1	408	46.8	7.12	143	6
Q13148	TAR DNA-binding protein 43 OS=Homo sapiens OX=9606 GN=TARDBP PE=1 SV=1	TARDBP	0	31.603	12	4	6	4	1	414	44.7	6.19	178	4
Q92945	Far upstream element-binding protein 2 OS=Homo sapiens OX=9606 GN=KHSRP PE=1 SV=4	KHSRP	0	31.13	8	5	6	5	1	711	73.1	7.3	214	5
P05091	Aldehyde dehydrogenase, mitochondrial OS=Homo sapiens OX=9606 GN=ALDH2 PE=1 SV=2	ALDH2	0	30.084	13	5	6	5	1	517	56.3	7.05	100	5
P17980	26S proteasome regulatory subunit 6A OS=Homo sapiens OX=9606 GN=PSMC3 PE=1 SV=3	PSMC3	0	29.947	15	5	6	5	1	439	49.2	5.24	184	5
O95409	Zinc finger protein ZIC 2 OS=Homo sapiens OX=9606 GN=ZIC2 PE=1 SV=2	ZIC2	0	26.731	9	4	6	4	1	532	55	8.41	213	4
P42677	40S ribosomal protein S27 OS=Homo sapiens OX=9606 GN=RPS27 PE=1 SV=3	RPS27	0	24.807	31	3	6	3	1	84	9.5	9.45	148	3
Q8NC51	Plasminogen activator inhibitor 1 RNA-binding protein OS=Homo sapiens OX=9606 GN=SERBP1 PE=1 SV=2	SERBP1	0	24.509	12	4	6	4	1	408	44.9	8.65	258	4
P16989	Y-box-binding protein 3 OS=Homo sapiens OX=9606 GN=YBX3 PE=1 SV=4	YBX3	0	23.958	16	5	6	3	1	372	40.1	9.77	102	5
Q9UL03	Integrator complex subunit 6 OS=Homo sapiens OX=9606 GN=INTS6 PE=1 SV=1	INTS6	0	23.635	7	6	6	4	1	887	100.3	8.62	105	6
Q16891	MICOS complex subunit MIC60 OS=Homo sapiens OX=9606 GN=IMMT PE=1 SV=1	IMMT	0	23.329	10	6	6	6	1	758	83.6	6.48	86	6
P51571	Translocon-associated protein subunit delta OS=Homo sapiens OX=9606 GN=SSR4 PE=1 SV=1	SSR4	0	22.999	30	4	6	4	1	173	19	6.15	158	4
P51553	Isocitrate dehydrogenase [NAD] subunit gamma, mitochondrial OS=Homo sapiens OX=9606 GN=IDH3G PE=1 SV=1	IDH3G	0	22.296	11	4	6	4	1	393	42.8	8.5	94	4
P41252	Isoleucine--tRNA ligase, cytoplasmic OS=Homo sapiens OX=9606 GN=IARS1 PE=1 SV=2	IARS1	0	20.794	4	5	6	5	1	1262	144.4	6.15	165	5
P30153	Serine/threonine-protein phosphatase 2A 65 kDa regulatory subunit A alpha isoform OS=Homo sapiens OX=9606 GN=PPP2R1A PE=1 SV=4	PPP2R1A	0	20.11	11	5	6	5	1	589	65.3	5.11	115	5
P14868	Aspartate--tRNA ligase, cytoplasmic OS=Homo sapiens OX=9606 GN=DARS1 PE=1 SV=2	DARS1	0	19.378	9	5	6	5	1	501	57.1	6.55	165	5
P60866	40S ribosomal protein S20 OS=Homo sapiens OX=9606 GN=RPS20 PE=1 SV=1	RPS20	0	18.868	17	2	6	2	1	119	13.4	9.94	130	2
Q13838	Spliceosome RNA helicase DDX39B OS=Homo sapiens OX=9606 GN=DDX39B PE=1 SV=1	DDX39B	0	17.729	8	4	6	4	1	428	49	5.67	119	4
P14678	Small nuclear ribonucleoprotein-associated proteins B and B' OS=Homo sapiens OX=9606 GN=SNRPB PE=1 SV=2	SNRPB	0	16.706	10	4	6	4	1	240	24.6	11.19	161	4
P62258	14-3-3 protein epsilon OS=Homo sapiens OX=9606 GN=YWHAE PE=1 SV=1	YWHAE	0	15.822	16	4	6	2	1	255	29.2	4.74	108	4
P61513	60S ribosomal protein L37a OS=Homo sapiens OX=9606 GN=RPL37A PE=1 SV=2	RPL37A	0	15.385	37	3	6	3	1	92	10.3	10.43	77	3
P62854	40S ribosomal protein S26 OS=Homo sapiens OX=9606 GN=RPS26 PE=1 SV=3	RPS26	0	15.114	27	3	6	3	1	115	13	11	202	3
P04844	Dolichyl-diphosphooligosaccharide--protein glycosyltransferase subunit 2 OS=Homo sapiens OX=9606 GN=RPN2 PE=1 SV=3	RPN2	0	49.055	14	5	5	5	1	631	69.2	5.69	253	5
Q5SRE5	Nucleoporin NUP188 OS=Homo sapiens OX=9606 GN=NUP188 PE=1 SV=1	NUP188	0	42.389	4	5	5	5	1	1749	195.9	6.73	199	5
Q9P035	Very-long-chain (3R)-3-hydroxyacyl-CoA dehydratase 3 OS=Homo sapiens OX=9606 GN=HACD3 PE=1 SV=2	HACD3	0	39.721	18	4	5	4	1	362	43.1	8.94	100	4
Q12769	Nuclear pore complex protein Nup160 OS=Homo sapiens OX=9606 GN=NUP160 PE=1 SV=3	NUP160	0	39.301	5	5	5	5	1	1436	162	5.5	150	5
P60842	Eukaryotic initiation factor 4A-I OS=Homo sapiens OX=9606 GN=EIF4A1 PE=1 SV=1	EIF4A1	0	33.018	13	4	5	4	1	406	46.1	5.48	204	4
P22061	Protein-L-isoaspartate(D-aspartate) O-methyltransferase OS=Homo sapiens OX=9606 GN=PCMT1 PE=1 SV=4	PCMT1	0	32.021	27	4	5	4	1	227	24.6	7.21	115	4
P28331	NADH-ubiquinone oxidoreductase 75 kDa subunit, mitochondrial OS=Homo sapiens OX=9606 GN=NDUFS1 PE=1 SV=3	NDUFS1	0	31.618	9	5	5	5	1	727	79.4	6.23	100	5
Q96FJ2	Dynein light chain 2, cytoplasmic OS=Homo sapiens OX=9606 GN=DYNLL2 PE=1 SV=1	DYNLL2	0	31.46	27	3	5	2	1	89	10.3	7.37	154	3
Q9Y265	RuvB-like 1 OS=Homo sapiens OX=9606 GN=RUVBL1 PE=1 SV=1	RUVBL1	0	31.157	14	5	5	5	1	456	50.2	6.42	164	5
P29590	Protein PML OS=Homo sapiens OX=9606 GN=PML PE=1 SV=3	PML	0	30.392	6	5	5	5	1	882	97.5	6.21	177	5
Q9HCM7	Fibrosin-1-like protein OS=Homo sapiens OX=9606 GN=FBRSL1 PE=1 SV=4	FBRSL1	0	30.3	5	4	5	4	1	1045	110.8	9.67	158	4
P55265	Double-stranded RNA-specific adenosine deaminase OS=Homo sapiens OX=9606 GN=ADAR PE=1 SV=4	ADAR	0	29.925	5	5	5	5	1	1226	136	8.65	150	5
P53621	Coatomer subunit alpha OS=Homo sapiens OX=9606 GN=COPA PE=1 SV=2	COPA	0	29.72	6	5	5	5	1	1224	138.3	7.66	166	5
P28838	Cytosol aminopeptidase OS=Homo sapiens OX=9606 GN=LAP3 PE=1 SV=3	LAP3	0	29.56	13	5	5	5	1	519	56.1	7.93	85	5
P33992	DNA replication licensing factor MCM5 OS=Homo sapiens OX=9606 GN=MCM5 PE=1 SV=5	MCM5	0	27.902	9	5	5	5	1	734	82.2	8.37	149	5
Q14739	Delta(14)-sterol reductase LBR OS=Homo sapiens OX=9606 GN=LBR PE=1 SV=2	LBR	0	27.886	8	4	5	4	1	615	70.7	9.36	92	4
Q969S9	Ribosome-releasing factor 2, mitochondrial OS=Homo sapiens OX=9606 GN=GFM2 PE=1 SV=1	GFM2	0	27.034	9	4	5	4	1	779	86.5	6.51	123	4
Q5SW79	Centrosomal protein of 170 kDa OS=Homo sapiens OX=9606 GN=CEP170 PE=1 SV=1	CEP170	0	26.61	4	5	5	5	1	1584	175.2	7.11	106	5
Q86TB9	Protein PAT1 homolog 1 OS=Homo sapiens OX=9606 GN=PATL1 PE=1 SV=2	PATL1	0	26.047	5	3	5	3	1	770	86.8	6.67	145	3
P54136	Arginine--tRNA ligase, cytoplasmic OS=Homo sapiens OX=9606 GN=RARS1 PE=1 SV=2	RARS1	0	24.294	8	5	5	5	1	660	75.3	6.68	100	5
Q7Z2W4	Zinc finger CCCH-type antiviral protein 1 OS=Homo sapiens OX=9606 GN=ZC3HAV1 PE=1 SV=3	ZC3HAV1	0	24.088	5	4	5	4	1	902	101.4	8.4	119	4
Q9H0D6	5'-3' exoribonuclease 2 OS=Homo sapiens OX=9606 GN=XRN2 PE=1 SV=1	XRN2	0	22.795	6	5	5	5	1	950	108.5	7.47	146	5
P31689	DnaJ homolog subfamily A member 1 OS=Homo sapiens OX=9606 GN=DNAJA1 PE=1 SV=2	DNAJA1	0	22.4	11	3	5	3	1	397	44.8	7.08	112	3
A5YKK6	CCR4-NOT transcription complex subunit 1 OS=Homo sapiens OX=9606 GN=CNOT1 PE=1 SV=2	CNOT1	0	21.587	2	5	5	5	1	2376	266.8	7.11	122	5
P51991	Heterogeneous nuclear ribonucleoprotein A3 OS=Homo sapiens OX=9606 GN=HNRNPA3 PE=1 SV=2	HNRNPA3	0	20.663	12	4	5	3	1	378	39.6	9.01	56	4
P50570	Dynamin-2 OS=Homo sapiens OX=9606 GN=DNM2 PE=1 SV=2	DNM2	0	20.575	6	4	5	4	1	870	98	7.44	104	4
Q9UN37	Vacuolar protein sorting-associated protein 4A OS=Homo sapiens OX=9606 GN=VPS4A PE=1 SV=1	VPS4A	0	20.189	9	4	5	4	1	437	48.9	7.8	109	4
O00303	Eukaryotic translation initiation factor 3 subunit F OS=Homo sapiens OX=9606 GN=EIF3F PE=1 SV=1	EIF3F	0	19.229	10	3	5	3	1	357	37.5	5.45	182	3
Q9BUK6	Protein misato homolog 1 OS=Homo sapiens OX=9606 GN=MSTO1 PE=1 SV=1	MSTO1	0	19.007	7	4	5	4	1	570	61.8	6.11	122	4
P31153	S-adenosylmethionine synthase isoform type-2 OS=Homo sapiens OX=9606 GN=MAT2A PE=1 SV=1	MAT2A	0	17.621	11	4	5	4	1	395	43.6	6.48	68	4
P47914	60S ribosomal protein L29 OS=Homo sapiens OX=9606 GN=RPL29 PE=1 SV=2	RPL29	0	17.042	21	3	5	3	1	159	17.7	11.66	162	3
P21333	Filamin-A OS=Homo sapiens OX=9606 GN=FLNA PE=1 SV=4	FLNA	0	15.689	2	3	5	1	1	2647	280.6	6.06	161	3
Q9BW60	Elongation of very long chain fatty acids protein 1 OS=Homo sapiens OX=9606 GN=ELOVL1 PE=1 SV=1	ELOVL1	0	15.141	5	1	5	1	1	279	32.6	9.6	125	1
Q99729	Heterogeneous nuclear ribonucleoprotein A/B OS=Homo sapiens OX=9606 GN=HNRNPAB PE=1 SV=2	HNRNPAB	0	13.827	9	3	5	3	1	332	36.2	8.21	112	3
O75369	Filamin-B OS=Homo sapiens OX=9606 GN=FLNB PE=1 SV=2	FLNB	0	13.113	1	3	5	1	1	2602	278	5.73	156	3
P57740	Nuclear pore complex protein Nup107 OS=Homo sapiens OX=9606 GN=NUP107 PE=1 SV=1	NUP107	0	12.604	3	4	5	4	1	925	106.3	5.43	88	4
P46783	40S ribosomal protein S10 OS=Homo sapiens OX=9606 GN=RPS10 PE=1 SV=1	RPS10	0	10.41	10	2	5	1	1	165	18.9	10.15	118	2
P82930	28S ribosomal protein S34, mitochondrial OS=Homo sapiens OX=9606 GN=MRPS34 PE=1 SV=2	MRPS34	0	9.937	14	4	5	4	1	218	25.6	9.98	124	4
P62910	60S ribosomal protein L32 OS=Homo sapiens OX=9606 GN=RPL32 PE=1 SV=2	RPL32	0	7.401	24	3	5	3	1	135	15.9	11.33	26	3
Q92817	Envoplakin OS=Homo sapiens OX=9606 GN=EVPL PE=1 SV=3	EVPL	0.001	4.128	0	1	5	1	1	2033	231.5	6.96	45	1
Q96HC4	PDZ and LIM domain protein 5 OS=Homo sapiens OX=9606 GN=PDLIM5 PE=1 SV=5	PDLIM5	0.043	1.232	5	1	5	1	1	596	63.9	8.21	0	1
O60341	Lysine-specific histone demethylase 1A OS=Homo sapiens OX=9606 GN=KDM1A PE=1 SV=2	KDM1A	0	41.728	8	4	4	4	1	852	92.8	6.52	220	4
O14773	Tripeptidyl-peptidase 1 OS=Homo sapiens OX=9606 GN=TPP1 PE=1 SV=2	TPP1	0	34.19	10	3	4	3	1	563	61.2	6.48	181	3
P10321	HLA class I histocompatibility antigen, C alpha chain OS=Homo sapiens OX=9606 GN=HLA-C PE=1 SV=3	HLA-C	0	32.622	14	4	4	4	1	366	40.6	6.04	214	4
Q06210	Glutamine--fructose-6-phosphate aminotransferase [isomerizing] 1 OS=Homo sapiens OX=9606 GN=GFPT1 PE=1 SV=3	GFPT1	0	31.901	9	4	4	4	1	699	78.8	7.11	152	4
P48507	Glutamate--cysteine ligase regulatory subunit OS=Homo sapiens OX=9606 GN=GCLM PE=1 SV=1	GCLM	0	31.529	15	3	4	3	1	274	30.7	6.02	158	3
Q13151	Heterogeneous nuclear ribonucleoprotein A0 OS=Homo sapiens OX=9606 GN=HNRNPA0 PE=1 SV=1	HNRNPA0	0	31.516	16	4	4	3	1	305	30.8	9.29	185	4
P18085	ADP-ribosylation factor 4 OS=Homo sapiens OX=9606 GN=ARF4 PE=1 SV=3	ARF4	0	31.207	21	3	4	2	1	180	20.5	7.14	120	3
P61163	Alpha-centractin OS=Homo sapiens OX=9606 GN=ACTR1A PE=1 SV=1	ACTR1A	0	30.845	9	2	4	2	1	376	42.6	6.64	193	2
Q14558	Phosphoribosyl pyrophosphate synthase-associated protein 1 OS=Homo sapiens OX=9606 GN=PRPSAP1 PE=1 SV=2	PRPSAP1	0	30.759	15	4	4	4	1	356	39.4	7.2	143	4
Q14697	Neutral alpha-glucosidase AB OS=Homo sapiens OX=9606 GN=GANAB PE=1 SV=3	GANAB	0	29.528	6	3	4	3	1	944	106.8	6.14	126	3
Q13200	26S proteasome non-ATPase regulatory subunit 2 OS=Homo sapiens OX=9606 GN=PSMD2 PE=1 SV=3	PSMD2	0	28.891	5	4	4	4	1	908	100.1	5.2	191	4
Q96EY7	Pentatricopeptide repeat domain-containing protein 3, mitochondrial OS=Homo sapiens OX=9606 GN=PTCD3 PE=1 SV=3	PTCD3	0	28.43	7	4	4	4	1	689	78.5	6.42	165	4
Q1MSJ5	Centrosome and spindle pole-associated protein 1 OS=Homo sapiens OX=9606 GN=CSPP1 PE=1 SV=4	CSPP1	0	27.563	5	4	4	4	1	1256	145.4	6.8	127	4
P40939	Trifunctional enzyme subunit alpha, mitochondrial OS=Homo sapiens OX=9606 GN=HADHA PE=1 SV=2	HADHA	0	27.435	7	4	4	4	1	763	82.9	9.04	157	4
Q15393	Splicing factor 3B subunit 3 OS=Homo sapiens OX=9606 GN=SF3B3 PE=1 SV=4	SF3B3	0	27.155	5	4	4	4	1	1217	135.5	5.26	142	4
Q06587	E3 ubiquitin-protein ligase RING1 OS=Homo sapiens OX=9606 GN=RING1 PE=1 SV=2	RING1	0	26.755	9	3	4	2	1	406	42.4	5.62	127	3
O60762	Dolichol-phosphate mannosyltransferase subunit 1 OS=Homo sapiens OX=9606 GN=DPM1 PE=1 SV=1	DPM1	0	26.43	17	3	4	3	1	260	29.6	9.57	94	3
O00425	Insulin-like growth factor 2 mRNA-binding protein 3 OS=Homo sapiens OX=9606 GN=IGF2BP3 PE=1 SV=2	IGF2BP3	0	25.66	7	3	4	3	1	579	63.7	8.87	189	3
Q9P2R6	Arginine-glutamic acid dipeptide repeats protein OS=Homo sapiens OX=9606 GN=RERE PE=1 SV=2	RERE	0	25.268	3	4	4	4	1	1566	172.3	7.69	100	4
P10599	Thioredoxin OS=Homo sapiens OX=9606 GN=TXN PE=1 SV=3	TXN	0	24.884	22	2	4	2	1	105	11.7	4.92	86	2
Q04323	UBX domain-containing protein 1 OS=Homo sapiens OX=9606 GN=UBXN1 PE=1 SV=2	UBXN1	0	23.807	12	3	4	3	1	297	33.3	5.25	150	3
P78347	General transcription factor II-I OS=Homo sapiens OX=9606 GN=GTF2I PE=1 SV=2	GTF2I	0	23.768	5	4	4	4	1	998	112.3	6.39	87	4
P11172	Uridine 5'-monophosphate synthase OS=Homo sapiens OX=9606 GN=UMPS PE=1 SV=1	UMPS	0	23.589	9	3	4	3	1	480	52.2	7.24	135	3
P19784	Casein kinase II subunit alpha' OS=Homo sapiens OX=9606 GN=CSNK2A2 PE=1 SV=1	CSNK2A2	0	23.393	13	4	4	3	1	350	41.2	8.56	117	4
P20618	Proteasome subunit beta type-1 OS=Homo sapiens OX=9606 GN=PSMB1 PE=1 SV=2	PSMB1	0	23.255	20	3	4	3	1	241	26.5	8.13	115	3
Q9BRX2	Protein pelota homolog OS=Homo sapiens OX=9606 GN=PELO PE=1 SV=2	PELO	0	23.131	9	3	4	3	1	385	43.3	6.34	192	3
Q96HA7	Tonsoku-like protein OS=Homo sapiens OX=9606 GN=TONSL PE=1 SV=2	TONSL	0	22.907	2	3	4	3	1	1378	150.8	6.42	102	3
P23528	Cofilin-1 OS=Homo sapiens OX=9606 GN=CFL1 PE=1 SV=3	CFL1	0	22.319	24	3	4	3	1	166	18.5	8.09	111	3
P16615	Sarcoplasmic/endoplasmic reticulum calcium ATPase 2 OS=Homo sapiens OX=9606 GN=ATP2A2 PE=1 SV=1	ATP2A2	0	21.615	4	4	4	4	1	1042	114.7	5.34	112	4
P83916	Chromobox protein homolog 1 OS=Homo sapiens OX=9606 GN=CBX1 PE=1 SV=1	CBX1	0	21.451	13	2	4	2	1	185	21.4	4.93	146	2
P53985	Monocarboxylate transporter 1 OS=Homo sapiens OX=9606 GN=SLC16A1 PE=1 SV=3	SLC16A1	0	21.413	3	2	4	2	1	500	53.9	8.66	85	2
P13995	Bifunctional methylenetetrahydrofolate dehydrogenase/cyclohydrolase, mitochondrial OS=Homo sapiens OX=9606 GN=MTHFD2 PE=1 SV=2	MTHFD2	0	21.095	12	3	4	3	1	350	37.9	8.73	46	3
Q96CS3	FAS-associated factor 2 OS=Homo sapiens OX=9606 GN=FAF2 PE=1 SV=2	FAF2	0	20.596	10	3	4	3	1	445	52.6	5.62	86	3
O00116	Alkyldihydroxyacetonephosphate synthase, peroxisomal OS=Homo sapiens OX=9606 GN=AGPS PE=1 SV=1	AGPS	0	20.516	9	4	4	4	1	658	72.9	7.34	82	4
P13804	Electron transfer flavoprotein subunit alpha, mitochondrial OS=Homo sapiens OX=9606 GN=ETFA PE=1 SV=1	ETFA	0	20.481	17	4	4	4	1	333	35.1	8.38	120	4
Q7L8L6	FAST kinase domain-containing protein 5, mitochondrial OS=Homo sapiens OX=9606 GN=FASTKD5 PE=1 SV=1	FASTKD5	0	20.471	7	4	4	4	1	764	86.5	8.13	67	4
P11802	Cyclin-dependent kinase 4 OS=Homo sapiens OX=9606 GN=CDK4 PE=1 SV=2	CDK4	0	20.031	12	3	4	2	1	303	33.7	7.01	123	3
P04843	Dolichyl-diphosphooligosaccharide--protein glycosyltransferase subunit 1 OS=Homo sapiens OX=9606 GN=RPN1 PE=1 SV=1	RPN1	0	19.653	7	4	4	4	1	607	68.5	6.38	137	4
P25686	DnaJ homolog subfamily B member 2 OS=Homo sapiens OX=9606 GN=DNAJB2 PE=1 SV=3	DNAJB2	0	18.774	10	3	4	3	1	324	35.6	5.95	156	3
O15409	Forkhead box protein P2 OS=Homo sapiens OX=9606 GN=FOXP2 PE=1 SV=2	FOXP2	0	18.61	4	3	4	2	1	715	79.9	6.52	119	3
P67809	Y-box-binding protein 1 OS=Homo sapiens OX=9606 GN=YBX1 PE=1 SV=3	YBX1	0	18.487	13	3	4	1	1	324	35.9	9.88	96	3
Q969V3	Nicalin OS=Homo sapiens OX=9606 GN=NCLN PE=1 SV=2	NCLN	0	18.463	7	3	4	3	1	563	62.9	6.89	143	3
O94776	Metastasis-associated protein MTA2 OS=Homo sapiens OX=9606 GN=MTA2 PE=1 SV=1	MTA2	0	18.186	7	4	4	3	1	668	75	9.66	101	4
Q6P3W7	SCY1-like protein 2 OS=Homo sapiens OX=9606 GN=SCYL2 PE=1 SV=1	SCYL2	0	17.764	4	3	4	3	1	929	103.6	8.22	178	3
O15067	Phosphoribosylformylglycinamidine synthase OS=Homo sapiens OX=9606 GN=PFAS PE=1 SV=4	PFAS	0	17.75	3	4	4	4	1	1338	144.6	5.76	118	4
P49750	YLP motif-containing protein 1 OS=Homo sapiens OX=9606 GN=YLPM1 PE=1 SV=4	YLPM1	0	17.43	2	3	4	3	1	2146	241.5	6.55	112	3
P62979	Ubiquitin-40S ribosomal protein S27a OS=Homo sapiens OX=9606 GN=RPS27A PE=1 SV=2	RPS27A	0	17.36	22	3	4	3	1	156	18	9.64	73	3
P08621	U1 small nuclear ribonucleoprotein 70 kDa OS=Homo sapiens OX=9606 GN=SNRNP70 PE=1 SV=2	SNRNP70	0	17.238	10	4	4	4	1	437	51.5	9.94	94	4
P08865	40S ribosomal protein SA OS=Homo sapiens OX=9606 GN=RPSA PE=1 SV=4	RPSA	0	16.865	12	4	4	4	1	295	32.8	4.87	78	4
O60701	UDP-glucose 6-dehydrogenase OS=Homo sapiens OX=9606 GN=UGDH PE=1 SV=1	UGDH	0	16.755	7	3	4	3	1	494	55	7.12	199	3
P24941	Cyclin-dependent kinase 2 OS=Homo sapiens OX=9606 GN=CDK2 PE=1 SV=2	CDK2	0	16.475	12	3	4	1	1	298	33.9	8.68	118	3
Q92540	Protein SMG7 OS=Homo sapiens OX=9606 GN=SMG7 PE=1 SV=2	SMG7	0	16.103	4	4	4	4	1	1137	127.2	8.72	93	4
P12956	X-ray repair cross-complementing protein 6 OS=Homo sapiens OX=9606 GN=XRCC6 PE=1 SV=2	XRCC6	0	15.578	3	2	4	2	1	609	69.8	6.64	56	2
P21796	Voltage-dependent anion-selective channel protein 1 OS=Homo sapiens OX=9606 GN=VDAC1 PE=1 SV=2	VDAC1	0	15.565	10	3	4	2	1	283	30.8	8.54	114	3
Q7L2E3	ATP-dependent RNA helicase DHX30 OS=Homo sapiens OX=9606 GN=DHX30 PE=1 SV=1	DHX30	0	15.472	3	4	4	4	1	1194	133.9	8.78	103	4
P56134	ATP synthase subunit f, mitochondrial OS=Homo sapiens OX=9606 GN=ATP5MF PE=1 SV=3	ATP5MF	0	15.055	26	2	4	2	1	94	10.9	9.67	155	2
Q00536	Cyclin-dependent kinase 16 OS=Homo sapiens OX=9606 GN=CDK16 PE=1 SV=1	CDK16	0	14.667	6	3	4	2	1	496	55.7	7.62	103	3
O00165	HCLS1-associated protein X-1 OS=Homo sapiens OX=9606 GN=HAX1 PE=1 SV=2	HAX1	0	14.241	11	3	4	3	1	279	31.6	4.92	133	3
O60884	DnaJ homolog subfamily A member 2 OS=Homo sapiens OX=9606 GN=DNAJA2 PE=1 SV=1	DNAJA2	0	14.019	7	3	4	3	1	412	45.7	6.48	97	3
Q92621	Nuclear pore complex protein Nup205 OS=Homo sapiens OX=9606 GN=NUP205 PE=1 SV=3	NUP205	0	13.404	2	4	4	4	1	2012	227.8	6.19	65	4
Q00610	Clathrin heavy chain 1 OS=Homo sapiens OX=9606 GN=CLTC PE=1 SV=5	CLTC	0	12.624	2	3	4	3	1	1675	191.5	5.69	109	3
Q9BQ52	Zinc phosphodiesterase ELAC protein 2 OS=Homo sapiens OX=9606 GN=ELAC2 PE=1 SV=2	ELAC2	0	12.493	4	3	4	3	1	826	92.2	7.9	101	3
P62851	40S ribosomal protein S25 OS=Homo sapiens OX=9606 GN=RPS25 PE=1 SV=1	RPS25	0	12.323	21	3	4	3	1	125	13.7	10.11	137	3
P62861	40S ribosomal protein S30 OS=Homo sapiens OX=9606 GN=FAU PE=1 SV=1	FAU	0	11.992	19	2	4	2	1	59	6.6	12.15	85	2
P49207	60S ribosomal protein L34 OS=Homo sapiens OX=9606 GN=RPL34 PE=1 SV=3	RPL34	0	11.795	15	3	4	3	1	117	13.3	11.47	85	3
P07195	L-lactate dehydrogenase B chain OS=Homo sapiens OX=9606 GN=LDHB PE=1 SV=2	LDHB	0	11.752	9	3	4	3	1	334	36.6	6.05	71	3
Q14103	Heterogeneous nuclear ribonucleoprotein D0 OS=Homo sapiens OX=9606 GN=HNRNPD PE=1 SV=1	HNRNPD	0	11.688	8	3	4	3	1	355	38.4	7.81	43	3
Q7Z739	YTH domain-containing family protein 3 OS=Homo sapiens OX=9606 GN=YTHDF3 PE=1 SV=1	YTHDF3	0	11.511	5	3	4	1	1	585	63.8	9.04	40	3
P48047	ATP synthase subunit O, mitochondrial OS=Homo sapiens OX=9606 GN=ATP5PO PE=1 SV=1	ATP5PO	0	11.141	11	2	4	2	1	213	23.3	9.96	80	2
P05386	60S acidic ribosomal protein P1 OS=Homo sapiens OX=9606 GN=RPLP1 PE=1 SV=1	RPLP1	0	10.572	14	1	4	1	1	114	11.5	4.32	102	1
P18077	60S ribosomal protein L35a OS=Homo sapiens OX=9606 GN=RPL35A PE=1 SV=2	RPL35A	0	7.475	24	3	4	3	1	110	12.5	11.06	66	3
Q96HP4	Oxidoreductase NAD-binding domain-containing protein 1 OS=Homo sapiens OX=9606 GN=OXNAD1 PE=1 SV=1	OXNAD1	0.128	0.479	6	1	4	1	1	312	34.8	8.37	0	1
P04406	Glyceraldehyde-3-phosphate dehydrogenase OS=Homo sapiens OX=9606 GN=GAPDH PE=1 SV=3	GAPDH	0	39.878	12	2	3	2	1	335	36	8.46	156	2
P35250	Replication factor C subunit 2 OS=Homo sapiens OX=9606 GN=RFC2 PE=1 SV=3	RFC2	0	29.867	13	3	3	3	1	354	39.1	6.44	126	3
Q07666	KH domain-containing, RNA-binding, signal transduction-associated protein 1 OS=Homo sapiens OX=9606 GN=KHDRBS1 PE=1 SV=1	KHDRBS1	0	29.716	10	2	3	2	1	443	48.2	8.66	143	2
O14925	Mitochondrial import inner membrane translocase subunit Tim23 OS=Homo sapiens OX=9606 GN=TIMM23 PE=1 SV=1	TIMM23	0	29.317	19	2	3	2	1	209	21.9	8.6	63	2
P41214	Eukaryotic translation initiation factor 2D OS=Homo sapiens OX=9606 GN=EIF2D PE=1 SV=3	EIF2D	0	28.25	6	2	3	2	1	584	64.7	7.65	154	2
P50402	Emerin OS=Homo sapiens OX=9606 GN=EMD PE=1 SV=1	EMD	0	28.199	19	3	3	3	1	254	29	5.5	109	3
P84085	ADP-ribosylation factor 5 OS=Homo sapiens OX=9606 GN=ARF5 PE=1 SV=2	ARF5	0	26.887	22	2	3	1	1	180	20.5	6.79	88	2
Q14684	Ribosomal RNA processing protein 1 homolog B OS=Homo sapiens OX=9606 GN=RRP1B PE=1 SV=3	RRP1B	0	26.744	5	3	3	3	1	758	84.4	9.76	102	3
Q5T6F2	Ubiquitin-associated protein 2 OS=Homo sapiens OX=9606 GN=UBAP2 PE=1 SV=1	UBAP2	0	25.826	4	3	3	3	1	1119	117	7.34	106	3
Q86V81	THO complex subunit 4 OS=Homo sapiens OX=9606 GN=ALYREF PE=1 SV=3	ALYREF	0	24.782	15	3	3	3	1	257	26.9	11.15	128	3
Q53ET0	CREB-regulated transcription coactivator 2 OS=Homo sapiens OX=9606 GN=CRTC2 PE=1 SV=2	CRTC2	0	24.678	7	3	3	3	1	693	73.3	7.11	43	3
P24928	DNA-directed RNA polymerase II subunit RPB1 OS=Homo sapiens OX=9606 GN=POLR2A PE=1 SV=2	POLR2A	0	23.67	3	3	3	3	1	1970	217	7.37	177	3
Q92665	28S ribosomal protein S31, mitochondrial OS=Homo sapiens OX=9606 GN=MRPS31 PE=1 SV=3	MRPS31	0	23.397	11	3	3	3	1	395	45.3	9.29	91	3
Q08J23	RNA cytosine C(5)-methyltransferase NSUN2 OS=Homo sapiens OX=9606 GN=NSUN2 PE=1 SV=2	NSUN2	0	23.108	5	3	3	3	1	767	86.4	6.77	86	3
O00443	Phosphatidylinositol 4-phosphate 3-kinase C2 domain-containing subunit alpha OS=Homo sapiens OX=9606 GN=PIK3C2A PE=1 SV=2	PIK3C2A	0	23.001	2	3	3	3	1	1686	190.6	8.02	87	3
P40937	Replication factor C subunit 5 OS=Homo sapiens OX=9606 GN=RFC5 PE=1 SV=1	RFC5	0	22.278	11	3	3	3	1	340	38.5	7.2	152	3
Q9Y5M8	Signal recognition particle receptor subunit beta OS=Homo sapiens OX=9606 GN=SRPRB PE=1 SV=3	SRPRB	0	22.123	17	3	3	3	1	271	29.7	9.04	126	3
Q9UQE7	Structural maintenance of chromosomes protein 3 OS=Homo sapiens OX=9606 GN=SMC3 PE=1 SV=2	SMC3	0	22.07	3	3	3	3	1	1217	141.5	7.18	158	3
Q96P70	Importin-9 OS=Homo sapiens OX=9606 GN=IPO9 PE=1 SV=3	IPO9	0	21.846	6	3	3	3	1	1041	115.9	4.81	120	3
Q9Y5L4	Mitochondrial import inner membrane translocase subunit Tim13 OS=Homo sapiens OX=9606 GN=TIMM13 PE=1 SV=1	TIMM13	0	21.361	37	3	3	3	1	95	10.5	8.18	128	3
Q13283	Ras GTPase-activating protein-binding protein 1 OS=Homo sapiens OX=9606 GN=G3BP1 PE=1 SV=1	G3BP1	0	21.091	9	3	3	3	1	466	52.1	5.52	100	3
P08574	Cytochrome c1, heme protein, mitochondrial OS=Homo sapiens OX=9606 GN=CYC1 PE=1 SV=3	CYC1	0	20.927	5	1	3	1	1	325	35.4	9	75	1
O75643	U5 small nuclear ribonucleoprotein 200 kDa helicase OS=Homo sapiens OX=9606 GN=SNRNP200 PE=1 SV=2	SNRNP200	0	20.567	2	3	3	3	1	2136	244.4	6.06	68	3
P82675	28S ribosomal protein S5, mitochondrial OS=Homo sapiens OX=9606 GN=MRPS5 PE=1 SV=2	MRPS5	0	20.238	10	3	3	3	1	430	48	9.92	118	3
Q15717	ELAV-like protein 1 OS=Homo sapiens OX=9606 GN=ELAVL1 PE=1 SV=2	ELAVL1	0	20.053	11	3	3	3	1	326	36.1	9.17	145	3
Q07021	Complement component 1 Q subcomponent-binding protein, mitochondrial OS=Homo sapiens OX=9606 GN=C1QBP PE=1 SV=1	C1QBP	0	19.892	12	2	3	2	1	282	31.3	4.84	130	2
O00192	Armadillo repeat protein deleted in velo-cardio-facial syndrome OS=Homo sapiens OX=9606 GN=ARVCF PE=1 SV=1	ARVCF	0	19.851	4	3	3	3	1	962	104.6	6.81	119	3
O95487	Protein transport protein Sec24B OS=Homo sapiens OX=9606 GN=SEC24B PE=1 SV=2	SEC24B	0	19.721	4	3	3	2	1	1268	137.3	6.67	97	3
Q5JTH9	RRP12-like protein OS=Homo sapiens OX=9606 GN=RRP12 PE=1 SV=2	RRP12	0	19.141	4	3	3	3	1	1297	143.6	8.75	42	3
Q15125	3-beta-hydroxysteroid-Delta(8),Delta(7)-isomerase OS=Homo sapiens OX=9606 GN=EBP PE=1 SV=3	EBP	0	19.045	12	2	3	2	1	230	26.3	7.9	91	2
O15042	U2 snRNP-associated SURP motif-containing protein OS=Homo sapiens OX=9606 GN=U2SURP PE=1 SV=2	U2SURP	0	18.908	3	3	3	3	1	1029	118.2	8.47	105	3
Q15029	116 kDa U5 small nuclear ribonucleoprotein component OS=Homo sapiens OX=9606 GN=EFTUD2 PE=1 SV=1	EFTUD2	0	18.841	4	3	3	2	1	972	109.4	5	113	3
O15372	Eukaryotic translation initiation factor 3 subunit H OS=Homo sapiens OX=9606 GN=EIF3H PE=1 SV=1	EIF3H	0	18.818	13	3	3	3	1	352	39.9	6.54	126	3
P21953	2-oxoisovalerate dehydrogenase subunit beta, mitochondrial OS=Homo sapiens OX=9606 GN=BCKDHB PE=1 SV=2	BCKDHB	0	18.453	4	1	3	1	1	392	43.1	6.29	105	1
Q92522	Histone H1.10 OS=Homo sapiens OX=9606 GN=H1-10 PE=1 SV=1	H1-10	0	17.923	13	2	3	2	1	213	22.5	10.76	79	2
Q9Y3D6	Mitochondrial fission 1 protein OS=Homo sapiens OX=9606 GN=FIS1 PE=1 SV=2	FIS1	0	17.903	18	2	3	2	1	152	16.9	8.79	112	2
O75306	NADH dehydrogenase [ubiquinone] iron-sulfur protein 2, mitochondrial OS=Homo sapiens OX=9606 GN=NDUFS2 PE=1 SV=2	NDUFS2	0	17.865	9	3	3	3	1	463	52.5	7.55	51	3
P49755	Transmembrane emp24 domain-containing protein 10 OS=Homo sapiens OX=9606 GN=TMED10 PE=1 SV=2	TMED10	0	17.553	9	2	3	2	1	219	25	7.44	102	2
Q6IAN0	Dehydrogenase/reductase SDR family member 7B OS=Homo sapiens OX=9606 GN=DHRS7B PE=1 SV=2	DHRS7B	0	17.45	9	2	3	2	1	325	35.1	9.55	125	2
P63172	Dynein light chain Tctex-type 1 OS=Homo sapiens OX=9606 GN=DYNLT1 PE=1 SV=1	DYNLT1	0	17.4	16	1	3	1	1	113	12.4	5.08	165	1
Q9BZK7	F-box-like/WD repeat-containing protein TBL1XR1 OS=Homo sapiens OX=9606 GN=TBL1XR1 PE=1 SV=1	TBL1XR1	0	17.374	6	3	3	3	1	514	55.6	5.55	111	3
Q2KHR3	Glutamine and serine-rich protein 1 OS=Homo sapiens OX=9606 GN=QSER1 PE=1 SV=3	QSER1	0	17.15	2	3	3	3	1	1735	189.9	7.08	97	3
P09543	2',3'-cyclic-nucleotide 3'-phosphodiesterase OS=Homo sapiens OX=9606 GN=CNP PE=1 SV=2	CNP	0	17.029	7	3	3	3	1	421	47.5	9.07	105	3
P49419	Alpha-aminoadipic semialdehyde dehydrogenase OS=Homo sapiens OX=9606 GN=ALDH7A1 PE=1 SV=5	ALDH7A1	0	16.904	7	3	3	3	1	539	58.5	7.99	53	3
Q8TD30	Alanine aminotransferase 2 OS=Homo sapiens OX=9606 GN=GPT2 PE=1 SV=1	GPT2	0	16.769	6	2	3	2	1	523	57.9	7.71	122	2
P54259	Atrophin-1 OS=Homo sapiens OX=9606 GN=ATN1 PE=1 SV=3	ATN1	0	16.513	3	3	3	3	1	1190	125.3	8.98	93	3
Q99496	E3 ubiquitin-protein ligase RING2 OS=Homo sapiens OX=9606 GN=RNF2 PE=1 SV=1	RNF2	0	16.35	6	2	3	1	1	336	37.6	6.84	89	2
O15119	T-box transcription factor TBX3 OS=Homo sapiens OX=9606 GN=TBX3 PE=1 SV=4	TBX3	0	16.311	6	3	3	3	1	743	79.3	8.16	70	3
O94874	E3 UFM1-protein ligase 1 OS=Homo sapiens OX=9606 GN=UFL1 PE=1 SV=2	UFL1	0	16.024	4	3	3	3	1	794	89.5	6.79	110	3
Q6P158	Putative ATP-dependent RNA helicase DHX57 OS=Homo sapiens OX=9606 GN=DHX57 PE=1 SV=2	DHX57	0	16.001	3	3	3	3	1	1386	155.5	7.71	86	3
O75190	DnaJ homolog subfamily B member 6 OS=Homo sapiens OX=9606 GN=DNAJB6 PE=1 SV=2	DNAJB6	0	15.947	10	3	3	3	1	326	36.1	9.16	106	3
P29692	Elongation factor 1-delta OS=Homo sapiens OX=9606 GN=EEF1D PE=1 SV=5	EEF1D	0	15.511	12	3	3	3	1	281	31.1	5.01	94	3
Q96F86	Enhancer of mRNA-decapping protein 3 OS=Homo sapiens OX=9606 GN=EDC3 PE=1 SV=1	EDC3	0	15.362	8	3	3	3	1	508	56	7.11	73	3
P53004	Biliverdin reductase A OS=Homo sapiens OX=9606 GN=BLVRA PE=1 SV=2	BLVRA	0	15.24	12	3	3	3	1	296	33.4	6.44	64	3
Q9NZN8	CCR4-NOT transcription complex subunit 2 OS=Homo sapiens OX=9606 GN=CNOT2 PE=1 SV=1	CNOT2	0	15.215	6	2	3	2	1	540	59.7	7.66	120	2
Q8NF37	Lysophosphatidylcholine acyltransferase 1 OS=Homo sapiens OX=9606 GN=LPCAT1 PE=1 SV=2	LPCAT1	0	15.208	5	2	3	2	1	534	59.1	6.02	120	2
Q16795	NADH dehydrogenase [ubiquinone] 1 alpha subcomplex subunit 9, mitochondrial OS=Homo sapiens OX=9606 GN=NDUFA9 PE=1 SV=2	NDUFA9	0	15.094	8	2	3	2	1	377	42.5	9.8	86	2
P43246	DNA mismatch repair protein Msh2 OS=Homo sapiens OX=9606 GN=MSH2 PE=1 SV=1	MSH2	0	15.08	4	3	3	3	1	934	104.7	5.77	98	3
Q13330	Metastasis-associated protein MTA1 OS=Homo sapiens OX=9606 GN=MTA1 PE=1 SV=2	MTA1	0	15.072	4	3	3	2	1	715	80.7	9.26	86	3
P51610	Host cell factor 1 OS=Homo sapiens OX=9606 GN=HCFC1 PE=1 SV=2	HCFC1	0	14.902	2	3	3	3	1	2035	208.6	7.46	51	3
P10244	Myb-related protein B OS=Homo sapiens OX=9606 GN=MYBL2 PE=1 SV=1	MYBL2	0	14.414	6	3	3	3	1	700	78.7	6.87	74	3
Q9UKF6	Cleavage and polyadenylation specificity factor subunit 3 OS=Homo sapiens OX=9606 GN=CPSF3 PE=1 SV=1	CPSF3	0	14.256	4	3	3	3	1	684	77.4	5.6	72	3
P19367	Hexokinase-1 OS=Homo sapiens OX=9606 GN=HK1 PE=1 SV=3	HK1	0	14.149	4	3	3	3	1	917	102.4	6.8	57	3
Q8TDX7	Serine/threonine-protein kinase Nek7 OS=Homo sapiens OX=9606 GN=NEK7 PE=1 SV=1	NEK7	0	13.989	13	3	3	3	1	302	34.5	8.25	87	3
Q9BUJ2	Heterogeneous nuclear ribonucleoprotein U-like protein 1 OS=Homo sapiens OX=9606 GN=HNRNPUL1 PE=1 SV=2	HNRNPUL1	0	13.864	4	3	3	3	1	856	95.7	6.92	65	3
P22087	rRNA 2'-O-methyltransferase fibrillarin OS=Homo sapiens OX=9606 GN=FBL PE=1 SV=2	FBL	0	13.785	8	3	3	3	1	321	33.8	10.18	72	3
P43378	Tyrosine-protein phosphatase non-receptor type 9 OS=Homo sapiens OX=9606 GN=PTPN9 PE=1 SV=1	PTPN9	0	13.764	5	3	3	3	1	593	68	8.02	76	3
Q7Z4H7	HAUS augmin-like complex subunit 6 OS=Homo sapiens OX=9606 GN=HAUS6 PE=1 SV=2	HAUS6	0	13.752	4	3	3	3	1	955	108.6	6.47	77	3
Q8WU79	Stromal membrane-associated protein 2 OS=Homo sapiens OX=9606 GN=SMAP2 PE=1 SV=1	SMAP2	0	13.61	7	3	3	3	1	429	46.8	8.87	72	3
P83881	60S ribosomal protein L36a OS=Homo sapiens OX=9606 GN=RPL36A PE=1 SV=2	RPL36A	0	13.33	19	2	3	2	1	106	12.4	10.58	90	2
P26639	Threonine--tRNA ligase 1, cytoplasmic OS=Homo sapiens OX=9606 GN=TARS1 PE=1 SV=3	TARS1	0	13.268	5	3	3	3	1	723	83.4	6.67	100	3
P62333	26S proteasome regulatory subunit 10B OS=Homo sapiens OX=9606 GN=PSMC6 PE=1 SV=1	PSMC6	0	13.242	9	3	3	3	1	389	44.1	7.49	75	3
Q03112	Histone-lysine N-methyltransferase MECOM OS=Homo sapiens OX=9606 GN=MECOM PE=1 SV=3	MECOM	0	13.211	3	3	3	3	1	1230	138	6.44	57	3
Q9H4A3	Serine/threonine-protein kinase WNK1 OS=Homo sapiens OX=9606 GN=WNK1 PE=1 SV=2	WNK1	0	13.06	1	2	3	2	1	2382	250.6	6.34	62	2
P25786	Proteasome subunit alpha type-1 OS=Homo sapiens OX=9606 GN=PSMA1 PE=1 SV=1	PSMA1	0	12.807	13	3	3	3	1	263	29.5	6.61	37	3
P08579	U2 small nuclear ribonucleoprotein B'' OS=Homo sapiens OX=9606 GN=SNRPB2 PE=1 SV=1	SNRPB2	0	12.727	12	2	3	1	1	225	25.5	9.72	74	2
Q6P2H3	Centrosomal protein of 85 kDa OS=Homo sapiens OX=9606 GN=CEP85 PE=1 SV=1	CEP85	0	12.683	4	3	3	3	1	762	85.6	6	61	3
Q8N138	ORM1-like protein 3 OS=Homo sapiens OX=9606 GN=ORMDL3 PE=1 SV=1	ORMDL3	0	12.606	14	2	3	1	1	153	17.5	9.64	67	2
Q9H3G5	Probable serine carboxypeptidase CPVL OS=Homo sapiens OX=9606 GN=CPVL PE=1 SV=2	CPVL	0	12.541	6	3	3	3	1	476	54.1	5.62	58	3
Q9UKJ3	G patch domain-containing protein 8 OS=Homo sapiens OX=9606 GN=GPATCH8 PE=1 SV=2	GPATCH8	0	12.462	2	3	3	3	1	1502	164.1	8.66	58	3
Q9BQ39	ATP-dependent RNA helicase DDX50 OS=Homo sapiens OX=9606 GN=DDX50 PE=1 SV=1	DDX50	0	12.402	4	3	3	1	1	737	82.5	9.17	48	3
O00264	Membrane-associated progesterone receptor component 1 OS=Homo sapiens OX=9606 GN=PGRMC1 PE=1 SV=3	PGRMC1	0	11.902	11	2	3	2	1	195	21.7	4.7	105	2
Q14318	Peptidyl-prolyl cis-trans isomerase FKBP8 OS=Homo sapiens OX=9606 GN=FKBP8 PE=1 SV=2	FKBP8	0	11.886	9	3	3	3	1	412	44.5	4.84	68	3
Q9H9A6	Leucine-rich repeat-containing protein 40 OS=Homo sapiens OX=9606 GN=LRRC40 PE=1 SV=1	LRRC40	0	11.731	4	3	3	3	1	602	68.2	6.43	90	3
P55084	Trifunctional enzyme subunit beta, mitochondrial OS=Homo sapiens OX=9606 GN=HADHB PE=1 SV=3	HADHB	0	11.684	6	3	3	3	1	474	51.3	9.41	64	3
P60468	Protein transport protein Sec61 subunit beta OS=Homo sapiens OX=9606 GN=SEC61B PE=1 SV=2	SEC61B	0	11.533	22	2	3	2	1	96	10	11.56	70	2
Q99459	Cell division cycle 5-like protein OS=Homo sapiens OX=9606 GN=CDC5L PE=1 SV=2	CDC5L	0	11.529	3	3	3	3	1	802	92.2	8.18	38	3
P62195	26S proteasome regulatory subunit 8 OS=Homo sapiens OX=9606 GN=PSMC5 PE=1 SV=1	PSMC5	0	11.165	6	2	3	1	1	406	45.6	7.55	29	2
Q9Y277	Voltage-dependent anion-selective channel protein 3 OS=Homo sapiens OX=9606 GN=VDAC3 PE=1 SV=1	VDAC3	0	10.905	8	2	3	1	1	283	30.6	8.66	75	2
O75420	GRB10-interacting GYF protein 1 OS=Homo sapiens OX=9606 GN=GIGYF1 PE=1 SV=2	GIGYF1	0	10.792	3	2	3	2	1	1035	114.5	5.39	92	2
Q9P0S3	ORM1-like protein 1 OS=Homo sapiens OX=9606 GN=ORMDL1 PE=1 SV=1	ORMDL1	0	10.323	14	2	3	1	1	153	17.4	9.64	66	2
O75533	Splicing factor 3B subunit 1 OS=Homo sapiens OX=9606 GN=SF3B1 PE=1 SV=3	SF3B1	0	10.013	3	3	3	3	1	1304	145.7	7.09	44	3
P35268	60S ribosomal protein L22 OS=Homo sapiens OX=9606 GN=RPL22 PE=1 SV=2	RPL22	0	9.99	16	2	3	2	1	128	14.8	9.19	57	2
Q7Z4W1	L-xylulose reductase OS=Homo sapiens OX=9606 GN=DCXR PE=1 SV=2	DCXR	0	9.527	11	3	3	3	1	244	25.9	8.1	57	3
P62191	26S proteasome regulatory subunit 4 OS=Homo sapiens OX=9606 GN=PSMC1 PE=1 SV=1	PSMC1	0	9.36	6	2	3	1	1	440	49.2	6.21	21	2
Q9P0J0	NADH dehydrogenase [ubiquinone] 1 alpha subcomplex subunit 13 OS=Homo sapiens OX=9606 GN=NDUFA13 PE=1 SV=3	NDUFA13	0	9.314	9	1	3	1	1	144	16.7	8.43	110	1
P57088	Transmembrane protein 33 OS=Homo sapiens OX=9606 GN=TMEM33 PE=1 SV=2	TMEM33	0	9.143	9	2	3	2	1	247	28	9.7	109	2
P62826	GTP-binding nuclear protein Ran OS=Homo sapiens OX=9606 GN=RAN PE=1 SV=3	RAN	0	9.117	9	3	3	3	1	216	24.4	7.49	19	3
P45973	Chromobox protein homolog 5 OS=Homo sapiens OX=9606 GN=CBX5 PE=1 SV=1	CBX5	0	9.111	11	2	3	2	1	191	22.2	5.86	53	2
Q9BVK6	Transmembrane emp24 domain-containing protein 9 OS=Homo sapiens OX=9606 GN=TMED9 PE=1 SV=2	TMED9	0	8.962	8	2	3	2	1	235	27.3	8.02	49	2
P30041	Peroxiredoxin-6 OS=Homo sapiens OX=9606 GN=PRDX6 PE=1 SV=3	PRDX6	0	8.774	8	2	3	2	1	224	25	6.38	84	2
Q5SQN1	Synaptosomal-associated protein 47 OS=Homo sapiens OX=9606 GN=SNAP47 PE=1 SV=3	SNAP47	0	8.58	9	3	3	3	1	464	52.5	8.69	30	3
Q5JSJ4	Integrator complex subunit 6-like OS=Homo sapiens OX=9606 GN=INTS6L PE=1 SV=1	INTS6L	0	8.231	3	3	3	1	1	861	96.6	8.73	35	3
Q6P1J9	Parafibromin OS=Homo sapiens OX=9606 GN=CDC73 PE=1 SV=1	CDC73	0	8.157	5	3	3	3	1	531	60.5	9.61	66	3
P78346	Ribonuclease P protein subunit p30 OS=Homo sapiens OX=9606 GN=RPP30 PE=1 SV=1	RPP30	0	7.512	11	2	3	2	1	268	29.3	8.91	55	2
O95140	Mitofusin-2 OS=Homo sapiens OX=9606 GN=MFN2 PE=1 SV=3	MFN2	0	7.246	3	3	3	3	1	757	86.3	6.98	45	3
P62304	Small nuclear ribonucleoprotein E OS=Homo sapiens OX=9606 GN=SNRPE PE=1 SV=1	SNRPE	0	7.143	12	1	3	1	1	92	10.8	9.44	88	1
P09012	U1 small nuclear ribonucleoprotein A OS=Homo sapiens OX=9606 GN=SNRPA PE=1 SV=3	SNRPA	0	6.405	6	2	3	1	1	282	31.3	9.83	68	2
P06730	Eukaryotic translation initiation factor 4E OS=Homo sapiens OX=9606 GN=EIF4E PE=1 SV=2	EIF4E	0	5.965	6	2	3	2	1	217	25.1	6.15	40	2
Q9BV38	WD repeat-containing protein 18 OS=Homo sapiens OX=9606 GN=WDR18 PE=1 SV=2	WDR18	0	5.945	6	3	3	3	1	432	47.4	6.7	38	3
Q9GZT3	SRA stem-loop-interacting RNA-binding protein, mitochondrial OS=Homo sapiens OX=9606 GN=SLIRP PE=1 SV=1	SLIRP	0	5.715	20	2	3	2	1	109	12.3	10.24	43	2
P07947	Tyrosine-protein kinase Yes OS=Homo sapiens OX=9606 GN=YES1 PE=1 SV=3	YES1	0	4.738	3	2	3	1	1	543	60.8	6.74	77	2
Q9UG01	Intraflagellar transport protein 172 homolog OS=Homo sapiens OX=9606 GN=IFT172 PE=1 SV=2	IFT172	0.129	0.481	0	1	3	1	1	1749	197.5	6.13	48	1
Q9GZT4	Serine racemase OS=Homo sapiens OX=9606 GN=SRR PE=1 SV=1	SRR	0	28.104	14	2	2	2	1	340	36.5	6.54	98	2
Q9UHX1	Poly(U)-binding-splicing factor PUF60 OS=Homo sapiens OX=9606 GN=PUF60 PE=1 SV=1	PUF60	0	27.577	9	2	2	2	1	559	59.8	5.29	99	2
Q14160	Protein scribble homolog OS=Homo sapiens OX=9606 GN=SCRIB PE=1 SV=4	SCRIB	0	24.15	2	2	2	2	1	1630	174.8	5.07	96	2
Q9Y467	Sal-like protein 2 OS=Homo sapiens OX=9606 GN=SALL2 PE=1 SV=4	SALL2	0	23.784	3	2	2	2	1	1007	105.2	6.3	206	2
Q07065	Cytoskeleton-associated protein 4 OS=Homo sapiens OX=9606 GN=CKAP4 PE=1 SV=2	CKAP4	0	20.724	4	2	2	2	1	602	66	5.92	106	2
Q86X55	Histone-arginine methyltransferase CARM1 OS=Homo sapiens OX=9606 GN=CARM1 PE=1 SV=3	CARM1	0	19.072	4	2	2	2	1	608	65.8	6.73	74	2
Q15386	Ubiquitin-protein ligase E3C OS=Homo sapiens OX=9606 GN=UBE3C PE=1 SV=3	UBE3C	0	18.856	3	2	2	2	1	1083	123.8	6.71	94	2
P26368	Splicing factor U2AF 65 kDa subunit OS=Homo sapiens OX=9606 GN=U2AF2 PE=1 SV=4	U2AF2	0	18.803	8	2	2	2	1	475	53.5	9.09	120	2
Q8N4Q0	Prostaglandin reductase 3 OS=Homo sapiens OX=9606 GN=ZADH2 PE=1 SV=1	ZADH2	0	18.358	6	2	2	2	1	377	40.1	8.18	183	2
Q5XKP0	MICOS complex subunit MIC13 OS=Homo sapiens OX=9606 GN=MICOS13 PE=1 SV=1	MICOS13	0	18.308	17	1	2	1	1	118	13.1	9.42	84	1
P62314	Small nuclear ribonucleoprotein Sm D1 OS=Homo sapiens OX=9606 GN=SNRPD1 PE=1 SV=1	SNRPD1	0	18.271	11	1	2	1	1	119	13.3	11.56	93	1
O00330	Pyruvate dehydrogenase protein X component, mitochondrial OS=Homo sapiens OX=9606 GN=PDHX PE=1 SV=3	PDHX	0	18.098	3	1	2	1	1	501	54.1	8.66	102	1
Q92615	La-related protein 4B OS=Homo sapiens OX=9606 GN=LARP4B PE=1 SV=3	LARP4B	0	17.382	4	2	2	2	1	738	80.5	6.92	93	2
Q04837	Single-stranded DNA-binding protein, mitochondrial OS=Homo sapiens OX=9606 GN=SSBP1 PE=1 SV=1	SSBP1	0	17.164	22	2	2	2	1	148	17.2	9.6	69	2
Q3SY69	Mitochondrial 10-formyltetrahydrofolate dehydrogenase OS=Homo sapiens OX=9606 GN=ALDH1L2 PE=1 SV=2	ALDH1L2	0	16.967	3	2	2	2	1	923	101.7	6.52	99	2
Q6P2E9	Enhancer of mRNA-decapping protein 4 OS=Homo sapiens OX=9606 GN=EDC4 PE=1 SV=1	EDC4	0	16.578	2	2	2	2	1	1401	151.6	5.86	57	2
Q15788	Nuclear receptor coactivator 1 OS=Homo sapiens OX=9606 GN=NCOA1 PE=1 SV=3	NCOA1	0	16.548	2	2	2	2	1	1441	156.7	6.2	112	2
Q5TAX3	Terminal uridylyltransferase 4 OS=Homo sapiens OX=9606 GN=TUT4 PE=1 SV=3	TUT4	0	16.277	2	2	2	2	1	1644	185	7.97	95	2
Q9UH99	SUN domain-containing protein 2 OS=Homo sapiens OX=9606 GN=SUN2 PE=1 SV=3	SUN2	0	16.248	5	2	2	2	1	717	80.3	6.73	94	2
O95486	Protein transport protein Sec24A OS=Homo sapiens OX=9606 GN=SEC24A PE=1 SV=2	SEC24A	0	16.211	3	2	2	1	1	1093	119.7	7.66	57	2
O14828	Secretory carrier-associated membrane protein 3 OS=Homo sapiens OX=9606 GN=SCAMP3 PE=1 SV=3	SCAMP3	0	16.129	9	2	2	2	1	347	38.3	7.64	116	2
Q4VCS5	Angiomotin OS=Homo sapiens OX=9606 GN=AMOT PE=1 SV=1	AMOT	0	15.543	2	2	2	2	1	1084	118	7.64	75	2
Q8TB37	Iron-sulfur protein NUBPL OS=Homo sapiens OX=9606 GN=NUBPL PE=1 SV=3	NUBPL	0	15.503	9	2	2	2	1	319	34.1	9.04	99	2
P52701	DNA mismatch repair protein Msh6 OS=Homo sapiens OX=9606 GN=MSH6 PE=1 SV=2	MSH6	0	15.46	2	2	2	2	1	1360	152.7	6.9	114	2
P51659	Peroxisomal multifunctional enzyme type 2 OS=Homo sapiens OX=9606 GN=HSD17B4 PE=1 SV=3	HSD17B4	0	15.263	4	2	2	2	1	736	79.6	8.84	94	2
Q99081	Transcription factor 12 OS=Homo sapiens OX=9606 GN=TCF12 PE=1 SV=1	TCF12	0	15.222	4	2	2	2	1	682	72.9	7.02	84	2
Q14687	Genetic suppressor element 1 OS=Homo sapiens OX=9606 GN=GSE1 PE=1 SV=3	GSE1	0	15.182	2	2	2	2	1	1217	136.1	7.74	96	2
Q6UN15	Pre-mRNA 3'-end-processing factor FIP1 OS=Homo sapiens OX=9606 GN=FIP1L1 PE=1 SV=1	FIP1L1	0	14.959	5	2	2	2	1	594	66.5	5.59	42	2
P62888	60S ribosomal protein L30 OS=Homo sapiens OX=9606 GN=RPL30 PE=1 SV=2	RPL30	0	14.926	10	1	2	1	1	115	12.8	9.63	55	1
Q14203	Dynactin subunit 1 OS=Homo sapiens OX=9606 GN=DCTN1 PE=1 SV=3	DCTN1	0	14.851	2	2	2	2	1	1278	141.6	5.81	65	2
A3KMH1	von Willebrand factor A domain-containing protein 8 OS=Homo sapiens OX=9606 GN=VWA8 PE=1 SV=2	VWA8	0	14.678	2	2	2	2	1	1905	214.7	7.4	82	2
O00629	Importin subunit alpha-3 OS=Homo sapiens OX=9606 GN=KPNA4 PE=1 SV=1	KPNA4	0	14.573	6	2	2	2	1	521	57.9	4.96	67	2
Q09161	Nuclear cap-binding protein subunit 1 OS=Homo sapiens OX=9606 GN=NCBP1 PE=1 SV=1	NCBP1	0	14.501	3	2	2	2	1	790	91.8	6.43	66	2
O14733	Dual specificity mitogen-activated protein kinase kinase 7 OS=Homo sapiens OX=9606 GN=MAP2K7 PE=1 SV=2	MAP2K7	0	14.441	6	2	2	2	1	419	47.5	9.16	80	2
Q96IJ6	Mannose-1-phosphate guanyltransferase alpha OS=Homo sapiens OX=9606 GN=GMPPA PE=1 SV=1	GMPPA	0	14.429	6	2	2	2	1	420	46.3	7.21	92	2
O43294	Transforming growth factor beta-1-induced transcript 1 protein OS=Homo sapiens OX=9606 GN=TGFB1I1 PE=1 SV=2	TGFB1I1	0	14.133	5	2	2	2	1	461	49.8	7.03	107	2
Q9BXB4	Oxysterol-binding protein-related protein 11 OS=Homo sapiens OX=9606 GN=OSBPL11 PE=1 SV=2	OSBPL11	0	14.013	3	2	2	2	1	747	83.6	7.06	68	2
Q13895	Bystin OS=Homo sapiens OX=9606 GN=BYSL PE=1 SV=3	BYSL	0	14.012	3	1	2	1	1	437	49.6	8.12	64	1
P35579	Myosin-9 OS=Homo sapiens OX=9606 GN=MYH9 PE=1 SV=4	MYH9	0	13.989	2	2	2	2	1	1960	226.4	5.6	52	2
Q6JQN1	Acyl-CoA dehydrogenase family member 10 OS=Homo sapiens OX=9606 GN=ACAD10 PE=1 SV=1	ACAD10	0	13.848	2	2	2	2	1	1059	118.8	8.06	88	2
Q9H2P0	Activity-dependent neuroprotector homeobox protein OS=Homo sapiens OX=9606 GN=ADNP PE=1 SV=1	ADNP	0	13.659	3	2	2	2	1	1102	123.5	7.34	37	2
Q8WWC4	m-AAA protease-interacting protein 1, mitochondrial OS=Homo sapiens OX=9606 GN=MAIP1 PE=1 SV=1	MAIP1	0	13.624	8	2	2	2	1	291	32.5	9.17	79	2
Q9UBV8	Peflin OS=Homo sapiens OX=9606 GN=PEF1 PE=1 SV=1	PEF1	0	13.54	8	2	2	2	1	284	30.4	6.54	66	2
P31942	Heterogeneous nuclear ribonucleoprotein H3 OS=Homo sapiens OX=9606 GN=HNRNPH3 PE=1 SV=2	HNRNPH3	0	13.215	8	2	2	2	1	346	36.9	6.87	91	2
P15531	Nucleoside diphosphate kinase A OS=Homo sapiens OX=9606 GN=NME1 PE=1 SV=1	NME1	0	13.183	19	2	2	2	1	152	17.1	6.19	72	2
Q2M3V2	Ankyrin repeat domain-containing protein SOWAHA OS=Homo sapiens OX=9606 GN=SOWAHA PE=1 SV=3	SOWAHA	0	13.141	5	1	2	1	1	549	57.4	10.18	38	1
Q9Y3I0	RNA-splicing ligase RtcB homolog OS=Homo sapiens OX=9606 GN=RTCB PE=1 SV=1	RTCB	0	13.085	5	2	2	2	1	505	55.2	7.23	56	2
O00469	Procollagen-lysine,2-oxoglutarate 5-dioxygenase 2 OS=Homo sapiens OX=9606 GN=PLOD2 PE=1 SV=2	PLOD2	0	12.777	3	2	2	2	1	737	84.6	6.71	53	2
P34932	Heat shock 70 kDa protein 4 OS=Homo sapiens OX=9606 GN=HSPA4 PE=1 SV=4	HSPA4	0	12.713	4	2	2	2	1	840	94.3	5.19	91	2
Q6UVJ0	Spindle assembly abnormal protein 6 homolog OS=Homo sapiens OX=9606 GN=SASS6 PE=1 SV=1	SASS6	0	12.576	4	2	2	2	1	657	74.4	7.55	47	2
Q9H845	Complex I assembly factor ACAD9, mitochondrial OS=Homo sapiens OX=9606 GN=ACAD9 PE=1 SV=1	ACAD9	0	12.362	4	2	2	2	1	621	68.7	7.96	61	2
P43307	Translocon-associated protein subunit alpha OS=Homo sapiens OX=9606 GN=SSR1 PE=1 SV=3	SSR1	0	12.19	8	2	2	2	1	286	32.2	4.49	93	2
P52294	Importin subunit alpha-5 OS=Homo sapiens OX=9606 GN=KPNA1 PE=1 SV=3	KPNA1	0	12.188	4	2	2	2	1	538	60.2	5.01	47	2
P53618	Coatomer subunit beta OS=Homo sapiens OX=9606 GN=COPB1 PE=1 SV=3	COPB1	0	11.933	3	2	2	2	1	953	107.1	6.05	56	2
P35080	Profilin-2 OS=Homo sapiens OX=9606 GN=PFN2 PE=1 SV=3	PFN2	0	11.89	16	2	2	2	1	140	15	6.99	99	2
Q9Y3F4	Serine-threonine kinase receptor-associated protein OS=Homo sapiens OX=9606 GN=STRAP PE=1 SV=1	STRAP	0	11.865	7	2	2	2	1	350	38.4	5.12	38	2
P02545	Prelamin-A/C OS=Homo sapiens OX=9606 GN=LMNA PE=1 SV=1	LMNA	0	11.833	5	2	2	2	1	664	74.1	7.02	41	2
P35606	Coatomer subunit beta' OS=Homo sapiens OX=9606 GN=COPB2 PE=1 SV=2	COPB2	0	11.79	2	2	2	2	1	906	102.4	5.27	64	2
Q7Z7H8	39S ribosomal protein L10, mitochondrial OS=Homo sapiens OX=9606 GN=MRPL10 PE=1 SV=3	MRPL10	0	11.773	14	1	2	1	1	261	29.3	9.58	23	1
Q15542	Transcription initiation factor TFIID subunit 5 OS=Homo sapiens OX=9606 GN=TAF5 PE=1 SV=3	TAF5	0	11.763	3	2	2	2	1	800	86.8	5.64	61	2
Q8IYI6	Exocyst complex component 8 OS=Homo sapiens OX=9606 GN=EXOC8 PE=1 SV=2	EXOC8	0	11.7	4	2	2	2	1	725	81.7	5.49	29	2
Q53H96	Pyrroline-5-carboxylate reductase 3 OS=Homo sapiens OX=9606 GN=PYCR3 PE=1 SV=3	PYCR3	0	11.602	9	2	2	2	1	274	28.6	7.72	82	2
P46459	Vesicle-fusing ATPase OS=Homo sapiens OX=9606 GN=NSF PE=1 SV=3	NSF	0	11.552	3	2	2	2	1	744	82.5	6.95	66	2
Q8TES7	Fas-binding factor 1 OS=Homo sapiens OX=9606 GN=FBF1 PE=1 SV=2	FBF1	0	11.505	2	2	2	2	1	1133	125.4	7.08	65	2
Q9NR56	Muscleblind-like protein 1 OS=Homo sapiens OX=9606 GN=MBNL1 PE=1 SV=2	MBNL1	0	11.472	8	2	2	2	1	388	41.8	8.9	42	2
Q8NI27	THO complex subunit 2 OS=Homo sapiens OX=9606 GN=THOC2 PE=1 SV=2	THOC2	0	11.392	1	2	2	2	1	1593	182.7	8.44	93	2
Q3ZCQ8	Mitochondrial import inner membrane translocase subunit TIM50 OS=Homo sapiens OX=9606 GN=TIMM50 PE=1 SV=2	TIMM50	0	11.345	6	2	2	2	1	353	39.6	8.37	66	2
Q6YN16	Hydroxysteroid dehydrogenase-like protein 2 OS=Homo sapiens OX=9606 GN=HSDL2 PE=1 SV=1	HSDL2	0	11.265	4	1	2	1	1	418	45.4	7.99	91	1
Q9Y230	RuvB-like 2 OS=Homo sapiens OX=9606 GN=RUVBL2 PE=1 SV=3	RUVBL2	0	11.22	6	2	2	2	1	463	51.1	5.64	69	2
O00567	Nucleolar protein 56 OS=Homo sapiens OX=9606 GN=NOP56 PE=1 SV=4	NOP56	0	11.184	4	2	2	2	1	594	66	9.19	70	2
O43592	Exportin-T OS=Homo sapiens OX=9606 GN=XPOT PE=1 SV=2	XPOT	0	11.095	1	1	2	1	1	962	109.9	5.39	158	1
P11413	Glucose-6-phosphate 1-dehydrogenase OS=Homo sapiens OX=9606 GN=G6PD PE=1 SV=4	G6PD	0	11.065	6	2	2	2	1	515	59.2	6.84	61	2
O00268	Transcription initiation factor TFIID subunit 4 OS=Homo sapiens OX=9606 GN=TAF4 PE=1 SV=2	TAF4	0	11.055	3	2	2	2	1	1085	110	9.94	64	2
P49593	Protein phosphatase 1F OS=Homo sapiens OX=9606 GN=PPM1F PE=1 SV=3	PPM1F	0	10.991	5	2	2	2	1	454	49.8	5.1	56	2
P35232	Prohibitin OS=Homo sapiens OX=9606 GN=PHB PE=1 SV=1	PHB	0	10.951	8	2	2	2	1	272	29.8	5.76	68	2
O75663	TIP41-like protein OS=Homo sapiens OX=9606 GN=TIPRL PE=1 SV=2	TIPRL	0	10.931	4	1	2	1	1	272	31.4	5.91	73	1
O94788	Retinal dehydrogenase 2 OS=Homo sapiens OX=9606 GN=ALDH1A2 PE=1 SV=3	ALDH1A2	0	10.887	5	2	2	2	1	518	56.7	6.05	51	2
P50416	Carnitine O-palmitoyltransferase 1, liver isoform OS=Homo sapiens OX=9606 GN=CPT1A PE=1 SV=2	CPT1A	0	10.863	3	2	2	2	1	773	88.3	8.65	52	2
Q9H9P8	L-2-hydroxyglutarate dehydrogenase, mitochondrial OS=Homo sapiens OX=9606 GN=L2HGDH PE=1 SV=3	L2HGDH	0	10.438	6	2	2	2	1	463	50.3	8.15	43	2
Q15758	Neutral amino acid transporter B(0) OS=Homo sapiens OX=9606 GN=SLC1A5 PE=1 SV=2	SLC1A5	0	10.378	4	2	2	2	1	541	56.6	5.48	67	2
Q9NP66	High mobility group protein 20A OS=Homo sapiens OX=9606 GN=HMG20A PE=1 SV=1	HMG20A	0	10.348	5	1	2	1	1	347	40.1	6.49	69	1
O15063	Granule associated Rac and RHOG effector protein 1 OS=Homo sapiens OX=9606 GN=GARRE1 PE=1 SV=2	GARRE1	0	10.305	2	2	2	2	1	1070	115.9	7.15	38	2
Q9H0A0	RNA cytidine acetyltransferase OS=Homo sapiens OX=9606 GN=NAT10 PE=1 SV=2	NAT10	0	10.305	3	2	2	2	1	1025	115.7	8.27	65	2
Q8NI60	Atypical kinase COQ8A, mitochondrial OS=Homo sapiens OX=9606 GN=COQ8A PE=1 SV=1	COQ8A	0	10.303	3	2	2	2	1	647	71.9	6.99	60	2
Q5HYI8	Rab-like protein 3 OS=Homo sapiens OX=9606 GN=RABL3 PE=1 SV=1	RABL3	0	9.969	8	2	2	2	1	236	26.4	7.11	74	2
P52907	F-actin-capping protein subunit alpha-1 OS=Homo sapiens OX=9606 GN=CAPZA1 PE=1 SV=3	CAPZA1	0	9.899	9	2	2	2	1	286	32.9	5.69	69	2
Q92900	Regulator of nonsense transcripts 1 OS=Homo sapiens OX=9606 GN=UPF1 PE=1 SV=2	UPF1	0	9.853	2	2	2	2	1	1129	124.3	6.61	50	2
Q9NWB1	RNA binding protein fox-1 homolog 1 OS=Homo sapiens OX=9606 GN=RBFOX1 PE=1 SV=2	RBFOX1	0	9.846	3	2	2	2	1	397	42.8	6.86	30	2
Q9NXE4	Sphingomyelin phosphodiesterase 4 OS=Homo sapiens OX=9606 GN=SMPD4 PE=1 SV=3	SMPD4	0	9.824	4	2	2	2	1	866	97.7	8.27	45	2
P04062	Lysosomal acid glucosylceramidase OS=Homo sapiens OX=9606 GN=GBA PE=1 SV=3	GBA	0	9.81	4	2	2	2	1	536	59.7	7.61	71	2
Q9Y672	Dolichyl pyrophosphate Man9GlcNAc2 alpha-1,3-glucosyltransferase OS=Homo sapiens OX=9606 GN=ALG6 PE=1 SV=2	ALG6	0	9.726	4	2	2	2	1	507	58.1	8.46	53	2
Q9H6S0	3'-5' RNA helicase YTHDC2 OS=Homo sapiens OX=9606 GN=YTHDC2 PE=1 SV=2	YTHDC2	0	9.622	2	2	2	2	1	1430	160.1	8.4	62	2
O95757	Heat shock 70 kDa protein 4L OS=Homo sapiens OX=9606 GN=HSPA4L PE=1 SV=3	HSPA4L	0	9.525	3	2	2	2	1	839	94.5	5.88	78	2
Q09472	Histone acetyltransferase p300 OS=Homo sapiens OX=9606 GN=EP300 PE=1 SV=2	EP300	0	9.455	1	2	2	2	1	2414	264	8.5	77	2
P35249	Replication factor C subunit 4 OS=Homo sapiens OX=9606 GN=RFC4 PE=1 SV=2	RFC4	0	9.306	7	2	2	2	1	363	39.7	8.02	44	2
Q8TEM1	Nuclear pore membrane glycoprotein 210 OS=Homo sapiens OX=9606 GN=NUP210 PE=1 SV=3	NUP210	0	9.28	1	2	2	2	1	1887	205	6.81	61	2
O15371	Eukaryotic translation initiation factor 3 subunit D OS=Homo sapiens OX=9606 GN=EIF3D PE=1 SV=1	EIF3D	0	9.219	4	2	2	2	1	548	63.9	6.05	58	2
Q9NR50	Translation initiation factor eIF-2B subunit gamma OS=Homo sapiens OX=9606 GN=EIF2B3 PE=1 SV=1	EIF2B3	0	9.18	5	2	2	2	1	452	50.2	6.47	52	2
Q96E14	RecQ-mediated genome instability protein 2 OS=Homo sapiens OX=9606 GN=RMI2 PE=1 SV=2	RMI2	0	9.168	9	1	2	1	1	147	15.9	7.9	73	1
O60318	Germinal-center associated nuclear protein OS=Homo sapiens OX=9606 GN=MCM3AP PE=1 SV=2	MCM3AP	0	9.148	1	2	2	2	1	1980	218.3	6.39	54	2
Q8IXI1	Mitochondrial Rho GTPase 2 OS=Homo sapiens OX=9606 GN=RHOT2 PE=1 SV=2	RHOT2	0	9.097	3	2	2	2	1	618	68.1	5.86	56	2
P49591	Serine--tRNA ligase, cytoplasmic OS=Homo sapiens OX=9606 GN=SARS1 PE=1 SV=3	SARS1	0	8.724	5	2	2	2	1	514	58.7	6.43	27	2
Q709F0	Acyl-CoA dehydrogenase family member 11 OS=Homo sapiens OX=9606 GN=ACAD11 PE=1 SV=3	ACAD11	0	8.708	2	1	2	1	1	780	87.2	8.02	159	1
Q7KZF4	Staphylococcal nuclease domain-containing protein 1 OS=Homo sapiens OX=9606 GN=SND1 PE=1 SV=1	SND1	0	8.67	2	2	2	2	1	910	101.9	7.17	79	2
Q9HB71	Calcyclin-binding protein OS=Homo sapiens OX=9606 GN=CACYBP PE=1 SV=2	CACYBP	0	8.64	11	2	2	2	1	228	26.2	8.25	46	2
P67870	Casein kinase II subunit beta OS=Homo sapiens OX=9606 GN=CSNK2B PE=1 SV=1	CSNK2B	0	8.525	8	2	2	2	1	215	24.9	5.55	41	2
P62273	40S ribosomal protein S29 OS=Homo sapiens OX=9606 GN=RPS29 PE=1 SV=2	RPS29	0	8.403	34	2	2	2	1	56	6.7	10.13	42	2
Q13601	KRR1 small subunit processome component homolog OS=Homo sapiens OX=9606 GN=KRR1 PE=1 SV=4	KRR1	0	8.391	6	2	2	2	1	381	43.6	9.77	0	2
Q9H857	5'-nucleotidase domain-containing protein 2 OS=Homo sapiens OX=9606 GN=NT5DC2 PE=1 SV=1	NT5DC2	0	8.129	3	2	2	2	1	520	60.7	6.77	48	2
O43615	Mitochondrial import inner membrane translocase subunit TIM44 OS=Homo sapiens OX=9606 GN=TIMM44 PE=1 SV=2	TIMM44	0	7.973	5	2	2	2	1	452	51.3	8.32	57	2
Q7L3T8	Probable proline--tRNA ligase, mitochondrial OS=Homo sapiens OX=9606 GN=PARS2 PE=1 SV=1	PARS2	0	7.804	4	2	2	2	1	475	53.2	8.1	57	2
P62318	Small nuclear ribonucleoprotein Sm D3 OS=Homo sapiens OX=9606 GN=SNRPD3 PE=1 SV=1	SNRPD3	0	7.802	8	1	2	1	1	126	13.9	10.32	98	1
Q96GQ7	Probable ATP-dependent RNA helicase DDX27 OS=Homo sapiens OX=9606 GN=DDX27 PE=1 SV=2	DDX27	0	7.77	3	2	2	2	1	796	89.8	9.28	62	2
P35613	Basigin OS=Homo sapiens OX=9606 GN=BSG PE=1 SV=2	BSG	0	7.584	5	2	2	2	1	385	42.2	5.66	56	2
P31327	Carbamoyl-phosphate synthase [ammonia], mitochondrial OS=Homo sapiens OX=9606 GN=CPS1 PE=1 SV=2	CPS1	0	7.377	1	2	2	1	1	1500	164.8	6.74	51	2
P49821	NADH dehydrogenase [ubiquinone] flavoprotein 1, mitochondrial OS=Homo sapiens OX=9606 GN=NDUFV1 PE=1 SV=4	NDUFV1	0	7.371	4	2	2	2	1	464	50.8	8.21	54	2
Q04727	Transducin-like enhancer protein 4 OS=Homo sapiens OX=9606 GN=TLE4 PE=1 SV=3	TLE4	0	7.37	3	2	2	2	1	773	83.7	7.5	25	2
Q9UPN6	SR-related and CTD-associated factor 8 OS=Homo sapiens OX=9606 GN=SCAF8 PE=1 SV=1	SCAF8	0	7.278	1	2	2	2	1	1271	140.4	8.29	53	2
P82663	28S ribosomal protein S25, mitochondrial OS=Homo sapiens OX=9606 GN=MRPS25 PE=1 SV=1	MRPS25	0	7.246	13	2	2	2	1	173	20.1	8.82	34	2
P09661	U2 small nuclear ribonucleoprotein A' OS=Homo sapiens OX=9606 GN=SNRPA1 PE=1 SV=2	SNRPA1	0	7.098	8	2	2	2	1	255	28.4	8.62	75	2
Q8WVB6	Chromosome transmission fidelity protein 18 homolog OS=Homo sapiens OX=9606 GN=CHTF18 PE=1 SV=1	CHTF18	0	7.007	2	2	2	2	1	975	107.3	7.21	51	2
Q9H019	Mitochondrial fission regulator 1-like OS=Homo sapiens OX=9606 GN=MTFR1L PE=1 SV=2	MTFR1L	0	6.889	4	1	2	1	1	292	31.9	6.1	55	1
Q9UDR5	Alpha-aminoadipic semialdehyde synthase, mitochondrial OS=Homo sapiens OX=9606 GN=AASS PE=1 SV=1	AASS	0	6.824	2	1	2	1	1	926	102.1	6.64	27	1
O75534	Cold shock domain-containing protein E1 OS=Homo sapiens OX=9606 GN=CSDE1 PE=1 SV=2	CSDE1	0	6.636	2	2	2	2	1	798	88.8	6.25	48	2
Q15645	Pachytene checkpoint protein 2 homolog OS=Homo sapiens OX=9606 GN=TRIP13 PE=1 SV=2	TRIP13	0	6.534	4	2	2	2	1	432	48.5	6.09	46	2
Q86SE9	Polycomb group RING finger protein 5 OS=Homo sapiens OX=9606 GN=PCGF5 PE=1 SV=1	PCGF5	0	6.298	4	1	2	1	1	256	29.7	6.52	60	1
O60315	Zinc finger E-box-binding homeobox 2 OS=Homo sapiens OX=9606 GN=ZEB2 PE=1 SV=1	ZEB2	0	6.267	2	2	2	2	1	1214	136.4	6.32	68	2
Q9NXF1	Testis-expressed protein 10 OS=Homo sapiens OX=9606 GN=TEX10 PE=1 SV=2	TEX10	0	6.175	1	1	2	1	1	929	105.6	9.36	52	1
P46087	Probable 28S rRNA (cytosine(4447)-C(5))-methyltransferase OS=Homo sapiens OX=9606 GN=NOP2 PE=1 SV=2	NOP2	0	6.173	2	2	2	2	1	812	89.2	9.23	46	2
Q9NZ01	Very-long-chain enoyl-CoA reductase OS=Homo sapiens OX=9606 GN=TECR PE=1 SV=1	TECR	0	6.125	5	2	2	2	1	308	36	9.45	27	2
P63010	AP-2 complex subunit beta OS=Homo sapiens OX=9606 GN=AP2B1 PE=1 SV=1	AP2B1	0	5.779	2	2	2	2	1	937	104.5	5.38	24	2
P62857	40S ribosomal protein S28 OS=Homo sapiens OX=9606 GN=RPS28 PE=1 SV=1	RPS28	0	5.529	13	1	2	1	1	69	7.8	10.7	99	1
Q53HV7	Single-strand selective monofunctional uracil DNA glycosylase OS=Homo sapiens OX=9606 GN=SMUG1 PE=1 SV=2	SMUG1	0	5.486	4	1	2	1	1	270	29.8	6.62	40	1
Q96RT1	Erbin OS=Homo sapiens OX=9606 GN=ERBIN PE=1 SV=2	ERBIN	0	5.391	1	1	2	1	1	1412	158.2	5.5	18	1
P23258	Tubulin gamma-1 chain OS=Homo sapiens OX=9606 GN=TUBG1 PE=1 SV=2	TUBG1	0	5.385	4	2	2	2	1	451	51.1	6.14	41	2
P61009	Signal peptidase complex subunit 3 OS=Homo sapiens OX=9606 GN=SPCS3 PE=1 SV=1	SPCS3	0	5.161	9	2	2	2	1	180	20.3	8.62	40	2
Q16531	DNA damage-binding protein 1 OS=Homo sapiens OX=9606 GN=DDB1 PE=1 SV=1	DDB1	0	5.047	1	2	2	2	1	1140	126.9	5.26	48	2
Q96A33	Coiled-coil domain-containing protein 47 OS=Homo sapiens OX=9606 GN=CCDC47 PE=1 SV=1	CCDC47	0	5.035	4	2	2	2	1	483	55.8	4.87	34	2
P46821	Microtubule-associated protein 1B OS=Homo sapiens OX=9606 GN=MAP1B PE=1 SV=2	MAP1B	0	4.931	1	2	2	2	1	2468	270.5	4.81	28	2
Q7Z6Z7	E3 ubiquitin-protein ligase HUWE1 OS=Homo sapiens OX=9606 GN=HUWE1 PE=1 SV=3	HUWE1	0	4.901	1	2	2	2	1	4374	481.6	5.22	23	2
P62891	60S ribosomal protein L39 OS=Homo sapiens OX=9606 GN=RPL39 PE=1 SV=2	RPL39	0	4.728	20	1	2	1	1	51	6.4	12.56	43	1
Q6P587	Acylpyruvase FAHD1, mitochondrial OS=Homo sapiens OX=9606 GN=FAHD1 PE=1 SV=2	FAHD1	0.001	4.624	7	2	2	2	1	224	24.8	7.39	25	2
Q9NRX2	39S ribosomal protein L17, mitochondrial OS=Homo sapiens OX=9606 GN=MRPL17 PE=1 SV=1	MRPL17	0.001	4.433	10	2	2	2	1	175	20	10.11	33	2
Q15648	Mediator of RNA polymerase II transcription subunit 1 OS=Homo sapiens OX=9606 GN=MED1 PE=1 SV=4	MED1	0.001	4.267	1	1	2	1	1	1581	168.4	8.73	50	1
O14920	Inhibitor of nuclear factor kappa-B kinase subunit beta OS=Homo sapiens OX=9606 GN=IKBKB PE=1 SV=1	IKBKB	0.001	4.226	3	2	2	2	1	756	86.5	5.78	0	2
P28370	Probable global transcription activator SNF2L1 OS=Homo sapiens OX=9606 GN=SMARCA1 PE=1 SV=2	SMARCA1	0.001	4.221	2	2	2	2	1	1054	122.5	8.09	38	2
Q9UPR3	Protein SMG5 OS=Homo sapiens OX=9606 GN=SMG5 PE=1 SV=3	SMG5	0.001	4.034	2	2	2	2	1	1016	113.9	5.91	26	2
Q9Y399	28S ribosomal protein S2, mitochondrial OS=Homo sapiens OX=9606 GN=MRPS2 PE=1 SV=1	MRPS2	0.001	3.954	3	1	2	1	1	296	33.2	9.26	47	1
P08243	Asparagine synthetase [glutamine-hydrolyzing] OS=Homo sapiens OX=9606 GN=ASNS PE=1 SV=4	ASNS	0.001	3.674	2	1	2	1	1	561	64.3	6.86	64	1
P13807	Glycogen [starch] synthase, muscle OS=Homo sapiens OX=9606 GN=GYS1 PE=1 SV=2	GYS1	0.001	3.618	1	1	2	1	1	737	83.7	6.18	36	1
O75600	2-amino-3-ketobutyrate coenzyme A ligase, mitochondrial OS=Homo sapiens OX=9606 GN=GCAT PE=1 SV=1	GCAT	0.002	3.033	3	1	2	1	1	419	45.3	8.05	25	1
P84103	Serine/arginine-rich splicing factor 3 OS=Homo sapiens OX=9606 GN=SRSF3 PE=1 SV=1	SRSF3	0.003	2.789	5	1	2	1	1	164	19.3	11.65	59	1
Q9BVP2	Guanine nucleotide-binding protein-like 3 OS=Homo sapiens OX=9606 GN=GNL3 PE=1 SV=2	GNL3	0.006	2.446	3	2	2	2	1	549	62	9.16	44	2
Q86VV8	Rotatin OS=Homo sapiens OX=9606 GN=RTTN PE=1 SV=3	RTTN	0.007	2.358	0	1	2	1	1	2226	248.5	6.7	72	1
O95785	Protein Wiz OS=Homo sapiens OX=9606 GN=WIZ PE=1 SV=2	WIZ	0.007	2.33	1	1	2	1	1	1651	178.6	6.86	0	1
O43772	Mitochondrial carnitine/acylcarnitine carrier protein OS=Homo sapiens OX=9606 GN=SLC25A20 PE=1 SV=1	SLC25A20	0.007	2.296	7	2	2	2	1	301	32.9	9.41	14	2
Q13418	Integrin-linked protein kinase OS=Homo sapiens OX=9606 GN=ILK PE=1 SV=2	ILK	0.017	2.06	2	1	2	1	1	452	51.4	8.07	42	1
Q9H7B2	Ribosome production factor 2 homolog OS=Homo sapiens OX=9606 GN=RPF2 PE=1 SV=2	RPF2	0.017	2.052	3	1	2	1	1	306	35.6	9.99	41	1
Q9H7H0	Methyltransferase-like protein 17, mitochondrial OS=Homo sapiens OX=9606 GN=METTL17 PE=1 SV=1	METTL17	0.037	1.335	2	1	2	1	1	456	50.7	9.33	0	1
Q8TBP6	Solute carrier family 25 member 40 OS=Homo sapiens OX=9606 GN=SLC25A40 PE=1 SV=1	SLC25A40	0.038	1.307	4	1	2	1	1	338	38.1	9.35	19	1
P06881	Calcitonin gene-related peptide 1 OS=Homo sapiens OX=9606 GN=CALCA PE=1 SV=4	CALCA	0.048	1.097	5	1	2	1	1	128	13.9	9.01	21	1
A8MWD9	Putative small nuclear ribonucleoprotein G-like protein 15 OS=Homo sapiens OX=9606 GN=SNRPGP15 PE=5 SV=2	SNRPGP15	0.069	0.799	9	1	2	1	1	76	8.5	8.84	30	1
Q99698	Lysosomal-trafficking regulator OS=Homo sapiens OX=9606 GN=LYST PE=1 SV=3	LYST	0.07	0.751	0	1	2	1	1	3801	428.9	6.61	22	1
Q9UEG4	Zinc finger protein 629 OS=Homo sapiens OX=9606 GN=ZNF629 PE=1 SV=2	ZNF629	0.13	0.467	1	1	2	1	1	869	96.6	7.93	0	1
Q15818	Neuronal pentraxin-1 OS=Homo sapiens OX=9606 GN=NPTX1 PE=1 SV=2	NPTX1	0.13	0.465	4	1	2	1	1	432	47.1	6.55	0	1
Q92667	A-kinase anchor protein 1, mitochondrial OS=Homo sapiens OX=9606 GN=AKAP1 PE=1 SV=1	AKAP1	0	15.77	3	1	1	1	1	903	97.3	4.94	86	1
O14976	Cyclin-G-associated kinase OS=Homo sapiens OX=9606 GN=GAK PE=1 SV=2	GAK	0	14.016	1	1	1	1	1	1311	143.1	5.73	70	1
O15260	Surfeit locus protein 4 OS=Homo sapiens OX=9606 GN=SURF4 PE=1 SV=3	SURF4	0	12.914	7	1	1	1	1	269	30.4	7.78	85	1
Q9BT22	Chitobiosyldiphosphodolichol beta-mannosyltransferase OS=Homo sapiens OX=9606 GN=ALG1 PE=1 SV=2	ALG1	0	12.467	4	1	1	1	1	464	52.5	7.23	87	1
O15379	Histone deacetylase 3 OS=Homo sapiens OX=9606 GN=HDAC3 PE=1 SV=2	HDAC3	0	12.045	4	1	1	1	1	428	48.8	5.16	69	1
O75874	Isocitrate dehydrogenase [NADP] cytoplasmic OS=Homo sapiens OX=9606 GN=IDH1 PE=1 SV=2	IDH1	0	11.728	4	1	1	1	1	414	46.6	7.01	53	1
O14880	Microsomal glutathione S-transferase 3 OS=Homo sapiens OX=9606 GN=MGST3 PE=1 SV=1	MGST3	0	11.564	9	1	1	1	1	152	16.5	9.38	65	1
P0C7P4	Putative cytochrome b-c1 complex subunit Rieske-like protein 1 OS=Homo sapiens OX=9606 GN=UQCRFS1P1 PE=5 SV=1	UQCRFS1P1	0	11.508	7	1	1	1	1	283	30.8	8.87	39	1
P63151	Serine/threonine-protein phosphatase 2A 55 kDa regulatory subunit B alpha isoform OS=Homo sapiens OX=9606 GN=PPP2R2A PE=1 SV=1	PPP2R2A	0	11.426	4	1	1	1	1	447	51.7	6.2	46	1
Q15120	[Pyruvate dehydrogenase (acetyl-transferring)] kinase isozyme 3, mitochondrial OS=Homo sapiens OX=9606 GN=PDK3 PE=1 SV=1	PDK3	0	11.267	4	1	1	1	1	406	46.9	8.37	96	1
Q12849	G-rich sequence factor 1 OS=Homo sapiens OX=9606 GN=GRSF1 PE=1 SV=3	GRSF1	0	11.159	5	1	1	1	1	480	53.1	6.19	68	1
P62995	Transformer-2 protein homolog beta OS=Homo sapiens OX=9606 GN=TRA2B PE=1 SV=1	TRA2B	0	11.154	6	1	1	1	1	288	33.6	11.25	49	1
O95372	Acyl-protein thioesterase 2 OS=Homo sapiens OX=9606 GN=LYPLA2 PE=1 SV=1	LYPLA2	0	11.11	11	1	1	1	1	231	24.7	7.23	44	1
Q9Y5B9	FACT complex subunit SPT16 OS=Homo sapiens OX=9606 GN=SUPT16H PE=1 SV=1	SUPT16H	0	10.907	2	1	1	1	1	1047	119.8	5.66	62	1
O75607	Nucleoplasmin-3 OS=Homo sapiens OX=9606 GN=NPM3 PE=1 SV=3	NPM3	0	10.873	9	1	1	1	1	178	19.3	4.63	81	1
Q9BPZ7	Target of rapamycin complex 2 subunit MAPKAP1 OS=Homo sapiens OX=9606 GN=MAPKAP1 PE=1 SV=2	MAPKAP1	0	10.662	3	1	1	1	1	522	59.1	7.55	79	1
Q9Y224	RNA transcription, translation and transport factor protein OS=Homo sapiens OX=9606 GN=RTRAF PE=1 SV=1	RTRAF	0	10.421	6	1	1	1	1	244	28.1	6.65	48	1
Q13595	Transformer-2 protein homolog alpha OS=Homo sapiens OX=9606 GN=TRA2A PE=1 SV=1	TRA2A	0	10.252	5	1	1	1	1	282	32.7	11.27	83	1
P08195	4F2 cell-surface antigen heavy chain OS=Homo sapiens OX=9606 GN=SLC3A2 PE=1 SV=3	SLC3A2	0	10.225	2	1	1	1	1	630	68	5.01	63	1
Q6AI08	HEAT repeat-containing protein 6 OS=Homo sapiens OX=9606 GN=HEATR6 PE=1 SV=1	HEATR6	0	10.219	1	1	1	1	1	1181	128.7	7.03	69	1
Q3MHD2	Protein LSM12 homolog OS=Homo sapiens OX=9606 GN=LSM12 PE=1 SV=2	LSM12	0	10.219	12	1	1	1	1	195	21.7	7.74	28	1
P08754	Guanine nucleotide-binding protein G(i) subunit alpha OS=Homo sapiens OX=9606 GN=GNAI3 PE=1 SV=3	GNAI3	0	10.064	4	1	1	1	1	354	40.5	5.69	53	1
P05198	Eukaryotic translation initiation factor 2 subunit 1 OS=Homo sapiens OX=9606 GN=EIF2S1 PE=1 SV=3	EIF2S1	0	10.063	5	1	1	1	1	315	36.1	5.08	65	1
Q9BT25	HAUS augmin-like complex subunit 8 OS=Homo sapiens OX=9606 GN=HAUS8 PE=1 SV=3	HAUS8	0	9.864	6	1	1	1	1	410	44.8	7.06	39	1
Q9C0H9	SRC kinase signaling inhibitor 1 OS=Homo sapiens OX=9606 GN=SRCIN1 PE=1 SV=4	SRCIN1	0	9.829	1	1	1	1	1	1183	127	9.38	72	1
Q96T76	MMS19 nucleotide excision repair protein homolog OS=Homo sapiens OX=9606 GN=MMS19 PE=1 SV=2	MMS19	0	9.607	1	1	1	1	1	1030	113.2	6.35	58	1
Q9Y2Z2	Protein MTO1 homolog, mitochondrial OS=Homo sapiens OX=9606 GN=MTO1 PE=1 SV=2	MTO1	0	9.455	2	1	1	1	1	717	79.9	8.31	67	1
Q9UEY8	Gamma-adducin OS=Homo sapiens OX=9606 GN=ADD3 PE=1 SV=1	ADD3	0	9.315	3	1	1	1	1	706	79.1	6.32	48	1
Q2NL68	Proline and serine-rich protein 3 OS=Homo sapiens OX=9606 GN=PROSER3 PE=1 SV=1	PROSER3	0	9.209	4	1	1	1	1	480	51	7.14	72	1
Q5T160	Probable arginine--tRNA ligase, mitochondrial OS=Homo sapiens OX=9606 GN=RARS2 PE=1 SV=1	RARS2	0	9.177	2	1	1	1	1	578	65.5	8.21	70	1
Q03252	Lamin-B2 OS=Homo sapiens OX=9606 GN=LMNB2 PE=1 SV=4	LMNB2	0	9.053	2	1	1	1	1	620	69.9	5.59	91	1
Q5RKV6	Exosome complex component MTR3 OS=Homo sapiens OX=9606 GN=EXOSC6 PE=1 SV=1	EXOSC6	0	9.005	6	1	1	1	1	272	28.2	6.28	60	1
Q1KMD3	Heterogeneous nuclear ribonucleoprotein U-like protein 2 OS=Homo sapiens OX=9606 GN=HNRNPUL2 PE=1 SV=1	HNRNPUL2	0	8.939	2	1	1	1	1	747	85.1	4.91	85	1
Q9H9J2	39S ribosomal protein L44, mitochondrial OS=Homo sapiens OX=9606 GN=MRPL44 PE=1 SV=1	MRPL44	0	8.834	4	1	1	1	1	332	37.5	8.4	51	1
Q9NWW5	Ceroid-lipofuscinosis neuronal protein 6 OS=Homo sapiens OX=9606 GN=CLN6 PE=1 SV=1	CLN6	0	8.833	7	1	1	1	1	311	35.9	8.87	31	1
Q14181	DNA polymerase alpha subunit B OS=Homo sapiens OX=9606 GN=POLA2 PE=1 SV=2	POLA2	0	8.832	3	1	1	1	1	598	65.9	5.24	14	1
Q9BU76	Multiple myeloma tumor-associated protein 2 OS=Homo sapiens OX=9606 GN=MMTAG2 PE=1 SV=1	MMTAG2	0	8.8	5	1	1	1	1	263	29.4	10.02	78	1
Q99538	Legumain OS=Homo sapiens OX=9606 GN=LGMN PE=1 SV=1	LGMN	0	8.784	4	1	1	1	1	433	49.4	6.55	46	1
P61803	Dolichyl-diphosphooligosaccharide--protein glycosyltransferase subunit DAD1 OS=Homo sapiens OX=9606 GN=DAD1 PE=1 SV=3	DAD1	0	8.707	11	1	1	1	1	113	12.5	7.08	77	1
P51617	Interleukin-1 receptor-associated kinase 1 OS=Homo sapiens OX=9606 GN=IRAK1 PE=1 SV=2	IRAK1	0	8.654	2	1	1	1	1	712	76.5	6.62	67	1
Q9BQ67	Glutamate-rich WD repeat-containing protein 1 OS=Homo sapiens OX=9606 GN=GRWD1 PE=1 SV=1	GRWD1	0	8.558	4	1	1	1	1	446	49.4	4.92	64	1
Q9P015	39S ribosomal protein L15, mitochondrial OS=Homo sapiens OX=9606 GN=MRPL15 PE=1 SV=1	MRPL15	0	8.51	6	1	1	1	1	296	33.4	10.01	18	1
Q13813	Spectrin alpha chain, non-erythrocytic 1 OS=Homo sapiens OX=9606 GN=SPTAN1 PE=1 SV=3	SPTAN1	0	8.485	1	1	1	1	1	2472	284.4	5.35	48	1
O75251	NADH dehydrogenase [ubiquinone] iron-sulfur protein 7, mitochondrial OS=Homo sapiens OX=9606 GN=NDUFS7 PE=1 SV=3	NDUFS7	0	8.411	7	1	1	1	1	213	23.5	9.99	27	1
Q8IY81	pre-rRNA 2'-O-ribose RNA methyltransferase FTSJ3 OS=Homo sapiens OX=9606 GN=FTSJ3 PE=1 SV=2	FTSJ3	0	8.338	2	1	1	1	1	847	96.5	8.4	65	1
Q9H0H0	Integrator complex subunit 2 OS=Homo sapiens OX=9606 GN=INTS2 PE=1 SV=2	INTS2	0	8.336	1	1	1	1	1	1204	134.2	6.05	72	1
Q9BTY2	Plasma alpha-L-fucosidase OS=Homo sapiens OX=9606 GN=FUCA2 PE=1 SV=2	FUCA2	0	8.297	4	1	1	1	1	467	54	6.25	38	1
Q9UNL2	Translocon-associated protein subunit gamma OS=Homo sapiens OX=9606 GN=SSR3 PE=1 SV=1	SSR3	0	8.292	8	1	1	1	1	185	21.1	9.61	84	1
P10589	COUP transcription factor 1 OS=Homo sapiens OX=9606 GN=NR2F1 PE=1 SV=1	NR2F1	0	8.281	3	1	1	1	1	423	46.1	8.25	61	1
Q01085	Nucleolysin TIAR OS=Homo sapiens OX=9606 GN=TIAL1 PE=1 SV=1	TIAL1	0	8.268	3	1	1	1	1	375	41.6	7.74	50	1
Q15652	Probable JmjC domain-containing histone demethylation protein 2C OS=Homo sapiens OX=9606 GN=JMJD1C PE=1 SV=2	JMJD1C	0	8.268	0	1	1	1	1	2540	284.3	7.87	44	1
P28288	ATP-binding cassette sub-family D member 3 OS=Homo sapiens OX=9606 GN=ABCD3 PE=1 SV=1	ABCD3	0	8.263	2	1	1	1	1	659	75.4	9.36	79	1
P41091	Eukaryotic translation initiation factor 2 subunit 3 OS=Homo sapiens OX=9606 GN=EIF2S3 PE=1 SV=3	EIF2S3	0	8.256	3	1	1	1	1	472	51.1	8.4	44	1
O15294	UDP-N-acetylglucosamine--peptide N-acetylglucosaminyltransferase 110 kDa subunit OS=Homo sapiens OX=9606 GN=OGT PE=1 SV=3	OGT	0	8.165	1	1	1	1	1	1046	116.9	6.7	47	1
P36969	Phospholipid hydroperoxide glutathione peroxidase OS=Homo sapiens OX=9606 GN=GPX4 PE=1 SV=3	GPX4	0	8.157	7	1	1	1	1	197	22.2	8.37	88	1
Q8WXX5	DnaJ homolog subfamily C member 9 OS=Homo sapiens OX=9606 GN=DNAJC9 PE=1 SV=1	DNAJC9	0	8.111	4	1	1	1	1	260	29.9	5.73	42	1
P56537	Eukaryotic translation initiation factor 6 OS=Homo sapiens OX=9606 GN=EIF6 PE=1 SV=1	EIF6	0	8.094	6	1	1	1	1	245	26.6	4.68	72	1
Q96BR1	Serine/threonine-protein kinase Sgk3 OS=Homo sapiens OX=9606 GN=SGK3 PE=1 SV=1	SGK3	0	8.033	3	1	1	1	1	496	57.1	6.93	48	1
Q9NTJ3	Structural maintenance of chromosomes protein 4 OS=Homo sapiens OX=9606 GN=SMC4 PE=1 SV=2	SMC4	0	7.978	1	1	1	1	1	1288	147.1	6.79	44	1
Q15054	DNA polymerase delta subunit 3 OS=Homo sapiens OX=9606 GN=POLD3 PE=1 SV=2	POLD3	0	7.965	3	1	1	1	1	466	51.4	9.35	0	1
A6NHR9	Structural maintenance of chromosomes flexible hinge domain-containing protein 1 OS=Homo sapiens OX=9606 GN=SMCHD1 PE=1 SV=2	SMCHD1	0	7.958	1	1	1	1	1	2005	226.2	7.3	51	1
Q96CU9	FAD-dependent oxidoreductase domain-containing protein 1 OS=Homo sapiens OX=9606 GN=FOXRED1 PE=1 SV=2	FOXRED1	0	7.949	3	1	1	1	1	486	53.8	7.78	79	1
Q9NTG7	NAD-dependent protein deacetylase sirtuin-3, mitochondrial OS=Homo sapiens OX=9606 GN=SIRT3 PE=1 SV=2	SIRT3	0	7.851	3	1	1	1	1	399	43.5	8.7	55	1
Q16698	2,4-dienoyl-CoA reductase, mitochondrial OS=Homo sapiens OX=9606 GN=DECR1 PE=1 SV=1	DECR1	0	7.845	4	1	1	1	1	335	36	9.28	60	1
Q96I99	Succinate--CoA ligase [GDP-forming] subunit beta, mitochondrial OS=Homo sapiens OX=9606 GN=SUCLG2 PE=1 SV=2	SUCLG2	0	7.827	3	1	1	1	1	432	46.5	6.39	42	1
Q8IYS1	Peptidase M20 domain-containing protein 2 OS=Homo sapiens OX=9606 GN=PM20D2 PE=1 SV=2	PM20D2	0	7.805	6	1	1	1	1	436	47.7	5.85	35	1
Q9Y6C9	Mitochondrial carrier homolog 2 OS=Homo sapiens OX=9606 GN=MTCH2 PE=1 SV=1	MTCH2	0	7.804	8	1	1	1	1	303	33.3	7.97	48	1
Q7Z6B7	SLIT-ROBO Rho GTPase-activating protein 1 OS=Homo sapiens OX=9606 GN=SRGAP1 PE=1 SV=1	SRGAP1	0	7.784	1	1	1	1	1	1085	124.2	6.83	71	1
Q9Y2X3	Nucleolar protein 58 OS=Homo sapiens OX=9606 GN=NOP58 PE=1 SV=1	NOP58	0	7.699	3	1	1	1	1	529	59.5	8.92	84	1
Q13227	G protein pathway suppressor 2 OS=Homo sapiens OX=9606 GN=GPS2 PE=1 SV=3	GPS2	0	7.64	3	1	1	1	1	327	36.7	9.52	38	1
Q9H0K1	Serine/threonine-protein kinase SIK2 OS=Homo sapiens OX=9606 GN=SIK2 PE=1 SV=1	SIK2	0	7.598	1	1	1	1	1	926	103.8	6.02	38	1
Q9ULL5	Proline-rich protein 12 OS=Homo sapiens OX=9606 GN=PRR12 PE=1 SV=3	PRR12	0	7.587	1	1	1	1	1	2036	210.9	7.87	51	1
Q00341	Vigilin OS=Homo sapiens OX=9606 GN=HDLBP PE=1 SV=2	HDLBP	0	7.556	1	1	1	1	1	1268	141.4	6.87	49	1
Q13188	Serine/threonine-protein kinase 3 OS=Homo sapiens OX=9606 GN=STK3 PE=1 SV=2	STK3	0	7.535	3	1	1	1	1	491	56.3	5.24	0	1
Q9NX61	Transmembrane protein 161A OS=Homo sapiens OX=9606 GN=TMEM161A PE=1 SV=1	TMEM161A	0	7.508	3	1	1	1	1	479	53.6	8.44	66	1
Q9UBD5	Origin recognition complex subunit 3 OS=Homo sapiens OX=9606 GN=ORC3 PE=1 SV=1	ORC3	0	7.471	2	1	1	1	1	711	82.2	7.61	42	1
O94822	E3 ubiquitin-protein ligase listerin OS=Homo sapiens OX=9606 GN=LTN1 PE=1 SV=6	LTN1	0	7.459	1	1	1	1	1	1766	200.4	6.25	70	1
Q7LG56	Ribonucleoside-diphosphate reductase subunit M2 B OS=Homo sapiens OX=9606 GN=RRM2B PE=1 SV=1	RRM2B	0	7.453	4	1	1	1	1	351	40.7	4.97	29	1
P30038	Delta-1-pyrroline-5-carboxylate dehydrogenase, mitochondrial OS=Homo sapiens OX=9606 GN=ALDH4A1 PE=1 SV=3	ALDH4A1	0	7.392	3	1	1	1	1	563	61.7	8.07	34	1
P14649	Myosin light chain 6B OS=Homo sapiens OX=9606 GN=MYL6B PE=1 SV=1	MYL6B	0	7.314	6	1	1	1	1	208	22.8	5.73	37	1
Q9HD33	39S ribosomal protein L47, mitochondrial OS=Homo sapiens OX=9606 GN=MRPL47 PE=1 SV=2	MRPL47	0	7.294	5	1	1	1	1	250	29.4	10.37	53	1
E9PRG8	Uncharacterized protein C11orf98 OS=Homo sapiens OX=9606 GN=C11orf98 PE=4 SV=2	C11orf98	0	7.287	11	1	1	1	1	123	14.2	11.53	26	1
P56282	DNA polymerase epsilon subunit 2 OS=Homo sapiens OX=9606 GN=POLE2 PE=1 SV=2	POLE2	0	7.186	3	1	1	1	1	527	59.5	6.35	21	1
Q15291	Retinoblastoma-binding protein 5 OS=Homo sapiens OX=9606 GN=RBBP5 PE=1 SV=2	RBBP5	0	7.075	2	1	1	1	1	538	59.1	5.1	62	1
Q8IXM3	39S ribosomal protein L41, mitochondrial OS=Homo sapiens OX=9606 GN=MRPL41 PE=1 SV=1	MRPL41	0	7.044	11	1	1	1	1	137	15.4	9.57	42	1
A6NMY6	Putative annexin A2-like protein OS=Homo sapiens OX=9606 GN=ANXA2P2 PE=5 SV=2	ANXA2P2	0	7.028	5	1	1	1	1	339	38.6	6.95	26	1
Q15003	Condensin complex subunit 2 OS=Homo sapiens OX=9606 GN=NCAPH PE=1 SV=3	NCAPH	0	7.023	2	1	1	1	1	741	82.5	5.06	67	1
O95429	BAG family molecular chaperone regulator 4 OS=Homo sapiens OX=9606 GN=BAG4 PE=1 SV=1	BAG4	0	7.02	3	1	1	1	1	457	49.6	5.12	46	1
Q8N335	Glycerol-3-phosphate dehydrogenase 1-like protein OS=Homo sapiens OX=9606 GN=GPD1L PE=1 SV=1	GPD1L	0	7.002	3	1	1	1	1	351	38.4	7.02	95	1
O00178	GTP-binding protein 1 OS=Homo sapiens OX=9606 GN=GTPBP1 PE=1 SV=3	GTPBP1	0	7.002	2	1	1	1	1	669	72.4	8.34	60	1
P05412	Transcription factor AP-1 OS=Homo sapiens OX=9606 GN=JUN PE=1 SV=2	JUN	0	6.994	4	1	1	1	1	331	35.7	8.76	51	1
Q14444	Caprin-1 OS=Homo sapiens OX=9606 GN=CAPRIN1 PE=1 SV=2	CAPRIN1	0	6.965	2	1	1	1	1	709	78.3	5.25	38	1
Q8IZL8	Proline-, glutamic acid- and leucine-rich protein 1 OS=Homo sapiens OX=9606 GN=PELP1 PE=1 SV=2	PELP1	0	6.941	1	1	1	1	1	1130	119.6	4.34	45	1
P51148	Ras-related protein Rab-5C OS=Homo sapiens OX=9606 GN=RAB5C PE=1 SV=2	RAB5C	0	6.926	6	1	1	1	1	216	23.5	8.41	33	1
Q96IX5	ATP synthase membrane subunit DAPIT, mitochondrial OS=Homo sapiens OX=9606 GN=ATP5MD PE=1 SV=1	ATP5MD	0	6.916	17	1	1	1	1	58	6.5	9.76	70	1
Q9Y2Q3	Glutathione S-transferase kappa 1 OS=Homo sapiens OX=9606 GN=GSTK1 PE=1 SV=3	GSTK1	0	6.909	6	1	1	1	1	226	25.5	8.41	22	1
P10155	60 kDa SS-A/Ro ribonucleoprotein OS=Homo sapiens OX=9606 GN=RO60 PE=1 SV=2	RO60	0	6.874	2	1	1	1	1	538	60.6	8.03	49	1
O15226	NF-kappa-B-repressing factor OS=Homo sapiens OX=9606 GN=NKRF PE=1 SV=2	NKRF	0	6.86	1	1	1	1	1	690	77.6	8.79	22	1
Q9HC21	Mitochondrial thiamine pyrophosphate carrier OS=Homo sapiens OX=9606 GN=SLC25A19 PE=1 SV=1	SLC25A19	0	6.857	3	1	1	1	1	320	35.5	9.55	38	1
Q9NXR7	BRISC and BRCA1-A complex member 2 OS=Homo sapiens OX=9606 GN=BABAM2 PE=1 SV=2	BABAM2	0	6.803	4	1	1	1	1	383	43.5	5.81	34	1
Q92567	Protein FAM168A OS=Homo sapiens OX=9606 GN=FAM168A PE=1 SV=2	FAM168A	0	6.796	4	1	1	1	1	244	26.2	8.98	51	1
Q86YV9	Hermansky-Pudlak syndrome 6 protein OS=Homo sapiens OX=9606 GN=HPS6 PE=1 SV=1	HPS6	0	6.756	2	1	1	1	1	775	82.9	6.28	73	1
Q9ULX6	A-kinase anchor protein 8-like OS=Homo sapiens OX=9606 GN=AKAP8L PE=1 SV=4	AKAP8L	0	6.747	2	1	1	1	1	646	71.6	5.05	42	1
P42684	Tyrosine-protein kinase ABL2 OS=Homo sapiens OX=9606 GN=ABL2 PE=1 SV=1	ABL2	0	6.662	1	1	1	1	1	1182	128.3	8.07	45	1
Q00587	Cdc42 effector protein 1 OS=Homo sapiens OX=9606 GN=CDC42EP1 PE=1 SV=1	CDC42EP1	0	6.661	3	1	1	1	1	391	40.3	7.15	30	1
Q92598	Heat shock protein 105 kDa OS=Homo sapiens OX=9606 GN=HSPH1 PE=1 SV=1	HSPH1	0	6.659	2	1	1	1	1	858	96.8	5.39	61	1
Q15025	TNFAIP3-interacting protein 1 OS=Homo sapiens OX=9606 GN=TNIP1 PE=1 SV=2	TNIP1	0	6.573	2	1	1	1	1	636	71.8	6.62	61	1
Q99460	26S proteasome non-ATPase regulatory subunit 1 OS=Homo sapiens OX=9606 GN=PSMD1 PE=1 SV=2	PSMD1	0	6.569	1	1	1	1	1	953	105.8	5.39	56	1
O43823	A-kinase anchor protein 8 OS=Homo sapiens OX=9606 GN=AKAP8 PE=1 SV=1	AKAP8	0	6.552	3	1	1	1	1	692	76.1	5.15	41	1
Q9Y3L5	Ras-related protein Rap-2c OS=Homo sapiens OX=9606 GN=RAP2C PE=1 SV=1	RAP2C	0	6.546	7	1	1	1	1	183	20.7	4.94	56	1
P78362	SRSF protein kinase 2 OS=Homo sapiens OX=9606 GN=SRPK2 PE=1 SV=3	SRPK2	0	6.535	1	1	1	1	1	688	77.5	4.97	49	1
P40938	Replication factor C subunit 3 OS=Homo sapiens OX=9606 GN=RFC3 PE=1 SV=2	RFC3	0	6.497	3	1	1	1	1	356	40.5	8.34	22	1
Q15436	Protein transport protein Sec23A OS=Homo sapiens OX=9606 GN=SEC23A PE=1 SV=2	SEC23A	0	6.481	2	1	1	1	1	765	86.1	7.08	46	1
Q9H6R7	WD repeat and coiled-coil-containing protein OS=Homo sapiens OX=9606 GN=WDCP PE=1 SV=1	WDCP	0	6.481	2	1	1	1	1	721	79.1	6.7	30	1
Q9NVH0	Exonuclease 3'-5' domain-containing protein 2 OS=Homo sapiens OX=9606 GN=EXD2 PE=1 SV=2	EXD2	0	6.48	2	1	1	1	1	621	70.3	8.32	44	1
Q15019	Septin-2 OS=Homo sapiens OX=9606 GN=SEPTIN2 PE=1 SV=1	SEPTIN2	0	6.476	4	1	1	1	1	361	41.5	6.6	60	1
O15355	Protein phosphatase 1G OS=Homo sapiens OX=9606 GN=PPM1G PE=1 SV=1	PPM1G	0	6.469	3	1	1	1	1	546	59.2	4.36	45	1
Q13325	Interferon-induced protein with tetratricopeptide repeats 5 OS=Homo sapiens OX=9606 GN=IFIT5 PE=1 SV=1	IFIT5	0	6.409	2	1	1	1	1	482	55.8	7.4	53	1
O00767	Acyl-CoA desaturase OS=Homo sapiens OX=9606 GN=SCD PE=1 SV=2	SCD	0	6.392	3	1	1	1	1	359	41.5	9	26	1
O75787	Renin receptor OS=Homo sapiens OX=9606 GN=ATP6AP2 PE=1 SV=2	ATP6AP2	0	6.385	5	1	1	1	1	350	39	6.1	50	1
O00400	Acetyl-coenzyme A transporter 1 OS=Homo sapiens OX=9606 GN=SLC33A1 PE=1 SV=1	SLC33A1	0	6.373	2	1	1	1	1	549	60.9	7.33	43	1
Q9Y3T9	Nucleolar complex protein 2 homolog OS=Homo sapiens OX=9606 GN=NOC2L PE=1 SV=4	NOC2L	0	6.297	1	1	1	1	1	749	84.9	5.62	23	1
P15313	V-type proton ATPase subunit B, kidney isoform OS=Homo sapiens OX=9606 GN=ATP6V1B1 PE=1 SV=3	ATP6V1B1	0	6.285	2	1	1	1	1	513	56.8	5.66	36	1
Q96KR1	Zinc finger RNA-binding protein OS=Homo sapiens OX=9606 GN=ZFR PE=1 SV=2	ZFR	0	6.254	1	1	1	1	1	1074	116.9	9.04	66	1
Q13627	Dual specificity tyrosine-phosphorylation-regulated kinase 1A OS=Homo sapiens OX=9606 GN=DYRK1A PE=1 SV=2	DYRK1A	0	6.244	1	1	1	1	1	763	85.5	8.75	24	1
P08237	ATP-dependent 6-phosphofructokinase, muscle type OS=Homo sapiens OX=9606 GN=PFKM PE=1 SV=2	PFKM	0	6.207	2	1	1	1	1	780	85.1	7.99	37	1
Q5T440	Putative transferase CAF17, mitochondrial OS=Homo sapiens OX=9606 GN=IBA57 PE=1 SV=1	IBA57	0	6.206	4	1	1	1	1	356	38.1	9.83	53	1
Q9Y4C1	Lysine-specific demethylase 3A OS=Homo sapiens OX=9606 GN=KDM3A PE=1 SV=4	KDM3A	0	6.14	1	1	1	1	1	1321	147.2	8.07	36	1
Q7L8W6	Diphthine--ammonia ligase OS=Homo sapiens OX=9606 GN=DPH6 PE=1 SV=3	DPH6	0	6.074	4	1	1	1	1	267	30.3	5.4	55	1
P18031	Tyrosine-protein phosphatase non-receptor type 1 OS=Homo sapiens OX=9606 GN=PTPN1 PE=1 SV=1	PTPN1	0	6.045	3	1	1	1	1	435	49.9	6.27	49	1
Q8IXB1	DnaJ homolog subfamily C member 10 OS=Homo sapiens OX=9606 GN=DNAJC10 PE=1 SV=2	DNAJC10	0	6.008	1	1	1	1	1	793	91	7.18	49	1
Q9Y6G9	Cytoplasmic dynein 1 light intermediate chain 1 OS=Homo sapiens OX=9606 GN=DYNC1LI1 PE=1 SV=3	DYNC1LI1	0	5.941	4	1	1	1	1	523	56.5	6.42	0	1
O60256	Phosphoribosyl pyrophosphate synthase-associated protein 2 OS=Homo sapiens OX=9606 GN=PRPSAP2 PE=1 SV=1	PRPSAP2	0	5.937	4	1	1	1	1	369	40.9	7.44	25	1
P62937	Peptidyl-prolyl cis-trans isomerase A OS=Homo sapiens OX=9606 GN=PPIA PE=1 SV=2	PPIA	0	5.936	7	1	1	1	1	165	18	7.81	19	1
P52434	DNA-directed RNA polymerases I, II, and III subunit RPABC3 OS=Homo sapiens OX=9606 GN=POLR2H PE=1 SV=4	POLR2H	0	5.934	8	1	1	1	1	150	17.1	4.68	49	1
P46939	Utrophin OS=Homo sapiens OX=9606 GN=UTRN PE=1 SV=2	UTRN	0	5.928	0	1	1	1	1	3433	394.2	5.33	32	1
P51452	Dual specificity protein phosphatase 3 OS=Homo sapiens OX=9606 GN=DUSP3 PE=1 SV=1	DUSP3	0	5.899	8	1	1	1	1	185	20.5	7.8	15	1
Q9NYU2	UDP-glucose:glycoprotein glucosyltransferase 1 OS=Homo sapiens OX=9606 GN=UGGT1 PE=1 SV=3	UGGT1	0	5.882	1	1	1	1	1	1555	177.1	5.63	22	1
Q9NPF5	DNA methyltransferase 1-associated protein 1 OS=Homo sapiens OX=9606 GN=DMAP1 PE=1 SV=1	DMAP1	0	5.865	3	1	1	1	1	467	53	9.5	69	1
O75616	GTPase Era, mitochondrial OS=Homo sapiens OX=9606 GN=ERAL1 PE=1 SV=2	ERAL1	0	5.865	2	1	1	1	1	437	48.3	8.84	54	1
Q96SK2	Transmembrane protein 209 OS=Homo sapiens OX=9606 GN=TMEM209 PE=1 SV=2	TMEM209	0	5.839	2	1	1	1	1	561	62.9	8.63	27	1
Q9BSJ2	Gamma-tubulin complex component 2 OS=Homo sapiens OX=9606 GN=TUBGCP2 PE=1 SV=2	TUBGCP2	0	5.794	1	1	1	1	1	902	102.5	6.84	42	1
E9PAV3	Nascent polypeptide-associated complex subunit alpha, muscle-specific form OS=Homo sapiens OX=9606 GN=NACA PE=1 SV=1	NACA	0	5.777	1	1	1	1	1	2078	205.3	9.58	37	1
P55884	Eukaryotic translation initiation factor 3 subunit B OS=Homo sapiens OX=9606 GN=EIF3B PE=1 SV=3	EIF3B	0	5.772	1	1	1	1	1	814	92.4	5	34	1
P48651	Phosphatidylserine synthase 1 OS=Homo sapiens OX=9606 GN=PTDSS1 PE=1 SV=1	PTDSS1	0	5.761	2	1	1	1	1	473	55.5	8.43	45	1
Q9NPH2	Inositol-3-phosphate synthase 1 OS=Homo sapiens OX=9606 GN=ISYNA1 PE=1 SV=1	ISYNA1	0	5.755	2	1	1	1	1	558	61	5.76	57	1
Q15750	TGF-beta-activated kinase 1 and MAP3K7-binding protein 1 OS=Homo sapiens OX=9606 GN=TAB1 PE=1 SV=1	TAB1	0	5.733	2	1	1	1	1	504	54.6	5.52	56	1
P50336	Protoporphyrinogen oxidase OS=Homo sapiens OX=9606 GN=PPOX PE=1 SV=1	PPOX	0	5.721	3	1	1	1	1	477	50.7	8.16	62	1
P46977	Dolichyl-diphosphooligosaccharide--protein glycosyltransferase subunit STT3A OS=Homo sapiens OX=9606 GN=STT3A PE=1 SV=2	STT3A	0	5.702	2	1	1	1	1	705	80.5	8.07	37	1
Q96TA2	ATP-dependent zinc metalloprotease YME1L1 OS=Homo sapiens OX=9606 GN=YME1L1 PE=1 SV=2	YME1L1	0	5.684	2	1	1	1	1	773	86.4	8.76	0	1
Q14527	Helicase-like transcription factor OS=Homo sapiens OX=9606 GN=HLTF PE=1 SV=2	HLTF	0	5.678	1	1	1	1	1	1009	113.9	8.6	44	1
Q14257	Reticulocalbin-2 OS=Homo sapiens OX=9606 GN=RCN2 PE=1 SV=1	RCN2	0	5.663	3	1	1	1	1	317	36.9	4.4	28	1
Q9BWH6	RNA polymerase II-associated protein 1 OS=Homo sapiens OX=9606 GN=RPAP1 PE=1 SV=3	RPAP1	0	5.652	1	1	1	1	1	1393	152.7	6.38	63	1
Q9NTX5	Ethylmalonyl-CoA decarboxylase OS=Homo sapiens OX=9606 GN=ECHDC1 PE=1 SV=2	ECHDC1	0	5.65	6	1	1	1	1	307	33.7	8.21	18	1
Q9Y4R8	Telomere length regulation protein TEL2 homolog OS=Homo sapiens OX=9606 GN=TELO2 PE=1 SV=2	TELO2	0	5.585	1	1	1	1	1	837	91.7	5.76	37	1
Q9HCJ3	Ribonucleoprotein PTB-binding 2 OS=Homo sapiens OX=9606 GN=RAVER2 PE=1 SV=2	RAVER2	0	5.574	2	1	1	1	1	691	74.3	7.47	37	1
Q6ZRY4	RNA-binding protein with multiple splicing 2 OS=Homo sapiens OX=9606 GN=RBPMS2 PE=1 SV=1	RBPMS2	0	5.554	5	1	1	1	1	209	22.5	8.6	54	1
Q13472	DNA topoisomerase 3-alpha OS=Homo sapiens OX=9606 GN=TOP3A PE=1 SV=1	TOP3A	0	5.534	1	1	1	1	1	1001	112.3	8.34	46	1
P55036	26S proteasome non-ATPase regulatory subunit 4 OS=Homo sapiens OX=9606 GN=PSMD4 PE=1 SV=1	PSMD4	0	5.52	3	1	1	1	1	377	40.7	4.79	32	1
P51532	Transcription activator BRG1 OS=Homo sapiens OX=9606 GN=SMARCA4 PE=1 SV=2	SMARCA4	0	5.505	1	1	1	1	1	1647	184.5	7.88	30	1
O15417	Trinucleotide repeat-containing gene 18 protein OS=Homo sapiens OX=9606 GN=TNRC18 PE=1 SV=3	TNRC18	0	5.489	0	1	1	1	1	2968	314.3	8.7	45	1
Q9BSG0	Protease-associated domain-containing protein 1 OS=Homo sapiens OX=9606 GN=PRADC1 PE=1 SV=1	PRADC1	0	5.481	6	1	1	1	1	188	21	5.47	36	1
O43929	Origin recognition complex subunit 4 OS=Homo sapiens OX=9606 GN=ORC4 PE=1 SV=2	ORC4	0	5.347	2	1	1	1	1	436	50.3	8	42	1
O75027	ATP-binding cassette sub-family B member 7, mitochondrial OS=Homo sapiens OX=9606 GN=ABCB7 PE=1 SV=2	ABCB7	0	5.336	1	1	1	1	1	752	82.6	9.33	43	1
O43852	Calumenin OS=Homo sapiens OX=9606 GN=CALU PE=1 SV=2	CALU	0	5.298	4	1	1	1	1	315	37.1	4.64	19	1
Q709C8	Vacuolar protein sorting-associated protein 13C OS=Homo sapiens OX=9606 GN=VPS13C PE=1 SV=1	VPS13C	0	5.274	0	1	1	1	1	3753	422.1	6.83	50	1
Q9NU22	Midasin OS=Homo sapiens OX=9606 GN=MDN1 PE=1 SV=2	MDN1	0	5.262	0	1	1	1	1	5596	632.4	5.68	55	1
Q96SY0	Integrator complex subunit 14 OS=Homo sapiens OX=9606 GN=INTS14 PE=1 SV=2	INTS14	0	5.2	2	1	1	1	1	518	57.4	5.12	38	1
O75494	Serine/arginine-rich splicing factor 10 OS=Homo sapiens OX=9606 GN=SRSF10 PE=1 SV=1	SRSF10	0	5.194	6	1	1	1	1	262	31.3	11.27	44	1
Q9Y5Y2	Cytosolic Fe-S cluster assembly factor NUBP2 OS=Homo sapiens OX=9606 GN=NUBP2 PE=1 SV=1	NUBP2	0	5.186	10	1	1	1	1	271	28.8	5.83	13	1
Q15070	Mitochondrial inner membrane protein OXA1L OS=Homo sapiens OX=9606 GN=OXA1L PE=1 SV=3	OXA1L	0	5.185	2	1	1	1	1	435	48.5	9.45	44	1
Q6DKI1	60S ribosomal protein L7-like 1 OS=Homo sapiens OX=9606 GN=RPL7L1 PE=1 SV=2	RPL7L1	0	5.148	5	1	1	1	1	255	29.7	10.52	28	1
O00411	DNA-directed RNA polymerase, mitochondrial OS=Homo sapiens OX=9606 GN=POLRMT PE=1 SV=2	POLRMT	0	5.131	1	1	1	1	1	1230	138.5	8.98	52	1
Q15084	Protein disulfide-isomerase A6 OS=Homo sapiens OX=9606 GN=PDIA6 PE=1 SV=1	PDIA6	0	5.128	3	1	1	1	1	440	48.1	5.08	62	1
Q6Y1H2	Very-long-chain (3R)-3-hydroxyacyl-CoA dehydratase 2 OS=Homo sapiens OX=9606 GN=HACD2 PE=1 SV=1	HACD2	0	5.128	4	1	1	1	1	254	28.4	9.55	49	1
Q8WVX9	Fatty acyl-CoA reductase 1 OS=Homo sapiens OX=9606 GN=FAR1 PE=1 SV=1	FAR1	0	5.127	3	1	1	1	1	515	59.3	9.17	27	1
Q16637	Survival motor neuron protein OS=Homo sapiens OX=9606 GN=SMN1 PE=1 SV=1	SMN1	0	5.127	6	1	1	1	1	294	31.8	6.55	38	1
P78316	Nucleolar protein 14 OS=Homo sapiens OX=9606 GN=NOP14 PE=1 SV=3	NOP14	0	5.123	2	1	1	1	1	857	97.6	7.58	32	1
Q5BKT4	Dol-P-Glc:Glc(2)Man(9)GlcNAc(2)-PP-Dol alpha-1,2-glucosyltransferase OS=Homo sapiens OX=9606 GN=ALG10 PE=1 SV=1	ALG10	0	5.112	2	1	1	1	1	473	55.6	9.29	42	1
Q9P2K3	REST corepressor 3 OS=Homo sapiens OX=9606 GN=RCOR3 PE=1 SV=2	RCOR3	0	5.1	2	1	1	1	1	495	55.5	8.27	20	1
Q2TAY7	WD40 repeat-containing protein SMU1 OS=Homo sapiens OX=9606 GN=SMU1 PE=1 SV=2	SMU1	0	5.075	2	1	1	1	1	513	57.5	7.18	52	1
P35251	Replication factor C subunit 1 OS=Homo sapiens OX=9606 GN=RFC1 PE=1 SV=4	RFC1	0	5.074	1	1	1	1	1	1148	128.2	9.36	45	1
Q9BW27	Nuclear pore complex protein Nup85 OS=Homo sapiens OX=9606 GN=NUP85 PE=1 SV=1	NUP85	0	5.054	2	1	1	1	1	656	75	5.55	55	1
Q9BRL6	Serine/arginine-rich splicing factor 8 OS=Homo sapiens OX=9606 GN=SRSF8 PE=1 SV=1	SRSF8	0	4.987	3	1	1	1	1	282	32.3	11.72	43	1
Q9Y678	Coatomer subunit gamma-1 OS=Homo sapiens OX=9606 GN=COPG1 PE=1 SV=1	COPG1	0	4.986	1	1	1	1	1	874	97.7	5.47	42	1
P17028	Zinc finger protein 24 OS=Homo sapiens OX=9606 GN=ZNF24 PE=1 SV=4	ZNF24	0	4.977	2	1	1	1	1	368	42.1	6.21	51	1
O95219	Sorting nexin-4 OS=Homo sapiens OX=9606 GN=SNX4 PE=1 SV=1	SNX4	0	4.973	2	1	1	1	1	450	51.9	5.99	85	1
O43491	Band 4.1-like protein 2 OS=Homo sapiens OX=9606 GN=EPB41L2 PE=1 SV=1	EPB41L2	0	4.95	1	1	1	1	1	1005	112.5	5.44	25	1
Q15435	Protein phosphatase 1 regulatory subunit 7 OS=Homo sapiens OX=9606 GN=PPP1R7 PE=1 SV=1	PPP1R7	0	4.934	5	1	1	1	1	360	41.5	4.91	23	1
Q8N122	Regulatory-associated protein of mTOR OS=Homo sapiens OX=9606 GN=RPTOR PE=1 SV=1	RPTOR	0	4.923	1	1	1	1	1	1335	148.9	6.89	20	1
Q5VYK3	Proteasome adapter and scaffold protein ECM29 OS=Homo sapiens OX=9606 GN=ECPAS PE=1 SV=2	ECPAS	0	4.902	1	1	1	1	1	1845	204.2	7.12	50	1
Q9P2J5	Leucine--tRNA ligase, cytoplasmic OS=Homo sapiens OX=9606 GN=LARS1 PE=1 SV=2	LARS1	0	4.887	1	1	1	1	1	1176	134.4	7.3	15	1
P13797	Plastin-3 OS=Homo sapiens OX=9606 GN=PLS3 PE=1 SV=4	PLS3	0	4.848	2	1	1	1	1	630	70.8	5.6	40	1
Q92997	Segment polarity protein dishevelled homolog DVL-3 OS=Homo sapiens OX=9606 GN=DVL3 PE=1 SV=2	DVL3	0	4.845	2	1	1	1	1	716	78	6.65	17	1
Q13546	Receptor-interacting serine/threonine-protein kinase 1 OS=Homo sapiens OX=9606 GN=RIPK1 PE=1 SV=3	RIPK1	0	4.818	1	1	1	1	1	671	75.9	6.33	36	1
Q15434	RNA-binding motif, single-stranded-interacting protein 2 OS=Homo sapiens OX=9606 GN=RBMS2 PE=1 SV=1	RBMS2	0	4.813	2	1	1	1	1	407	43.9	9.07	27	1
O95674	Phosphatidate cytidylyltransferase 2 OS=Homo sapiens OX=9606 GN=CDS2 PE=1 SV=1	CDS2	0	4.742	4	1	1	1	1	445	51.4	7.09	0	1
O14735	CDP-diacylglycerol--inositol 3-phosphatidyltransferase OS=Homo sapiens OX=9606 GN=CDIPT PE=1 SV=1	CDIPT	0	4.726	5	1	1	1	1	213	23.5	8.03	37	1
P61923	Coatomer subunit zeta-1 OS=Homo sapiens OX=9606 GN=COPZ1 PE=1 SV=1	COPZ1	0.001	4.695	8	1	1	1	1	177	20.2	4.81	22	1
P26196	Probable ATP-dependent RNA helicase DDX6 OS=Homo sapiens OX=9606 GN=DDX6 PE=1 SV=2	DDX6	0.001	4.691	2	1	1	1	1	483	54.4	8.66	22	1
P14866	Heterogeneous nuclear ribonucleoprotein L OS=Homo sapiens OX=9606 GN=HNRNPL PE=1 SV=2	HNRNPL	0.001	4.668	2	1	1	1	1	589	64.1	8.22	15	1
Q9UJZ1	Stomatin-like protein 2, mitochondrial OS=Homo sapiens OX=9606 GN=STOML2 PE=1 SV=1	STOML2	0.001	4.653	4	1	1	1	1	356	38.5	7.39	46	1
P56556	NADH dehydrogenase [ubiquinone] 1 alpha subcomplex subunit 6 OS=Homo sapiens OX=9606 GN=NDUFA6 PE=1 SV=4	NDUFA6	0.001	4.646	6	1	1	1	1	128	15.1	9.98	50	1
Q53S58	Transmembrane protein 177 OS=Homo sapiens OX=9606 GN=TMEM177 PE=1 SV=1	TMEM177	0.001	4.635	3	1	1	1	1	311	33.7	9.61	36	1
Q9NYR9	NF-kappa-B inhibitor-interacting Ras-like protein 2 OS=Homo sapiens OX=9606 GN=NKIRAS2 PE=1 SV=1	NKIRAS2	0.001	4.618	6	1	1	1	1	191	21.5	8.05	20	1
P00367	Glutamate dehydrogenase 1, mitochondrial OS=Homo sapiens OX=9606 GN=GLUD1 PE=1 SV=2	GLUD1	0.001	4.6	2	1	1	1	1	558	61.4	7.8	48	1
Q9P0J1	[Pyruvate dehydrogenase [acetyl-transferring]]-phosphatase 1, mitochondrial OS=Homo sapiens OX=9606 GN=PDP1 PE=1 SV=3	PDP1	0.001	4.591	2	1	1	1	1	537	61	6.67	57	1
P42695	Condensin-2 complex subunit D3 OS=Homo sapiens OX=9606 GN=NCAPD3 PE=1 SV=2	NCAPD3	0.001	4.571	1	1	1	1	1	1498	168.8	7.5	22	1
Q96QC0	Serine/threonine-protein phosphatase 1 regulatory subunit 10 OS=Homo sapiens OX=9606 GN=PPP1R10 PE=1 SV=1	PPP1R10	0.001	4.541	1	1	1	1	1	940	99	9.17	36	1
P51398	28S ribosomal protein S29, mitochondrial OS=Homo sapiens OX=9606 GN=DAP3 PE=1 SV=1	DAP3	0.001	4.533	3	1	1	1	1	398	45.5	8.88	0	1
Q9HAS0	Protein Njmu-R1 OS=Homo sapiens OX=9606 GN=C17orf75 PE=1 SV=2	C17orf75	0.001	4.52	3	1	1	1	1	396	44.6	5.03	45	1
Q7L0Y3	tRNA methyltransferase 10 homolog C OS=Homo sapiens OX=9606 GN=TRMT10C PE=1 SV=2	TRMT10C	0.001	4.513	2	1	1	1	1	403	47.3	9.36	30	1
Q9H0U3	Magnesium transporter protein 1 OS=Homo sapiens OX=9606 GN=MAGT1 PE=1 SV=1	MAGT1	0.001	4.512	3	1	1	1	1	335	38	9.63	38	1
Q12840	Kinesin heavy chain isoform 5A OS=Homo sapiens OX=9606 GN=KIF5A PE=1 SV=2	KIF5A	0.001	4.483	1	1	1	1	1	1032	117.3	5.9	37	1
Q9H4I3	TraB domain-containing protein OS=Homo sapiens OX=9606 GN=TRABD PE=1 SV=1	TRABD	0.001	4.478	3	1	1	1	1	376	42.3	8	34	1
P63241	Eukaryotic translation initiation factor 5A-1 OS=Homo sapiens OX=9606 GN=EIF5A PE=1 SV=2	EIF5A	0.001	4.45	8	1	1	1	1	154	16.8	5.24	52	1
P12270	Nucleoprotein TPR OS=Homo sapiens OX=9606 GN=TPR PE=1 SV=3	TPR	0.001	4.439	0	1	1	1	1	2363	267.1	5.02	68	1
Q08380	Galectin-3-binding protein OS=Homo sapiens OX=9606 GN=LGALS3BP PE=1 SV=1	LGALS3BP	0.001	4.424	3	1	1	1	1	585	65.3	5.27	0	1
Q9UN86	Ras GTPase-activating protein-binding protein 2 OS=Homo sapiens OX=9606 GN=G3BP2 PE=1 SV=2	G3BP2	0.001	4.377	2	1	1	1	1	482	54.1	5.55	32	1
Q12789	General transcription factor 3C polypeptide 1 OS=Homo sapiens OX=9606 GN=GTF3C1 PE=1 SV=4	GTF3C1	0.001	4.363	0	1	1	1	1	2109	238.7	7.3	51	1
Q9BZE4	Nucleolar GTP-binding protein 1 OS=Homo sapiens OX=9606 GN=GTPBP4 PE=1 SV=3	GTPBP4	0.001	4.342	2	1	1	1	1	634	73.9	9.5	20	1
O94925	Glutaminase kidney isoform, mitochondrial OS=Homo sapiens OX=9606 GN=GLS PE=1 SV=1	GLS	0.001	4.329	1	1	1	1	1	669	73.4	7.77	22	1
Q8TAA3	Proteasome subunit alpha-type 8 OS=Homo sapiens OX=9606 GN=PSMA8 PE=2 SV=3	PSMA8	0.001	4.321	4	1	1	1	1	256	28.5	8.98	25	1
P19623	Spermidine synthase OS=Homo sapiens OX=9606 GN=SRM PE=1 SV=1	SRM	0.001	4.313	3	1	1	1	1	302	33.8	5.49	51	1
Q9UMS4	Pre-mRNA-processing factor 19 OS=Homo sapiens OX=9606 GN=PRPF19 PE=1 SV=1	PRPF19	0.001	4.291	2	1	1	1	1	504	55.1	6.61	50	1
A0FGR8	Extended synaptotagmin-2 OS=Homo sapiens OX=9606 GN=ESYT2 PE=1 SV=1	ESYT2	0.001	4.288	1	1	1	1	1	921	102.3	9.26	27	1
P48729	Casein kinase I isoform alpha OS=Homo sapiens OX=9606 GN=CSNK1A1 PE=1 SV=2	CSNK1A1	0.001	4.265	3	1	1	1	1	337	38.9	9.57	21	1
Q9GZM5	Protein YIPF3 OS=Homo sapiens OX=9606 GN=YIPF3 PE=1 SV=1	YIPF3	0.001	4.261	3	1	1	1	1	350	38.2	5.76	15	1
Q9BUN8	Derlin-1 OS=Homo sapiens OX=9606 GN=DERL1 PE=1 SV=1	DERL1	0.001	4.257	4	1	1	1	1	251	28.8	9.51	42	1
P00846	ATP synthase subunit a OS=Homo sapiens OX=9606 GN=MT-ATP6 PE=1 SV=1	MT-ATP6	0.001	4.255	4	1	1	1	1	226	24.8	10.1	31	1
O00483	Cytochrome c oxidase subunit NDUFA4 OS=Homo sapiens OX=9606 GN=NDUFA4 PE=1 SV=1	NDUFA4	0.001	4.221	12	1	1	1	1	81	9.4	9.38	34	1
Q9Y2Z4	Tyrosine--tRNA ligase, mitochondrial OS=Homo sapiens OX=9606 GN=YARS2 PE=1 SV=2	YARS2	0.001	4.208	3	1	1	1	1	477	53.2	8.98	31	1
Q8NHM5	Lysine-specific demethylase 2B OS=Homo sapiens OX=9606 GN=KDM2B PE=1 SV=1	KDM2B	0.001	4.199	1	1	1	1	1	1336	152.5	8.56	43	1
O14965	Aurora kinase A OS=Homo sapiens OX=9606 GN=AURKA PE=1 SV=2	AURKA	0.001	4.18	4	1	1	1	1	403	45.8	9.39	36	1
P04049	RAF proto-oncogene serine/threonine-protein kinase OS=Homo sapiens OX=9606 GN=RAF1 PE=1 SV=1	RAF1	0.001	4.149	2	1	1	1	1	648	73	9.2	48	1
P52732	Kinesin-like protein KIF11 OS=Homo sapiens OX=9606 GN=KIF11 PE=1 SV=2	KIF11	0.001	4.118	1	1	1	1	1	1056	119.1	5.64	43	1
P22234	Multifunctional protein ADE2 OS=Homo sapiens OX=9606 GN=PAICS PE=1 SV=3	PAICS	0.001	4.107	3	1	1	1	1	425	47	7.23	60	1
Q9BTW9	Tubulin-specific chaperone D OS=Homo sapiens OX=9606 GN=TBCD PE=1 SV=2	TBCD	0.001	4.096	1	1	1	1	1	1192	132.5	6.19	39	1
O43542	DNA repair protein XRCC3 OS=Homo sapiens OX=9606 GN=XRCC3 PE=1 SV=1	XRCC3	0.001	4.092	5	1	1	1	1	346	37.8	8.48	30	1
P42285	Exosome RNA helicase MTR4 OS=Homo sapiens OX=9606 GN=MTREX PE=1 SV=3	MTREX	0.001	4.064	1	1	1	1	1	1042	117.7	6.52	37	1
Q8NFF5	FAD synthase OS=Homo sapiens OX=9606 GN=FLAD1 PE=1 SV=1	FLAD1	0.001	4.026	2	1	1	1	1	587	65.2	6.93	36	1
Q9P0U3	Sentrin-specific protease 1 OS=Homo sapiens OX=9606 GN=SENP1 PE=1 SV=2	SENP1	0.001	4.012	2	1	1	1	1	644	73.4	8.47	20	1
P52815	39S ribosomal protein L12, mitochondrial OS=Homo sapiens OX=9606 GN=MRPL12 PE=1 SV=2	MRPL12	0.001	3.971	5	1	1	1	1	198	21.3	8.87	14	1
Q9UHI6	Probable ATP-dependent RNA helicase DDX20 OS=Homo sapiens OX=9606 GN=DDX20 PE=1 SV=2	DDX20	0.001	3.964	1	1	1	1	1	824	92.2	6.95	30	1
O95394	Phosphoacetylglucosamine mutase OS=Homo sapiens OX=9606 GN=PGM3 PE=1 SV=1	PGM3	0.001	3.933	1	1	1	1	1	542	59.8	6.25	67	1
Q9NQ50	39S ribosomal protein L40, mitochondrial OS=Homo sapiens OX=9606 GN=MRPL40 PE=1 SV=1	MRPL40	0.001	3.919	8	1	1	1	1	206	24.5	9.63	0	1
Q4G0J3	La-related protein 7 OS=Homo sapiens OX=9606 GN=LARP7 PE=1 SV=1	LARP7	0.001	3.863	2	1	1	1	1	582	66.9	9.55	24	1
Q12948	Forkhead box protein C1 OS=Homo sapiens OX=9606 GN=FOXC1 PE=1 SV=3	FOXC1	0.001	3.843	1	1	1	1	1	553	56.8	8.51	30	1
Q9UIU6	Homeobox protein SIX4 OS=Homo sapiens OX=9606 GN=SIX4 PE=1 SV=2	SIX4	0.001	3.839	2	1	1	1	1	781	82.9	5.71	55	1
O95782	AP-2 complex subunit alpha-1 OS=Homo sapiens OX=9606 GN=AP2A1 PE=1 SV=3	AP2A1	0.001	3.834	2	1	1	1	1	977	107.5	7.03	33	1
Q92643	GPI-anchor transamidase OS=Homo sapiens OX=9606 GN=PIGK PE=1 SV=2	PIGK	0.001	3.809	3	1	1	1	1	395	45.2	6.16	30	1
P82673	28S ribosomal protein S35, mitochondrial OS=Homo sapiens OX=9606 GN=MRPS35 PE=1 SV=1	MRPS35	0.001	3.807	3	1	1	1	1	323	36.8	8.24	40	1
P04637	Cellular tumor antigen p53 OS=Homo sapiens OX=9606 GN=TP53 PE=1 SV=4	TP53	0.001	3.805	2	1	1	1	1	393	43.6	6.79	41	1
O43819	Protein SCO2 homolog, mitochondrial OS=Homo sapiens OX=9606 GN=SCO2 PE=1 SV=3	SCO2	0.001	3.801	4	1	1	1	1	266	29.8	8.85	21	1
P48556	26S proteasome non-ATPase regulatory subunit 8 OS=Homo sapiens OX=9606 GN=PSMD8 PE=1 SV=2	PSMD8	0.001	3.766	2	1	1	1	1	350	39.6	9.7	28	1
Q68CQ7	Glycosyltransferase 8 domain-containing protein 1 OS=Homo sapiens OX=9606 GN=GLT8D1 PE=1 SV=2	GLT8D1	0.001	3.746	3	1	1	1	1	371	41.9	9.35	20	1
A8MV81	HIG1 domain family member 1C OS=Homo sapiens OX=9606 GN=HIGD1C PE=1 SV=2	HIGD1C	0.001	3.725	9	1	1	1	1	97	11.1	9.7	53	1
Q13428	Treacle protein OS=Homo sapiens OX=9606 GN=TCOF1 PE=1 SV=3	TCOF1	0.001	3.677	1	1	1	1	1	1488	152	9.04	23	1
O95816	BAG family molecular chaperone regulator 2 OS=Homo sapiens OX=9606 GN=BAG2 PE=1 SV=1	BAG2	0.001	3.671	5	1	1	1	1	211	23.8	6.7	39	1
O75526	RNA-binding motif protein, X-linked-like-2 OS=Homo sapiens OX=9606 GN=RBMXL2 PE=1 SV=3	RBMXL2	0.001	3.66	2	1	1	1	1	392	42.8	10.32	26	1
Q9UJX3	Anaphase-promoting complex subunit 7 OS=Homo sapiens OX=9606 GN=ANAPC7 PE=1 SV=4	ANAPC7	0.001	3.659	1	1	1	1	1	599	66.8	5.64	57	1
P49005	DNA polymerase delta subunit 2 OS=Homo sapiens OX=9606 GN=POLD2 PE=1 SV=1	POLD2	0.001	3.658	2	1	1	1	1	469	51.3	5.58	26	1
Q9BRP1	Programmed cell death protein 2-like OS=Homo sapiens OX=9606 GN=PDCD2L PE=1 SV=1	PDCD2L	0.001	3.652	3	1	1	1	1	358	39.4	4.86	42	1
P02786	Transferrin receptor protein 1 OS=Homo sapiens OX=9606 GN=TFRC PE=1 SV=2	TFRC	0.001	3.647	1	1	1	1	1	760	84.8	6.61	40	1
O95793	Double-stranded RNA-binding protein Staufen homolog 1 OS=Homo sapiens OX=9606 GN=STAU1 PE=1 SV=2	STAU1	0.001	3.644	2	1	1	1	1	577	63.1	9.44	25	1
O75352	Mannose-P-dolichol utilization defect 1 protein OS=Homo sapiens OX=9606 GN=MPDU1 PE=1 SV=2	MPDU1	0.001	3.636	4	1	1	1	1	247	26.6	8.94	35	1
Q8IZ69	tRNA (uracil-5-)-methyltransferase homolog A OS=Homo sapiens OX=9606 GN=TRMT2A PE=1 SV=2	TRMT2A	0.001	3.631	2	1	1	1	1	625	68.7	7.94	39	1
P35998	26S proteasome regulatory subunit 7 OS=Homo sapiens OX=9606 GN=PSMC2 PE=1 SV=3	PSMC2	0.001	3.599	3	1	1	1	1	433	48.6	5.95	54	1
A0A0B4J2D5	Glutamine amidotransferase-like class 1 domain-containing protein 3B, mitochondrial OS=Homo sapiens OX=9606 GN=GATD3B PE=1 SV=1	GATD3B	0.001	3.59	4	1	1	1	1	268	28.1	8.27	33	1
Q15118	[Pyruvate dehydrogenase (acetyl-transferring)] kinase isozyme 1, mitochondrial OS=Homo sapiens OX=9606 GN=PDK1 PE=1 SV=1	PDK1	0.001	3.559	2	1	1	1	1	436	49.2	8.81	43	1
O94906	Pre-mRNA-processing factor 6 OS=Homo sapiens OX=9606 GN=PRPF6 PE=1 SV=1	PRPF6	0.001	3.55	1	1	1	1	1	941	106.9	8.25	56	1
Q99829	Copine-1 OS=Homo sapiens OX=9606 GN=CPNE1 PE=1 SV=1	CPNE1	0.001	3.519	2	1	1	1	1	537	59	5.83	32	1
Q08945	FACT complex subunit SSRP1 OS=Homo sapiens OX=9606 GN=SSRP1 PE=1 SV=1	SSRP1	0.001	3.506	1	1	1	1	1	709	81	6.87	35	1
P46060	Ran GTPase-activating protein 1 OS=Homo sapiens OX=9606 GN=RANGAP1 PE=1 SV=1	RANGAP1	0.001	3.496	2	1	1	1	1	587	63.5	4.68	0	1
P07237	Protein disulfide-isomerase OS=Homo sapiens OX=9606 GN=P4HB PE=1 SV=3	P4HB	0.001	3.477	2	1	1	1	1	508	57.1	4.87	23	1
Q99832	T-complex protein 1 subunit eta OS=Homo sapiens OX=9606 GN=CCT7 PE=1 SV=2	CCT7	0.001	3.443	2	1	1	1	1	543	59.3	7.65	22	1
P24539	ATP synthase F(0) complex subunit B1, mitochondrial OS=Homo sapiens OX=9606 GN=ATP5PB PE=1 SV=2	ATP5PB	0.001	3.439	3	1	1	1	1	256	28.9	9.36	15	1
O00743	Serine/threonine-protein phosphatase 6 catalytic subunit OS=Homo sapiens OX=9606 GN=PPP6C PE=1 SV=1	PPP6C	0.001	3.439	3	1	1	1	1	305	35.1	5.69	0	1
O00139	Kinesin-like protein KIF2A OS=Homo sapiens OX=9606 GN=KIF2A PE=1 SV=3	KIF2A	0.001	3.434	1	1	1	1	1	706	79.9	6.68	51	1
Q8NE71	ATP-binding cassette sub-family F member 1 OS=Homo sapiens OX=9606 GN=ABCF1 PE=1 SV=2	ABCF1	0.001	3.418	1	1	1	1	1	845	95.9	6.8	21	1
P07858	Cathepsin B OS=Homo sapiens OX=9606 GN=CTSB PE=1 SV=3	CTSB	0.001	3.412	5	1	1	1	1	339	37.8	6.3	18	1
Q9UDW1	Cytochrome b-c1 complex subunit 9 OS=Homo sapiens OX=9606 GN=UQCR10 PE=1 SV=3	UQCR10	0.001	3.411	11	1	1	1	1	63	7.3	9.47	33	1
Q08170	Serine/arginine-rich splicing factor 4 OS=Homo sapiens OX=9606 GN=SRSF4 PE=1 SV=2	SRSF4	0.001	3.408	2	1	1	1	1	494	56.6	11.52	49	1
Q9H3S7	Tyrosine-protein phosphatase non-receptor type 23 OS=Homo sapiens OX=9606 GN=PTPN23 PE=1 SV=1	PTPN23	0.001	3.393	0	1	1	1	1	1636	178.9	6.92	0	1
Q8N684	Cleavage and polyadenylation specificity factor subunit 7 OS=Homo sapiens OX=9606 GN=CPSF7 PE=1 SV=1	CPSF7	0.001	3.356	2	1	1	1	1	471	52	8	35	1
Q9NUQ8	ATP-binding cassette sub-family F member 3 OS=Homo sapiens OX=9606 GN=ABCF3 PE=1 SV=2	ABCF3	0.001	3.353	1	1	1	1	1	709	79.7	6.34	69	1
Q9BTE3	Mini-chromosome maintenance complex-binding protein OS=Homo sapiens OX=9606 GN=MCMBP PE=1 SV=2	MCMBP	0.001	3.31	2	1	1	1	1	642	72.9	5.87	19	1
Q9BQ75	Protein CMSS1 OS=Homo sapiens OX=9606 GN=CMSS1 PE=1 SV=2	CMSS1	0.001	3.279	3	1	1	1	1	279	31.9	9.19	33	1
Q9NQG5	Regulation of nuclear pre-mRNA domain-containing protein 1B OS=Homo sapiens OX=9606 GN=RPRD1B PE=1 SV=1	RPRD1B	0.002	3.277	2	1	1	1	1	326	36.9	5.97	37	1
O43684	Mitotic checkpoint protein BUB3 OS=Homo sapiens OX=9606 GN=BUB3 PE=1 SV=1	BUB3	0.002	3.26	2	1	1	1	1	328	37.1	6.84	45	1
P36551	Oxygen-dependent coproporphyrinogen-III oxidase, mitochondrial OS=Homo sapiens OX=9606 GN=CPOX PE=1 SV=3	CPOX	0.002	3.254	2	1	1	1	1	454	50.1	8.25	0	1
O94905	Erlin-2 OS=Homo sapiens OX=9606 GN=ERLIN2 PE=1 SV=1	ERLIN2	0.002	3.246	3	1	1	1	1	339	37.8	5.62	0	1
Q8IZV5	Retinol dehydrogenase 10 OS=Homo sapiens OX=9606 GN=RDH10 PE=1 SV=1	RDH10	0.002	3.204	2	1	1	1	1	341	38.1	7.4	45	1
Q9Y2R5	28S ribosomal protein S17, mitochondrial OS=Homo sapiens OX=9606 GN=MRPS17 PE=1 SV=1	MRPS17	0.002	3.184	7	1	1	1	1	130	14.5	9.85	16	1
Q99575	Ribonucleases P/MRP protein subunit POP1 OS=Homo sapiens OX=9606 GN=POP1 PE=1 SV=2	POP1	0.002	3.181	1	1	1	1	1	1024	114.6	9.22	0	1
Q9BTZ2	Dehydrogenase/reductase SDR family member 4 OS=Homo sapiens OX=9606 GN=DHRS4 PE=1 SV=3	DHRS4	0.002	3.169	3	1	1	1	1	278	29.5	8.56	32	1
O00233	26S proteasome non-ATPase regulatory subunit 9 OS=Homo sapiens OX=9606 GN=PSMD9 PE=1 SV=3	PSMD9	0.002	3.138	5	1	1	1	1	223	24.7	6.95	0	1
Q9BX40	Protein LSM14 homolog B OS=Homo sapiens OX=9606 GN=LSM14B PE=1 SV=1	LSM14B	0.002	3.135	3	1	1	1	1	385	42	9.69	33	1
P67812	Signal peptidase complex catalytic subunit SEC11A OS=Homo sapiens OX=9606 GN=SEC11A PE=1 SV=1	SEC11A	0.002	3.088	5	1	1	1	1	179	20.6	9.48	36	1
O95248	Myotubularin-related protein 5 OS=Homo sapiens OX=9606 GN=SBF1 PE=1 SV=4	SBF1	0.002	3.059	1	1	1	1	1	1868	208.3	6.9	20	1
Q9UNQ2	Probable dimethyladenosine transferase OS=Homo sapiens OX=9606 GN=DIMT1 PE=1 SV=1	DIMT1	0.002	3.046	3	1	1	1	1	313	35.2	9.99	23	1
Q13435	Splicing factor 3B subunit 2 OS=Homo sapiens OX=9606 GN=SF3B2 PE=1 SV=2	SF3B2	0.002	3.045	1	1	1	1	1	895	100.2	5.67	18	1
Q13242	Serine/arginine-rich splicing factor 9 OS=Homo sapiens OX=9606 GN=SRSF9 PE=1 SV=1	SRSF9	0.002	3.034	5	1	1	1	1	221	25.5	8.65	22	1
O75400	Pre-mRNA-processing factor 40 homolog A OS=Homo sapiens OX=9606 GN=PRPF40A PE=1 SV=2	PRPF40A	0.002	3.003	1	1	1	1	1	957	108.7	7.56	17	1
O00217	NADH dehydrogenase [ubiquinone] iron-sulfur protein 8, mitochondrial OS=Homo sapiens OX=9606 GN=NDUFS8 PE=1 SV=1	NDUFS8	0.002	2.976	4	1	1	1	1	210	23.7	6.34	41	1
Q86UT6	NLR family member X1 OS=Homo sapiens OX=9606 GN=NLRX1 PE=1 SV=1	NLRX1	0.002	2.973	1	1	1	1	1	975	107.5	7.37	27	1
Q9ULX3	RNA-binding protein NOB1 OS=Homo sapiens OX=9606 GN=NOB1 PE=1 SV=1	NOB1	0.002	2.943	2	1	1	1	1	412	46.6	7.18	20	1
Q9Y450	HBS1-like protein OS=Homo sapiens OX=9606 GN=HBS1L PE=1 SV=1	HBS1L	0.002	2.94	2	1	1	1	1	684	75.4	6.61	24	1
P11274	Breakpoint cluster region protein OS=Homo sapiens OX=9606 GN=BCR PE=1 SV=2	BCR	0.002	2.937	1	1	1	1	1	1271	142.7	7.03	13	1
Q86UP3	Zinc finger homeobox protein 4 OS=Homo sapiens OX=9606 GN=ZFHX4 PE=1 SV=1	ZFHX4	0.002	2.93	0	1	1	1	1	3567	393.5	6.37	61	1
Q9Y3D9	28S ribosomal protein S23, mitochondrial OS=Homo sapiens OX=9606 GN=MRPS23 PE=1 SV=2	MRPS23	0.002	2.904	5	1	1	1	1	190	21.8	8.9	30	1
O75127	Pentatricopeptide repeat-containing protein 1, mitochondrial OS=Homo sapiens OX=9606 GN=PTCD1 PE=1 SV=2	PTCD1	0.002	2.89	2	1	1	1	1	700	78.8	8.59	22	1
P11387	DNA topoisomerase 1 OS=Homo sapiens OX=9606 GN=TOP1 PE=1 SV=2	TOP1	0.003	2.879	1	1	1	1	1	765	90.7	9.31	0	1
O43813	Glutathione S-transferase LANCL1 OS=Homo sapiens OX=9606 GN=LANCL1 PE=1 SV=1	LANCL1	0.003	2.879	3	1	1	1	1	399	45.3	7.75	22	1
Q96C19	EF-hand domain-containing protein D2 OS=Homo sapiens OX=9606 GN=EFHD2 PE=1 SV=1	EFHD2	0.003	2.85	4	1	1	1	1	240	26.7	5.2	0	1
Q8ND83	SLAIN motif-containing protein 1 OS=Homo sapiens OX=9606 GN=SLAIN1 PE=1 SV=3	SLAIN1	0.003	2.834	2	1	1	1	1	568	60.6	7.64	0	1
Q9NNW5	WD repeat-containing protein 6 OS=Homo sapiens OX=9606 GN=WDR6 PE=1 SV=1	WDR6	0.003	2.791	1	1	1	1	1	1121	121.6	6.87	39	1
Q15459	Splicing factor 3A subunit 1 OS=Homo sapiens OX=9606 GN=SF3A1 PE=1 SV=1	SF3A1	0.003	2.782	1	1	1	1	1	793	88.8	5.22	0	1
O14744	Protein arginine N-methyltransferase 5 OS=Homo sapiens OX=9606 GN=PRMT5 PE=1 SV=4	PRMT5	0.003	2.753	1	1	1	1	1	637	72.6	6.29	19	1
Q5SVZ6	Zinc finger MYM-type protein 1 OS=Homo sapiens OX=9606 GN=ZMYM1 PE=1 SV=1	ZMYM1	0.003	2.742	1	1	1	1	1	1142	128.6	7.44	26	1
P07203	Glutathione peroxidase 1 OS=Homo sapiens OX=9606 GN=GPX1 PE=1 SV=4	GPX1	0.003	2.741	6	1	1	1	1	203	22.1	6.55	25	1
Q9UNF1	Melanoma-associated antigen D2 OS=Homo sapiens OX=9606 GN=MAGED2 PE=1 SV=2	MAGED2	0.003	2.736	1	1	1	1	1	606	64.9	9.32	29	1
Q96JM3	Chromosome alignment-maintaining phosphoprotein 1 OS=Homo sapiens OX=9606 GN=CHAMP1 PE=1 SV=2	CHAMP1	0.004	2.661	1	1	1	1	1	812	89	8.44	26	1
Q8IX01	SURP and G-patch domain-containing protein 2 OS=Homo sapiens OX=9606 GN=SUGP2 PE=1 SV=2	SUGP2	0.005	2.644	1	1	1	1	1	1082	120.1	7.28	26	1
P60228	Eukaryotic translation initiation factor 3 subunit E OS=Homo sapiens OX=9606 GN=EIF3E PE=1 SV=1	EIF3E	0.006	2.629	2	1	1	1	1	445	52.2	6.04	0	1
P25490	Transcriptional repressor protein YY1 OS=Homo sapiens OX=9606 GN=YY1 PE=1 SV=2	YY1	0.006	2.609	2	1	1	1	1	414	44.7	6.25	38	1
Q8NI36	WD repeat-containing protein 36 OS=Homo sapiens OX=9606 GN=WDR36 PE=1 SV=1	WDR36	0.006	2.585	1	1	1	1	1	951	105.3	7.53	0	1
Q96HA1	Nuclear envelope pore membrane protein POM 121 OS=Homo sapiens OX=9606 GN=POM121 PE=1 SV=2	POM121	0.006	2.572	1	1	1	1	1	1249	127.6	10.56	32	1
Q9H3U1	Protein unc-45 homolog A OS=Homo sapiens OX=9606 GN=UNC45A PE=1 SV=1	UNC45A	0.006	2.47	1	1	1	1	1	944	103	6.07	30	1
O75438	NADH dehydrogenase [ubiquinone] 1 beta subcomplex subunit 1 OS=Homo sapiens OX=9606 GN=NDUFB1 PE=1 SV=1	NDUFB1	0.006	2.463	14	1	1	1	1	58	7	8.92	24	1
O75175	CCR4-NOT transcription complex subunit 3 OS=Homo sapiens OX=9606 GN=CNOT3 PE=1 SV=1	CNOT3	0.006	2.458	1	1	1	1	1	753	81.8	6.2	26	1
P61289	Proteasome activator complex subunit 3 OS=Homo sapiens OX=9606 GN=PSME3 PE=1 SV=1	PSME3	0.006	2.454	3	1	1	1	1	254	29.5	5.95	47	1
Q53EZ4	Centrosomal protein of 55 kDa OS=Homo sapiens OX=9606 GN=CEP55 PE=1 SV=3	CEP55	0.006	2.451	2	1	1	1	1	464	54.1	7.01	19	1
Q8WWM7	Ataxin-2-like protein OS=Homo sapiens OX=9606 GN=ATXN2L PE=1 SV=2	ATXN2L	0.006	2.448	1	1	1	1	1	1075	113.3	8.59	18	1
Q9BZE1	39S ribosomal protein L37, mitochondrial OS=Homo sapiens OX=9606 GN=MRPL37 PE=1 SV=2	MRPL37	0.007	2.417	2	1	1	1	1	423	48.1	8.59	34	1
P85037	Forkhead box protein K1 OS=Homo sapiens OX=9606 GN=FOXK1 PE=1 SV=1	FOXK1	0.007	2.394	1	1	1	1	1	733	75.4	9.32	15	1
P27824	Calnexin OS=Homo sapiens OX=9606 GN=CANX PE=1 SV=2	CANX	0.007	2.362	2	1	1	1	1	592	67.5	4.6	0	1
Q9H5Q4	Dimethyladenosine transferase 2, mitochondrial OS=Homo sapiens OX=9606 GN=TFB2M PE=1 SV=1	TFB2M	0.007	2.357	4	1	1	1	1	396	45.3	9.19	20	1
Q13057	Bifunctional coenzyme A synthase OS=Homo sapiens OX=9606 GN=COASY PE=1 SV=4	COASY	0.007	2.352	1	1	1	1	1	564	62.3	6.99	27	1
O00541	Pescadillo homolog OS=Homo sapiens OX=9606 GN=PES1 PE=1 SV=1	PES1	0.007	2.348	1	1	1	1	1	588	68	7.33	26	1
Q9UBN7	Histone deacetylase 6 OS=Homo sapiens OX=9606 GN=HDAC6 PE=1 SV=2	HDAC6	0.007	2.347	1	1	1	1	1	1215	131.3	5.3	0	1
Q8N137	Centrobin OS=Homo sapiens OX=9606 GN=CNTROB PE=1 SV=1	CNTROB	0.007	2.343	2	1	1	1	1	903	101.2	5.54	0	1
Q96N67	Dedicator of cytokinesis protein 7 OS=Homo sapiens OX=9606 GN=DOCK7 PE=1 SV=4	DOCK7	0.007	2.326	1	1	1	1	1	2140	242.4	6.8	0	1
Q9NZZ3	Charged multivesicular body protein 5 OS=Homo sapiens OX=9606 GN=CHMP5 PE=1 SV=1	CHMP5	0.008	2.28	3	1	1	1	1	219	24.6	4.83	0	1
Q92499	ATP-dependent RNA helicase DDX1 OS=Homo sapiens OX=9606 GN=DDX1 PE=1 SV=2	DDX1	0.01	2.248	1	1	1	1	1	740	82.4	7.23	0	1
P31939	Bifunctional purine biosynthesis protein ATIC OS=Homo sapiens OX=9606 GN=ATIC PE=1 SV=3	ATIC	0.01	2.179	1	1	1	1	1	592	64.6	6.71	0	1
Q9H078	Caseinolytic peptidase B protein homolog OS=Homo sapiens OX=9606 GN=CLPB PE=1 SV=1	CLPB	0.01	2.177	2	1	1	1	1	707	78.7	9.01	0	1
P62993	Growth factor receptor-bound protein 2 OS=Homo sapiens OX=9606 GN=GRB2 PE=1 SV=1	GRB2	0.013	2.159	3	1	1	1	1	217	25.2	6.32	22	1
Q9ULE4	Protein FAM184B OS=Homo sapiens OX=9606 GN=FAM184B PE=2 SV=3	FAM184B	0.014	2.148	1	1	1	1	1	1060	121	6.18	30	1
Q9UER7	Death domain-associated protein 6 OS=Homo sapiens OX=9606 GN=DAXX PE=1 SV=2	DAXX	0.014	2.135	2	1	1	1	1	740	81.3	4.87	0	1
Q8N1G4	Leucine-rich repeat-containing protein 47 OS=Homo sapiens OX=9606 GN=LRRC47 PE=1 SV=1	LRRC47	0.014	2.126	1	1	1	1	1	583	63.4	8.28	33	1
Q14694	Ubiquitin carboxyl-terminal hydrolase 10 OS=Homo sapiens OX=9606 GN=USP10 PE=1 SV=2	USP10	0.014	2.121	2	1	1	1	1	798	87.1	5.31	0	1
O75694	Nuclear pore complex protein Nup155 OS=Homo sapiens OX=9606 GN=NUP155 PE=1 SV=1	NUP155	0.014	2.111	1	1	1	1	1	1391	155.1	6.16	0	1
Q5VV67	Peroxisome proliferator-activated receptor gamma coactivator-related protein 1 OS=Homo sapiens OX=9606 GN=PPRC1 PE=1 SV=1	PPRC1	0.014	2.109	1	1	1	1	1	1664	177.4	6.51	0	1
Q9BZX2	Uridine-cytidine kinase 2 OS=Homo sapiens OX=9606 GN=UCK2 PE=1 SV=1	UCK2	0.014	2.1	3	1	1	1	1	261	29.3	6.7	0	1
Q86YR5	G-protein-signaling modulator 1 OS=Homo sapiens OX=9606 GN=GPSM1 PE=1 SV=2	GPSM1	0.014	2.092	1	1	1	1	1	675	74.5	6.54	0	1
Q9HD45	Transmembrane 9 superfamily member 3 OS=Homo sapiens OX=9606 GN=TM9SF3 PE=1 SV=2	TM9SF3	0.016	2.068	1	1	1	1	1	589	67.8	7.21	18	1
Q8IWJ2	GRIP and coiled-coil domain-containing protein 2 OS=Homo sapiens OX=9606 GN=GCC2 PE=1 SV=4	GCC2	0.018	2.033	1	1	1	1	1	1684	195.8	5.14	0	1
Q7Z4H3	5'-deoxynucleotidase HDDC2 OS=Homo sapiens OX=9606 GN=HDDC2 PE=1 SV=1	HDDC2	0.018	2.018	3	1	1	1	1	204	23.4	5.49	38	1
O43759	Synaptogyrin-1 OS=Homo sapiens OX=9606 GN=SYNGR1 PE=1 SV=2	SYNGR1	0.019	1.98	5	1	1	1	1	233	25.4	4.68	0	1
Q9NPL8	Complex I assembly factor TIMMDC1, mitochondrial OS=Homo sapiens OX=9606 GN=TIMMDC1 PE=1 SV=2	TIMMDC1	0.019	1.973	3	1	1	1	1	285	32.2	8.5	0	1
Q9UBU9	Nuclear RNA export factor 1 OS=Homo sapiens OX=9606 GN=NXF1 PE=1 SV=1	NXF1	0.019	1.966	1	1	1	1	1	619	70.1	8.51	28	1
Q8WTT2	Nucleolar complex protein 3 homolog OS=Homo sapiens OX=9606 GN=NOC3L PE=1 SV=1	NOC3L	0.019	1.909	1	1	1	1	1	800	92.5	9.17	21	1
Q16775	Hydroxyacylglutathione hydrolase, mitochondrial OS=Homo sapiens OX=9606 GN=HAGH PE=1 SV=2	HAGH	0.019	1.895	3	1	1	1	1	308	33.8	8.12	0	1
Q10570	Cleavage and polyadenylation specificity factor subunit 1 OS=Homo sapiens OX=9606 GN=CPSF1 PE=1 SV=2	CPSF1	0.019	1.892	1	1	1	1	1	1443	160.8	6.4	19	1
Q9P258	Protein RCC2 OS=Homo sapiens OX=9606 GN=RCC2 PE=1 SV=2	RCC2	0.019	1.891	1	1	1	1	1	522	56	8.78	0	1
Q01813	ATP-dependent 6-phosphofructokinase, platelet type OS=Homo sapiens OX=9606 GN=PFKP PE=1 SV=2	PFKP	0.019	1.879	1	1	1	1	1	784	85.5	7.55	0	1
O75794	Cell division cycle protein 123 homolog OS=Homo sapiens OX=9606 GN=CDC123 PE=1 SV=1	CDC123	0.019	1.872	3	1	1	1	1	336	39.1	4.81	13	1
P50747	Biotin--protein ligase OS=Homo sapiens OX=9606 GN=HLCS PE=1 SV=1	HLCS	0.021	1.867	1	1	1	1	1	726	80.7	5.62	16	1
Q15048	Leucine-rich repeat-containing protein 14 OS=Homo sapiens OX=9606 GN=LRRC14 PE=1 SV=1	LRRC14	0.021	1.86	2	1	1	1	1	493	54.5	6.9	18	1
Q8TDN6	Ribosome biogenesis protein BRX1 homolog OS=Homo sapiens OX=9606 GN=BRIX1 PE=1 SV=2	BRIX1	0.021	1.852	2	1	1	1	1	353	41.4	9.92	39	1
Q9BV20	Methylthioribose-1-phosphate isomerase OS=Homo sapiens OX=9606 GN=MRI1 PE=1 SV=1	MRI1	0.021	1.796	4	1	1	1	1	369	39.1	6.3	15	1
P24752	Acetyl-CoA acetyltransferase, mitochondrial OS=Homo sapiens OX=9606 GN=ACAT1 PE=1 SV=1	ACAT1	0.023	1.768	4	1	1	1	1	427	45.2	8.85	0	1
Q8IWX8	Calcium homeostasis endoplasmic reticulum protein OS=Homo sapiens OX=9606 GN=CHERP PE=1 SV=3	CHERP	0.024	1.752	1	1	1	1	1	916	103.6	9.04	0	1
Q13131	5'-AMP-activated protein kinase catalytic subunit alpha-1 OS=Homo sapiens OX=9606 GN=PRKAA1 PE=1 SV=4	PRKAA1	0.029	1.666	2	1	1	1	1	559	64	8.12	0	1
Q96RP9	Elongation factor G, mitochondrial OS=Homo sapiens OX=9606 GN=GFM1 PE=1 SV=2	GFM1	0.03	1.605	1	1	1	1	1	751	83.4	7.01	22	1
P20340	Ras-related protein Rab-6A OS=Homo sapiens OX=9606 GN=RAB6A PE=1 SV=3	RAB6A	0.03	1.576	4	1	1	1	1	208	23.6	5.54	0	1
Q99497	Parkinson disease protein 7 OS=Homo sapiens OX=9606 GN=PARK7 PE=1 SV=2	PARK7	0.03	1.573	4	1	1	1	1	189	19.9	6.79	26	1
P10071	Transcriptional activator GLI3 OS=Homo sapiens OX=9606 GN=GLI3 PE=1 SV=6	GLI3	0.031	1.564	1	1	1	1	1	1580	169.8	7.4	32	1
Q5T6V5	Queuosine salvage protein OS=Homo sapiens OX=9606 GN=C9orf64 PE=1 SV=1	C9orf64	0.031	1.563	2	1	1	1	1	341	39	5.88	27	1
Q6ZMU5	Tripartite motif-containing protein 72 OS=Homo sapiens OX=9606 GN=TRIM72 PE=1 SV=2	TRIM72	0.032	1.521	3	1	1	1	1	477	52.7	6.48	0	1
Q15437	Protein transport protein Sec23B OS=Homo sapiens OX=9606 GN=SEC23B PE=1 SV=2	SEC23B	0.032	1.508	1	1	1	1	1	767	86.4	6.89	23	1
P07196	Neurofilament light polypeptide OS=Homo sapiens OX=9606 GN=NEFL PE=1 SV=3	NEFL	0.034	1.462	3	1	1	1	1	543	61.5	4.65	0	1
O75147	Obscurin-like protein 1 OS=Homo sapiens OX=9606 GN=OBSL1 PE=1 SV=4	OBSL1	0.034	1.444	0	1	1	1	1	1896	206.8	5.63	0	1
P04628	Proto-oncogene Wnt-1 OS=Homo sapiens OX=9606 GN=WNT1 PE=1 SV=1	WNT1	0.034	1.397	2	1	1	1	1	370	41	8.88	0	1
Q9UKR5	Ergosterol biosynthetic protein 28 homolog OS=Homo sapiens OX=9606 GN=ERG28 PE=1 SV=1	ERG28	0.034	1.389	6	1	1	1	1	140	15.9	9.83	0	1
Q9NW13	RNA-binding protein 28 OS=Homo sapiens OX=9606 GN=RBM28 PE=1 SV=3	RBM28	0.035	1.383	1	1	1	1	1	759	85.7	9.22	0	1
O15116	U6 snRNA-associated Sm-like protein LSm1 OS=Homo sapiens OX=9606 GN=LSM1 PE=1 SV=1	LSM1	0.038	1.311	5	1	1	1	1	133	15.2	5.22	22	1
Q8IZQ1	WD repeat and FYVE domain-containing protein 3 OS=Homo sapiens OX=9606 GN=WDFY3 PE=1 SV=2	WDFY3	0.044	1.184	0	1	1	1	1	3526	395	6.76	15	1
Q7Z2K8	G protein-regulated inducer of neurite outgrowth 1 OS=Homo sapiens OX=9606 GN=GPRIN1 PE=1 SV=2	GPRIN1	0.046	1.11	1	1	1	1	1	1008	102.3	8.06	32	1
Q9UM00	Calcium load-activated calcium channel OS=Homo sapiens OX=9606 GN=TMCO1 PE=1 SV=2	TMCO1	0.049	1.064	3	1	1	1	1	239	27.1	10.26	37	1
Q8WYL5	Protein phosphatase Slingshot homolog 1 OS=Homo sapiens OX=9606 GN=SSH1 PE=1 SV=2	SSH1	0.053	1.024	1	1	1	1	1	1049	115.4	6.25	0	1
Q9HCM2	Plexin-A4 OS=Homo sapiens OX=9606 GN=PLXNA4 PE=1 SV=4	PLXNA4	0.055	0.998	0	1	1	1	1	1894	212.3	6.86	0	1
Q8NEZ4	Histone-lysine N-methyltransferase 2C OS=Homo sapiens OX=9606 GN=KMT2C PE=1 SV=3	KMT2C	0.055	0.983	0	1	1	1	1	4911	541	6.49	0	1
Q6ZRQ5	Protein MMS22-like OS=Homo sapiens OX=9606 GN=MMS22L PE=1 SV=3	MMS22L	0.06	0.934	1	1	1	1	1	1243	142.2	7.12	0	1
Q8TCY9	Up-regulator of cell proliferation OS=Homo sapiens OX=9606 GN=URGCP PE=1 SV=2	URGCP	0.061	0.893	1	1	1	1	1	931	104.9	6.42	0	1
P53396	ATP-citrate synthase OS=Homo sapiens OX=9606 GN=ACLY PE=1 SV=3	ACLY	0.064	0.843	1	1	1	1	1	1101	120.8	7.33	28	1
Q8IWA0	WD repeat-containing protein 75 OS=Homo sapiens OX=9606 GN=WDR75 PE=1 SV=1	WDR75	0.065	0.832	1	1	1	1	1	830	94.4	5.96	0	1
Q6PJF5	Inactive rhomboid protein 2 OS=Homo sapiens OX=9606 GN=RHBDF2 PE=1 SV=2	RHBDF2	0.07	0.752	1	1	1	1	1	856	96.6	8.82	15	1
A6NHQ4	Elongin BC and Polycomb repressive complex 2-associated protein OS=Homo sapiens OX=9606 GN=EPOP PE=1 SV=1	EPOP	0.07	0.747	3	1	1	1	1	379	39.3	9.64	0	1
O95817	BAG family molecular chaperone regulator 3 OS=Homo sapiens OX=9606 GN=BAG3 PE=1 SV=3	BAG3	0.071	0.727	2	1	1	1	1	575	61.6	6.95	23	1
O60383	Growth/differentiation factor 9 OS=Homo sapiens OX=9606 GN=GDF9 PE=1 SV=1	GDF9	0.071	0.724	2	1	1	1	1	454	51.4	9.01	0	1
Q8N0W5	IQ domain-containing protein K OS=Homo sapiens OX=9606 GN=IQCK PE=2 SV=1	IQCK	0.082	0.69	5	1	1	1	1	287	33.3	8.21	0	1
Q8TAT2	Fibroblast growth factor-binding protein 3 OS=Homo sapiens OX=9606 GN=FGFBP3 PE=1 SV=1	FGFBP3	0.083	0.687	3	1	1	1	1	258	27.6	9.91	19	1
Q9C037	E3 ubiquitin-protein ligase TRIM4 OS=Homo sapiens OX=9606 GN=TRIM4 PE=1 SV=2	TRIM4	0.087	0.665	2	1	1	1	1	500	57.4	8.1	0	1
P12821	Angiotensin-converting enzyme OS=Homo sapiens OX=9606 GN=ACE PE=1 SV=1	ACE	0.091	0.638	1	1	1	1	1	1306	149.6	6.39	0	1
O15258	Protein RER1 OS=Homo sapiens OX=9606 GN=RER1 PE=1 SV=1	RER1	0.099	0.588	4	1	1	1	1	196	22.9	9.54	0	1
Q96M42	Putative uncharacterized protein encoded by LINC00479 OS=Homo sapiens OX=9606 GN=LINC00479 PE=5 SV=2	LINC00479	0.099	0.588	5	1	1	1	1	142	15.2	8	0	1
Q9Y5P6	Mannose-1-phosphate guanyltransferase beta OS=Homo sapiens OX=9606 GN=GMPPB PE=1 SV=2	GMPPB	0.111	0.541	3	1	1	1	1	360	39.8	6.61	22	1
Q96CW1	AP-2 complex subunit mu OS=Homo sapiens OX=9606 GN=AP2M1 PE=1 SV=2	AP2M1	0.113	0.531	2	1	1	1	1	435	49.6	9.54	26	1
Q9H7E9	UPF0488 protein C8orf33 OS=Homo sapiens OX=9606 GN=C8orf33 PE=1 SV=1	C8orf33	0.113	0.53	6	1	1	1	1	229	25	9.95	14	1
A0A0J9YXQ4	Paraneoplastic antigen Ma6E OS=Homo sapiens OX=9606 GN=PNMA6E PE=4 SV=1	PNMA6E	0.115	0.514	1	1	1	1	1	647	65.1	4.63	0	1
Q5SQS7	SH2 domain-containing protein 4B OS=Homo sapiens OX=9606 GN=SH2D4B PE=2 SV=1	SH2D4B	0.115	0.51	2	1	1	1	1	431	51.2	6.23	0	1
Q86WI3	Protein NLRC5 OS=Homo sapiens OX=9606 GN=NLRC5 PE=1 SV=3	NLRC5	0.119	0.498	0	1	1	1	1	1866	204.5	6.44	0	1
Q9HAT2	Sialate O-acetylesterase OS=Homo sapiens OX=9606 GN=SIAE PE=1 SV=1	SIAE	0.117	0.498	1	1	1	1	1	523	58.3	7.33	0	1
O75592	E3 ubiquitin-protein ligase MYCBP2 OS=Homo sapiens OX=9606 GN=MYCBP2 PE=1 SV=4	MYCBP2	0.126	0.488	0	1	1	1	1	4678	513.3	7.02	0	1
Q14126	Desmoglein-2 OS=Homo sapiens OX=9606 GN=DSG2 PE=1 SV=2	DSG2	0.13	0.466	2	1	1	1	1	1118	122.2	5.24	0	1
Q96PU4	E3 ubiquitin-protein ligase UHRF2 OS=Homo sapiens OX=9606 GN=UHRF2 PE=1 SV=1	UHRF2	0.137	0.439	2	1	1	1	1	802	89.9	8.21	0	1
Q13443	Disintegrin and metalloproteinase domain-containing protein 9 OS=Homo sapiens OX=9606 GN=ADAM9 PE=1 SV=1	ADAM9	0.138	0.436	1	1	1	1	1	819	90.5	7.52	0	1
O94913	Pre-mRNA cleavage complex 2 protein Pcf11 OS=Homo sapiens OX=9606 GN=PCF11 PE=1 SV=3	PCF11	0.138	0.436	1	1	1	1	1	1555	172.9	8.48	0	1
