# Supplementary material for: Histone chaperone ASF1 acts with RIF1 to promote DNA end joining in BRCA1-deficient cells
Source: J Biol Chem. 2022 Apr 25;298(6):101979. doi: 10.1016/j.jbc.2022.101979 (PMC9127577; doi:10.1016/j.jbc.2022.101979)
Supplement: Supplementary Table S3 [file mmc3.xlsx]

## Sheet: Proteins
Accession	Description	Prey	Exp. q-value: Combined	Sum PEP Score	Coverage [%]	# Peptides	# PSMs	# Unique Peptides	# Protein Groups	# AAs	MW [kDa]	calc. pI	Score Mascot: Mascot	# Peptides (by Search Engine): Mascot
Q13085	Acetyl-CoA carboxylase 1 OS=Homo sapiens OX=9606 GN=ACACA PE=1 SV=2	ACACA	0	2386.07	53	126	915	111	1	2346	265.4	6.37	32354	126
Q8TEX9	Importin-4 OS=Homo sapiens OX=9606 GN=IPO4 PE=1 SV=2	IPO4	0	1166.89	51	45	520	45	1	1081	118.6	4.96	20463	45
P11498	Pyruvate carboxylase, mitochondrial OS=Homo sapiens OX=9606 GN=PC PE=1 SV=2	PC	0	854.007	54	47	238	47	1	1178	129.6	6.84	8958	47
Q9HCC0	Methylcrotonoyl-CoA carboxylase beta chain, mitochondrial OS=Homo sapiens OX=9606 GN=MCCC2 PE=1 SV=1	MCCC2	0	486.35	55	27	199	27	1	563	61.3	7.68	7457	27
Q9NVP2	Histone chaperone ASF1B OS=Homo sapiens OX=9606 GN=ASF1B PE=1 SV=1	ASF1B	0	187.582	48	6	192	6	1	202	22.4	4.56	8783	6
P52272	Heterogeneous nuclear ribonucleoprotein M OS=Homo sapiens OX=9606 GN=HNRNPM PE=1 SV=3	HNRNPM	0	603.833	58	34	187	34	1	730	77.5	8.7	6615	34
Q86UE8	Serine/threonine-protein kinase tousled-like 2 OS=Homo sapiens OX=9606 GN=TLK2 PE=1 SV=2	TLK2	0	381.919	36	24	183	16	1	772	87.6	8.41	5167	24
Q96RQ3	Methylcrotonoyl-CoA carboxylase subunit alpha, mitochondrial OS=Homo sapiens OX=9606 GN=MCCC1 PE=1 SV=3	MCCC1	0	509.453	43	26	182	26	1	725	80.4	7.78	6437	26
P05165	Propionyl-CoA carboxylase alpha chain, mitochondrial OS=Homo sapiens OX=9606 GN=PCCA PE=1 SV=4	PCCA	0	669.96	50	38	181	38	1	728	80	7.52	6446	38
P07437	Tubulin beta chain OS=Homo sapiens OX=9606 GN=TUBB PE=1 SV=2	TUBB	0	385.6	47	21	177	4	1	444	49.6	4.89	6150	21
P68371	Tubulin beta-4B chain OS=Homo sapiens OX=9606 GN=TUBB4B PE=1 SV=1	TUBB4B	0	358.134	47	20	164	1	1	445	49.8	4.89	5272	20
P04350	Tubulin beta-4A chain OS=Homo sapiens OX=9606 GN=TUBB4A PE=1 SV=2	TUBB4A	0	281.12	43	16	143	2	1	444	49.6	4.88	4564	16
O60610	Protein diaphanous homolog 1 OS=Homo sapiens OX=9606 GN=DIAPH1 PE=1 SV=2	DIAPH1	0	512.849	31	39	142	39	1	1272	141.3	5.41	4096	39
P62805	Histone H4 OS=Homo sapiens OX=9606 GN=H4C1 PE=1 SV=2	H4C1	0	234.572	57	11	142	11	1	103	11.4	11.36	5058	11
Q9BVA1	Tubulin beta-2B chain OS=Homo sapiens OX=9606 GN=TUBB2B PE=1 SV=1	TUBB2B	0	336.525	45	19	141	1	1	445	49.9	4.89	4583	19
Q13885	Tubulin beta-2A chain OS=Homo sapiens OX=9606 GN=TUBB2A PE=1 SV=1	TUBB2A	0	340.284	46	19	140	1	1	445	49.9	4.89	4601	19
O00763	Acetyl-CoA carboxylase 2 OS=Homo sapiens OX=9606 GN=ACACB PE=1 SV=3	ACACB	0	538.513	23	47	137	32	1	2458	276.4	6.49	4192	47
P05166	Propionyl-CoA carboxylase beta chain, mitochondrial OS=Homo sapiens OX=9606 GN=PCCB PE=1 SV=3	PCCB	0	413.025	54	24	132	24	1	539	58.2	7.64	4961	24
P68366	Tubulin alpha-4A chain OS=Homo sapiens OX=9606 GN=TUBA4A PE=1 SV=1	TUBA4A	0	232.37	33	13	120	3	1	448	49.9	5.06	4585	13
P49321	Nuclear autoantigenic sperm protein OS=Homo sapiens OX=9606 GN=NASP PE=1 SV=2	NASP	0	291.276	21	15	118	15	1	788	85.2	4.3	6175	15
Q71U36	Tubulin alpha-1A chain OS=Homo sapiens OX=9606 GN=TUBA1A PE=1 SV=1	TUBA1A	0	272.17	41	16	116	6	1	451	50.1	5.06	4029	16
P42694	Probable helicase with zinc finger domain OS=Homo sapiens OX=9606 GN=HELZ PE=1 SV=2	HELZ	0	517.132	33	48	114	48	1	1942	218.8	7.42	3151	48
P35658	Nuclear pore complex protein Nup214 OS=Homo sapiens OX=9606 GN=NUP214 PE=1 SV=2	NUP214	0	592.198	31	43	107	43	1	2090	213.5	7.47	3251	43
Q9UKI8	Serine/threonine-protein kinase tousled-like 1 OS=Homo sapiens OX=9606 GN=TLK1 PE=1 SV=2	TLK1	0	338.194	35	22	97	14	1	766	86.6	8.72	2831	22
P25705	ATP synthase subunit alpha, mitochondrial OS=Homo sapiens OX=9606 GN=ATP5F1A PE=1 SV=1	ATP5F1A	0	308.772	54	25	96	25	1	553	59.7	9.13	3942	25
P05141	ADP/ATP translocase 2 OS=Homo sapiens OX=9606 GN=SLC25A5 PE=1 SV=7	SLC25A5	0	135.568	42	15	95	5	1	298	32.8	9.69	2396	15
Q9BUF5	Tubulin beta-6 chain OS=Homo sapiens OX=9606 GN=TUBB6 PE=1 SV=1	TUBB6	0	197.762	38	14	86	6	1	446	49.8	4.88	2796	14
P0DMV9	Heat shock 70 kDa protein 1B OS=Homo sapiens OX=9606 GN=HSPA1B PE=1 SV=1	HSPA1B	0	273.324	39	19	76	17	1	641	70	5.66	2901	19
P11142	Heat shock cognate 71 kDa protein OS=Homo sapiens OX=9606 GN=HSPA8 PE=1 SV=1	HSPA8	0	309.417	37	21	74	19	1	646	70.9	5.52	2372	21
P12236	ADP/ATP translocase 3 OS=Homo sapiens OX=9606 GN=SLC25A6 PE=1 SV=4	SLC25A6	0	131.456	43	14	74	3	1	298	32.8	9.74	1515	14
P10809	60 kDa heat shock protein, mitochondrial OS=Homo sapiens OX=9606 GN=HSPD1 PE=1 SV=2	HSPD1	0	350.001	45	24	73	24	1	573	61	5.87	2763	24
P68104	Elongation factor 1-alpha 1 OS=Homo sapiens OX=9606 GN=EEF1A1 PE=1 SV=1	EEF1A1	0	215.291	38	15	71	15	1	462	50.1	9.01	1832	15
Q5UIP0	Telomere-associated protein RIF1 OS=Homo sapiens OX=9606 GN=RIF1 PE=1 SV=2	RIF1	0	348.675	21	39	67	39	1	2472	274.3	5.52	1729	39
Q13112	Chromatin assembly factor 1 subunit B OS=Homo sapiens OX=9606 GN=CHAF1B PE=1 SV=1	CHAF1B	0	129.113	27	16	65	16	1	559	61.5	7.5	2127	16
P78527	DNA-dependent protein kinase catalytic subunit OS=Homo sapiens OX=9606 GN=PRKDC PE=1 SV=3	PRKDC	0	341.707	15	51	64	51	1	4128	468.8	7.12	1783	51
P48643	T-complex protein 1 subunit epsilon OS=Homo sapiens OX=9606 GN=CCT5 PE=1 SV=1	CCT5	0	266.642	45	23	62	23	1	541	59.6	5.66	2003	23
Q8IWY9	Codanin-1 OS=Homo sapiens OX=9606 GN=CDAN1 PE=1 SV=4	CDAN1	0	255.828	26	28	60	28	1	1227	134	6.77	2422	28
Q6ZU65	Ubinuclein-2 OS=Homo sapiens OX=9606 GN=UBN2 PE=1 SV=2	UBN2	0	250.9	26	26	60	26	1	1347	146	9.19	1466	26
P11586	C-1-tetrahydrofolate synthase, cytoplasmic OS=Homo sapiens OX=9606 GN=MTHFD1 PE=1 SV=3	MTHFD1	0	262.142	39	30	59	30	1	935	101.5	7.3	1874	30
P12235	ADP/ATP translocase 1 OS=Homo sapiens OX=9606 GN=SLC25A4 PE=1 SV=4	SLC25A4	0	113.42	34	12	58	2	1	298	33	9.76	1161	12
P11182	Lipoamide acyltransferase component of branched-chain alpha-keto acid dehydrogenase complex, mitochondrial OS=Homo sapiens OX=9606 GN=DBT PE=1 SV=3	DBT	0	220.489	45	17	56	17	1	482	53.5	8.51	1296	17
Q13111	Chromatin assembly factor 1 subunit A OS=Homo sapiens OX=9606 GN=CHAF1A PE=1 SV=3	CHAF1A	0	221.874	19	18	54	18	1	956	106.8	5.94	1609	18
Q16576	Histone-binding protein RBBP7 OS=Homo sapiens OX=9606 GN=RBBP7 PE=1 SV=1	RBBP7	0	152.776	44	12	54	6	1	425	47.8	5.05	1494	12
P17987	T-complex protein 1 subunit alpha OS=Homo sapiens OX=9606 GN=TCP1 PE=1 SV=1	TCP1	0	236.692	41	18	50	18	1	556	60.3	6.11	1955	18
P23396	40S ribosomal protein S3 OS=Homo sapiens OX=9606 GN=RPS3 PE=1 SV=2	RPS3	0	205.74	69	21	49	21	1	243	26.7	9.66	1282	21
Q14671	Pumilio homolog 1 OS=Homo sapiens OX=9606 GN=PUM1 PE=1 SV=3	PUM1	0	237.641	20	21	47	19	1	1186	126.4	6.84	1550	21
Q09028	Histone-binding protein RBBP4 OS=Homo sapiens OX=9606 GN=RBBP4 PE=1 SV=3	RBBP4	0	158.146	43	12	47	6	1	425	47.6	4.89	1298	12
O14929	Histone acetyltransferase type B catalytic subunit OS=Homo sapiens OX=9606 GN=HAT1 PE=1 SV=1	HAT1	0	212.115	42	12	45	12	1	419	49.5	5.69	1859	12
P68032	Actin, alpha cardiac muscle 1 OS=Homo sapiens OX=9606 GN=ACTC1 PE=1 SV=1	ACTC1	0	100.787	27	10	45	2	1	377	42	5.39	1125	10
Q14157	Ubiquitin-associated protein 2-like OS=Homo sapiens OX=9606 GN=UBAP2L PE=1 SV=2	UBAP2L	0	234.597	24	14	43	14	1	1087	114.5	7.11	1575	14
Q00839	Heterogeneous nuclear ribonucleoprotein U OS=Homo sapiens OX=9606 GN=HNRNPU PE=1 SV=6	HNRNPU	0	187.112	22	18	43	18	1	825	90.5	6	1461	18
P78406	mRNA export factor OS=Homo sapiens OX=9606 GN=RAE1 PE=1 SV=1	RAE1	0	191.938	35	11	42	11	1	368	40.9	7.83	1607	11
P52948	Nuclear pore complex protein Nup98-Nup96 OS=Homo sapiens OX=9606 GN=NUP98 PE=1 SV=4	NUP98	0	195.681	12	15	41	15	1	1817	197.5	6.4	1597	15
Q08211	ATP-dependent RNA helicase A OS=Homo sapiens OX=9606 GN=DHX9 PE=1 SV=4	DHX9	0	191.869	20	21	41	21	1	1270	140.9	6.84	1046	21
P33993	DNA replication licensing factor MCM7 OS=Homo sapiens OX=9606 GN=MCM7 PE=1 SV=4	MCM7	0	221.511	43	21	40	21	1	719	81.3	6.46	1236	21
Q8IWZ3	Ankyrin repeat and KH domain-containing protein 1 OS=Homo sapiens OX=9606 GN=ANKHD1 PE=1 SV=1	ANKHD1	0	210.561	15	27	39	20	1	2542	269.3	5.73	1113	27
Q6Y7W6	GRB10-interacting GYF protein 2 OS=Homo sapiens OX=9606 GN=GIGYF2 PE=1 SV=1	GIGYF2	0	227.407	18	19	38	19	1	1299	150	5.54	1285	19
P06733	Alpha-enolase OS=Homo sapiens OX=9606 GN=ENO1 PE=1 SV=2	ENO1	0	168.493	35	11	38	11	1	434	47.1	7.39	1532	11
P84243	Histone H3.3 OS=Homo sapiens OX=9606 GN=H3-3A PE=1 SV=2	H3-3A	0	23.244	26	5	38	3	1	136	15.3	11.27	917	5
P19338	Nucleolin OS=Homo sapiens OX=9606 GN=NCL PE=1 SV=3	NCL	0	214.233	28	19	37	19	1	710	76.6	4.7	1249	19
P49411	Elongation factor Tu, mitochondrial OS=Homo sapiens OX=9606 GN=TUFM PE=1 SV=2	TUFM	0	198.442	44	17	37	17	1	452	49.5	7.61	1177	17
P28340	DNA polymerase delta catalytic subunit OS=Homo sapiens OX=9606 GN=POLD1 PE=1 SV=2	POLD1	0	158.513	25	23	34	22	1	1107	123.6	7.03	933	23
P62277	40S ribosomal protein S13 OS=Homo sapiens OX=9606 GN=RPS13 PE=1 SV=2	RPS13	0	87.661	50	11	34	11	1	151	17.2	10.54	684	11
P61247	40S ribosomal protein S3a OS=Homo sapiens OX=9606 GN=RPS3A PE=1 SV=2	RPS3A	0	65.228	31	11	34	11	1	264	29.9	9.73	720	11
P25398	40S ribosomal protein S12 OS=Homo sapiens OX=9606 GN=RPS12 PE=1 SV=3	RPS12	0	59.359	34	4	34	4	1	132	14.5	7.21	1009	4
Q99567	Nuclear pore complex protein Nup88 OS=Homo sapiens OX=9606 GN=NUP88 PE=1 SV=2	NUP88	0	165.526	27	14	33	14	1	741	83.5	5.69	1070	14
P62701	40S ribosomal protein S4, X isoform OS=Homo sapiens OX=9606 GN=RPS4X PE=1 SV=2	RPS4X	0	108.933	40	12	33	12	1	263	29.6	10.15	612	12
Q9Y285	Phenylalanine--tRNA ligase alpha subunit OS=Homo sapiens OX=9606 GN=FARSA PE=1 SV=3	FARSA	0	175.6	46	16	32	16	1	508	57.5	7.8	928	16
P54198	Protein HIRA OS=Homo sapiens OX=9606 GN=HIRA PE=1 SV=2	HIRA	0	160.814	21	16	32	16	1	1017	111.8	8.07	1082	16
Q9NR30	Nucleolar RNA helicase 2 OS=Homo sapiens OX=9606 GN=DDX21 PE=1 SV=5	DDX21	0	131.308	23	16	32	14	1	783	87.3	9.28	684	16
P41250	Glycine--tRNA ligase OS=Homo sapiens OX=9606 GN=GARS1 PE=1 SV=3	GARS1	0	154.753	29	16	31	16	1	739	83.1	7.03	780	16
P16403	Histone H1.2 OS=Homo sapiens OX=9606 GN=H1-2 PE=1 SV=2	H1-2	0	104.819	28	10	30	3	1	213	21.4	10.93	870	10
Q02878	60S ribosomal protein L6 OS=Homo sapiens OX=9606 GN=RPL6 PE=1 SV=3	RPL6	0	90.223	35	12	29	12	1	288	32.7	10.58	1182	12
P49368	T-complex protein 1 subunit gamma OS=Homo sapiens OX=9606 GN=CCT3 PE=1 SV=4	CCT3	0	138.905	31	13	28	13	1	545	60.5	6.49	955	13
Q9Y6J0	Calcineurin-binding protein cabin-1 OS=Homo sapiens OX=9606 GN=CABIN1 PE=1 SV=1	CABIN1	0	124.633	10	19	28	19	1	2220	246.2	6.02	520	19
P06748	Nucleophosmin OS=Homo sapiens OX=9606 GN=NPM1 PE=1 SV=2	NPM1	0	121.039	33	7	28	7	1	294	32.6	4.78	1171	7
P09651	Heterogeneous nuclear ribonucleoprotein A1 OS=Homo sapiens OX=9606 GN=HNRNPA1 PE=1 SV=5	HNRNPA1	0	116.745	30	10	27	8	1	372	38.7	9.13	947	10
P13639	Elongation factor 2 OS=Homo sapiens OX=9606 GN=EEF2 PE=1 SV=4	EEF2	0	108.226	20	15	27	14	1	858	95.3	6.83	573	15
O43175	D-3-phosphoglycerate dehydrogenase OS=Homo sapiens OX=9606 GN=PHGDH PE=1 SV=4	PHGDH	0	126.748	30	12	26	12	1	533	56.6	6.71	754	12
Q9BQG0	Myb-binding protein 1A OS=Homo sapiens OX=9606 GN=MYBBP1A PE=1 SV=2	MYBBP1A	0	158.639	17	18	25	18	1	1328	148.8	9.28	999	18
P31943	Heterogeneous nuclear ribonucleoprotein H OS=Homo sapiens OX=9606 GN=HNRNPH1 PE=1 SV=4	HNRNPH1	0	108.212	23	7	25	3	1	449	49.2	6.3	1094	7
Q12906	Interleukin enhancer-binding factor 3 OS=Homo sapiens OX=9606 GN=ILF3 PE=1 SV=3	ILF3	0	104.578	17	13	25	13	1	894	95.3	8.76	733	13
P15880	40S ribosomal protein S2 OS=Homo sapiens OX=9606 GN=RPS2 PE=1 SV=2	RPS2	0	90.497	38	11	25	11	1	293	31.3	10.24	493	11
Q02978	Mitochondrial 2-oxoglutarate/malate carrier protein OS=Homo sapiens OX=9606 GN=SLC25A11 PE=1 SV=3	SLC25A11	0	83.892	46	11	25	11	1	314	34	9.91	667	11
P18124	60S ribosomal protein L7 OS=Homo sapiens OX=9606 GN=RPL7 PE=1 SV=1	RPL7	0	62.531	31	11	25	11	1	248	29.2	10.65	450	11
P10412	Histone H1.4 OS=Homo sapiens OX=9606 GN=H1-4 PE=1 SV=2	H1-4	0	81.345	26	9	24	2	1	219	21.9	11.03	792	9
P46781	40S ribosomal protein S9 OS=Homo sapiens OX=9606 GN=RPS9 PE=1 SV=3	RPS9	0	51.048	41	11	24	11	1	194	22.6	10.65	314	11
P11021	Endoplasmic reticulum chaperone BiP OS=Homo sapiens OX=9606 GN=HSPA5 PE=1 SV=2	HSPA5	0	137.975	29	15	23	14	1	654	72.3	5.16	711	15
Q12905	Interleukin enhancer-binding factor 2 OS=Homo sapiens OX=9606 GN=ILF2 PE=1 SV=2	ILF2	0	116.961	33	9	23	9	1	390	43	5.26	871	9
P50991	T-complex protein 1 subunit delta OS=Homo sapiens OX=9606 GN=CCT4 PE=1 SV=4	CCT4	0	112.391	26	11	23	11	1	539	57.9	7.83	762	11
P08238	Heat shock protein HSP 90-beta OS=Homo sapiens OX=9606 GN=HSP90AB1 PE=1 SV=4	HSP90AB1	0	104.431	21	14	23	8	1	724	83.2	5.03	802	14
P49736	DNA replication licensing factor MCM2 OS=Homo sapiens OX=9606 GN=MCM2 PE=1 SV=4	MCM2	0	95.866	17	13	23	13	1	904	101.8	5.52	752	13
P38646	Stress-70 protein, mitochondrial OS=Homo sapiens OX=9606 GN=HSPA9 PE=1 SV=2	HSPA9	0	108.007	22	12	22	12	1	679	73.6	6.16	979	12
P49792	E3 SUMO-protein ligase RanBP2 OS=Homo sapiens OX=9606 GN=RANBP2 PE=1 SV=2	RANBP2	0	106.16	7	18	22	18	1	3224	358	6.2	595	18
P11310	Medium-chain specific acyl-CoA dehydrogenase, mitochondrial OS=Homo sapiens OX=9606 GN=ACADM PE=1 SV=1	ACADM	0	99.557	30	11	22	11	1	421	46.6	8.37	571	11
P27708	CAD protein OS=Homo sapiens OX=9606 GN=CAD PE=1 SV=3	CAD	0	98.383	9	18	22	17	1	2225	242.8	6.46	561	18
P17844	Probable ATP-dependent RNA helicase DDX5 OS=Homo sapiens OX=9606 GN=DDX5 PE=1 SV=1	DDX5	0	97.862	30	15	22	12	1	614	69.1	8.92	532	15
Q6FI13	Histone H2A type 2-A OS=Homo sapiens OX=9606 GN=H2AC18 PE=1 SV=3	H2AC18	0	62.021	58	6	22	3	1	130	14.1	10.9	457	6
Q5TEC6	Histone HIST2H3PS2 OS=Homo sapiens OX=9606 GN=H3-2 PE=1 SV=1	H3-2	0	8.937	20	3	22	1	1	136	15.4	11.27	628	3
Q9Y2V0	CDAN1-interacting nuclease 1 OS=Homo sapiens OX=9606 GN=CDIN1 PE=1 SV=2	CDIN1	0	151.205	40	8	21	8	1	281	32.2	6.62	792	8
P11802	Cyclin-dependent kinase 4 OS=Homo sapiens OX=9606 GN=CDK4 PE=1 SV=2	CDK4	0	134.588	44	10	21	9	1	303	33.7	7.01	695	10
P39023	60S ribosomal protein L3 OS=Homo sapiens OX=9606 GN=RPL3 PE=1 SV=2	RPL3	0	85.705	26	9	21	9	1	403	46.1	10.18	447	9
P18621	60S ribosomal protein L17 OS=Homo sapiens OX=9606 GN=RPL17 PE=1 SV=3	RPL17	0	64.341	37	7	21	7	1	184	21.4	10.17	262	7
P12004	Proliferating cell nuclear antigen OS=Homo sapiens OX=9606 GN=PCNA PE=1 SV=1	PCNA	0	47.767	31	7	21	7	1	261	28.8	4.69	531	7
Q15366	Poly(rC)-binding protein 2 OS=Homo sapiens OX=9606 GN=PCBP2 PE=1 SV=1	PCBP2	0	129.659	33	6	20	5	1	365	38.6	6.79	819	6
P11940	Polyadenylate-binding protein 1 OS=Homo sapiens OX=9606 GN=PABPC1 PE=1 SV=2	PABPC1	0	85.981	20	12	20	8	1	636	70.6	9.5	570	12
Q9UKV8	Protein argonaute-2 OS=Homo sapiens OX=9606 GN=AGO2 PE=1 SV=3	AGO2	0	85.076	16	11	20	9	1	859	97.1	9.19	686	11
O75179	Ankyrin repeat domain-containing protein 17 OS=Homo sapiens OX=9606 GN=ANKRD17 PE=1 SV=3	ANKRD17	0	82.531	6	12	20	5	1	2603	274.1	6.52	659	12
P11177	Pyruvate dehydrogenase E1 component subunit beta, mitochondrial OS=Homo sapiens OX=9606 GN=PDHB PE=1 SV=3	PDHB	0	66.344	24	8	20	8	1	359	39.2	6.65	564	8
O60814	Histone H2B type 1-K OS=Homo sapiens OX=9606 GN=H2BC12 PE=1 SV=3	H2BC12	0	56.16	27	4	20	4	1	126	13.9	10.32	1005	4
O76021	Ribosomal L1 domain-containing protein 1 OS=Homo sapiens OX=9606 GN=RSL1D1 PE=1 SV=3	RSL1D1	0	117.495	17	9	19	9	1	490	54.9	10.13	705	9
P06576	ATP synthase subunit beta, mitochondrial OS=Homo sapiens OX=9606 GN=ATP5F1B PE=1 SV=3	ATP5F1B	0	113.594	32	13	19	13	1	529	56.5	5.4	739	13
P62081	40S ribosomal protein S7 OS=Homo sapiens OX=9606 GN=RPS7 PE=1 SV=1	RPS7	0	90.979	44	10	19	10	1	194	22.1	10.1	458	10
P09622	Dihydrolipoyl dehydrogenase, mitochondrial OS=Homo sapiens OX=9606 GN=DLD PE=1 SV=2	DLD	0	84.397	24	11	19	11	1	509	54.1	7.85	401	11
P05388	60S acidic ribosomal protein P0 OS=Homo sapiens OX=9606 GN=RPLP0 PE=1 SV=1	RPLP0	0	76.442	33	7	19	7	1	317	34.3	5.97	640	7
O60506	Heterogeneous nuclear ribonucleoprotein Q OS=Homo sapiens OX=9606 GN=SYNCRIP PE=1 SV=2	SYNCRIP	0	75.09	18	8	19	6	1	623	69.6	8.59	483	8
P36578	60S ribosomal protein L4 OS=Homo sapiens OX=9606 GN=RPL4 PE=1 SV=5	RPL4	0	68.664	26	11	19	11	1	427	47.7	11.06	380	11
P62244	40S ribosomal protein S15a OS=Homo sapiens OX=9606 GN=RPS15A PE=1 SV=2	RPS15A	0	64.475	61	8	19	8	1	130	14.8	10.13	440	8
P04181	Ornithine aminotransferase, mitochondrial OS=Homo sapiens OX=9606 GN=OAT PE=1 SV=1	OAT	0	116.979	40	11	18	11	1	439	48.5	7.03	608	11
P61978	Heterogeneous nuclear ribonucleoprotein K OS=Homo sapiens OX=9606 GN=HNRNPK PE=1 SV=1	HNRNPK	0	82.911	29	11	18	11	1	463	50.9	5.54	411	11
O43390	Heterogeneous nuclear ribonucleoprotein R OS=Homo sapiens OX=9606 GN=HNRNPR PE=1 SV=1	HNRNPR	0	76.543	24	12	18	10	1	633	70.9	8.13	402	12
O14654	Insulin receptor substrate 4 OS=Homo sapiens OX=9606 GN=IRS4 PE=1 SV=1	IRS4	0	71.959	11	9	18	9	1	1257	133.7	8.44	643	9
Q06830	Peroxiredoxin-1 OS=Homo sapiens OX=9606 GN=PRDX1 PE=1 SV=1	PRDX1	0	58.058	44	11	18	8	1	199	22.1	8.13	393	11
P62847	40S ribosomal protein S24 OS=Homo sapiens OX=9606 GN=RPS24 PE=1 SV=1	RPS24	0	49.701	35	5	18	5	1	133	15.4	10.78	343	5
P04908	Histone H2A type 1-B/E OS=Homo sapiens OX=9606 GN=H2AC4 PE=1 SV=2	H2AC4	0	43.119	35	4	18	1	1	130	14.1	11.05	384	4
Q6W2J9	BCL-6 corepressor OS=Homo sapiens OX=9606 GN=BCOR PE=1 SV=1	BCOR	0	113.011	12	15	17	15	1	1755	192.1	6.48	439	15
P09874	Poly [ADP-ribose] polymerase 1 OS=Homo sapiens OX=9606 GN=PARP1 PE=1 SV=4	PARP1	0	91.832	14	11	17	11	1	1014	113	8.88	440	11
Q504Q3	PAN2-PAN3 deadenylation complex catalytic subunit PAN2 OS=Homo sapiens OX=9606 GN=PAN2 PE=1 SV=3	PAN2	0	83.058	13	14	17	14	1	1202	135.3	5.99	483	14
Q14204	Cytoplasmic dynein 1 heavy chain 1 OS=Homo sapiens OX=9606 GN=DYNC1H1 PE=1 SV=5	DYNC1H1	0	82.619	4	17	17	17	1	4646	532.1	6.4	332	17
Q9NZI8	Insulin-like growth factor 2 mRNA-binding protein 1 OS=Homo sapiens OX=9606 GN=IGF2BP1 PE=1 SV=2	IGF2BP1	0	79.307	24	13	17	11	1	577	63.4	9.2	563	13
Q8N1F7	Nuclear pore complex protein Nup93 OS=Homo sapiens OX=9606 GN=NUP93 PE=1 SV=2	NUP93	0	77.281	21	14	17	14	1	819	93.4	5.72	329	14
P26373	60S ribosomal protein L13 OS=Homo sapiens OX=9606 GN=RPL13 PE=1 SV=4	RPL13	0	76.239	30	7	17	7	1	211	24.2	11.65	601	7
P63244	Receptor of activated protein C kinase 1 OS=Homo sapiens OX=9606 GN=RACK1 PE=1 SV=3	RACK1	0	69.159	22	8	17	8	1	317	35.1	7.69	579	8
Q9Y3Z3	Deoxynucleoside triphosphate triphosphohydrolase SAMHD1 OS=Homo sapiens OX=9606 GN=SAMHD1 PE=1 SV=2	SAMHD1	0	67.363	16	9	17	9	1	626	72.2	7.14	346	9
P62241	40S ribosomal protein S8 OS=Homo sapiens OX=9606 GN=RPS8 PE=1 SV=2	RPS8	0	66.69	33	7	17	7	1	208	24.2	10.32	526	7
P62269	40S ribosomal protein S18 OS=Homo sapiens OX=9606 GN=RPS18 PE=1 SV=3	RPS18	0	44.962	32	6	17	6	1	152	17.7	10.99	555	6
Q5JTH9	RRP12-like protein OS=Homo sapiens OX=9606 GN=RRP12 PE=1 SV=2	RRP12	0	102.927	12	12	16	12	1	1297	143.6	8.75	577	12
P98170	E3 ubiquitin-protein ligase XIAP OS=Homo sapiens OX=9606 GN=XIAP PE=1 SV=2	XIAP	0	96.731	26	10	16	10	1	497	56.6	6.65	549	10
Q9UJS0	Calcium-binding mitochondrial carrier protein Aralar2 OS=Homo sapiens OX=9606 GN=SLC25A13 PE=1 SV=2	SLC25A13	0	82.978	23	12	16	7	1	675	74.1	8.62	513	12
Q15233	Non-POU domain-containing octamer-binding protein OS=Homo sapiens OX=9606 GN=NONO PE=1 SV=4	NONO	0	73.081	21	8	16	7	1	471	54.2	8.95	505	8
P33991	DNA replication licensing factor MCM4 OS=Homo sapiens OX=9606 GN=MCM4 PE=1 SV=5	MCM4	0	72.03	12	8	16	8	1	863	96.5	6.74	694	8
P62750	60S ribosomal protein L23a OS=Homo sapiens OX=9606 GN=RPL23A PE=1 SV=1	RPL23A	0	55.473	42	7	16	7	1	156	17.7	10.45	475	7
Q99729	Heterogeneous nuclear ribonucleoprotein A/B OS=Homo sapiens OX=9606 GN=HNRNPAB PE=1 SV=2	HNRNPAB	0	50.653	17	7	16	7	1	332	36.2	8.21	358	7
P50454	Serpin H1 OS=Homo sapiens OX=9606 GN=SERPINH1 PE=1 SV=2	SERPINH1	0	97.287	32	10	15	10	1	418	46.4	8.69	365	10
Q92841	Probable ATP-dependent RNA helicase DDX17 OS=Homo sapiens OX=9606 GN=DDX17 PE=1 SV=2	DDX17	0	88.361	19	11	15	8	1	729	80.2	8.27	467	11
O95628	CCR4-NOT transcription complex subunit 4 OS=Homo sapiens OX=9606 GN=CNOT4 PE=1 SV=3	CNOT4	0	79.443	19	8	15	8	1	575	63.5	7.03	527	8
P52597	Heterogeneous nuclear ribonucleoprotein F OS=Homo sapiens OX=9606 GN=HNRNPF PE=1 SV=3	HNRNPF	0	64.971	17	5	15	3	1	415	45.6	5.58	548	5
P22626	Heterogeneous nuclear ribonucleoproteins A2/B1 OS=Homo sapiens OX=9606 GN=HNRNPA2B1 PE=1 SV=2	HNRNPA2B1	0	63.105	37	9	15	7	1	353	37.4	8.95	385	9
P55795	Heterogeneous nuclear ribonucleoprotein H2 OS=Homo sapiens OX=9606 GN=HNRNPH2 PE=1 SV=1	HNRNPH2	0	61.978	13	4	15	1	1	449	49.2	6.3	662	4
Q9Y520	Protein PRRC2C OS=Homo sapiens OX=9606 GN=PRRC2C PE=1 SV=4	PRRC2C	0	56.169	4	10	15	10	1	2896	316.7	9.13	215	10
P62249	40S ribosomal protein S16 OS=Homo sapiens OX=9606 GN=RPS16 PE=1 SV=2	RPS16	0	51.434	49	10	15	10	1	146	16.4	10.21	440	10
P39019	40S ribosomal protein S19 OS=Homo sapiens OX=9606 GN=RPS19 PE=1 SV=2	RPS19	0	44.841	30	8	15	8	1	145	16.1	10.32	375	8
P61254	60S ribosomal protein L26 OS=Homo sapiens OX=9606 GN=RPL26 PE=1 SV=1	RPL26	0	33.704	29	8	15	8	1	145	17.2	10.55	313	8
Q9UPQ9	Trinucleotide repeat-containing gene 6B protein OS=Homo sapiens OX=9606 GN=TNRC6B PE=1 SV=4	TNRC6B	0	113.162	11	12	14	12	1	1833	193.9	6.76	492	12
P62753	40S ribosomal protein S6 OS=Homo sapiens OX=9606 GN=RPS6 PE=1 SV=1	RPS6	0	94.896	27	7	14	7	1	249	28.7	10.84	628	7
P17812	CTP synthase 1 OS=Homo sapiens OX=9606 GN=CTPS1 PE=1 SV=2	CTPS1	0	74.436	14	7	14	7	1	591	66.6	6.46	481	7
Q14566	DNA replication licensing factor MCM6 OS=Homo sapiens OX=9606 GN=MCM6 PE=1 SV=1	MCM6	0	52.205	11	9	14	9	1	821	92.8	5.41	353	9
P62424	60S ribosomal protein L7a OS=Homo sapiens OX=9606 GN=RPL7A PE=1 SV=2	RPL7A	0	48.861	30	9	14	9	1	266	30	10.61	327	9
P42704	Leucine-rich PPR motif-containing protein, mitochondrial OS=Homo sapiens OX=9606 GN=LRPPRC PE=1 SV=3	LRPPRC	0	48.065	8	11	14	11	1	1394	157.8	6.13	326	11
P16104	Histone H2AX OS=Homo sapiens OX=9606 GN=H2AX PE=1 SV=2	H2AX	0	30.084	32	4	14	2	1	143	15.1	10.74	306	4
P07814	Bifunctional glutamate/proline--tRNA ligase OS=Homo sapiens OX=9606 GN=EPRS1 PE=1 SV=5	EPRS1	0	73.514	10	12	13	12	1	1512	170.5	7.33	397	12
Q9Y6Q9	Nuclear receptor coactivator 3 OS=Homo sapiens OX=9606 GN=NCOA3 PE=1 SV=1	NCOA3	0	71.651	9	10	13	10	1	1424	155.2	7.47	500	10
Q9UG63	ATP-binding cassette sub-family F member 2 OS=Homo sapiens OX=9606 GN=ABCF2 PE=1 SV=2	ABCF2	0	60.273	18	9	13	9	1	623	71.2	7.37	284	9
Q00535	Cyclin-dependent-like kinase 5 OS=Homo sapiens OX=9606 GN=CDK5 PE=1 SV=3	CDK5	0	23.323	18	6	13	5	1	292	33.3	7.66	232	6
Q14974	Importin subunit beta-1 OS=Homo sapiens OX=9606 GN=KPNB1 PE=1 SV=2	KPNB1	0	85.016	11	6	12	6	1	876	97.1	4.78	449	6
P25205	DNA replication licensing factor MCM3 OS=Homo sapiens OX=9606 GN=MCM3 PE=1 SV=3	MCM3	0	83.299	15	10	12	10	1	808	90.9	5.77	467	10
P40227	T-complex protein 1 subunit zeta OS=Homo sapiens OX=9606 GN=CCT6A PE=1 SV=3	CCT6A	0	72.857	24	8	12	8	1	531	58	6.68	363	8
P43490	Nicotinamide phosphoribosyltransferase OS=Homo sapiens OX=9606 GN=NAMPT PE=1 SV=1	NAMPT	0	70.705	23	8	12	8	1	491	55.5	7.15	307	8
P08708	40S ribosomal protein S17 OS=Homo sapiens OX=9606 GN=RPS17 PE=1 SV=2	RPS17	0	70.585	24	2	12	2	1	135	15.5	9.85	438	2
P62263	40S ribosomal protein S14 OS=Homo sapiens OX=9606 GN=RPS14 PE=1 SV=3	RPS14	0	67.974	39	6	12	6	1	151	16.3	10.05	401	6
Q99733	Nucleosome assembly protein 1-like 4 OS=Homo sapiens OX=9606 GN=NAP1L4 PE=1 SV=1	NAP1L4	0	59.599	21	6	12	5	1	375	42.8	4.69	366	6
P62841	40S ribosomal protein S15 OS=Homo sapiens OX=9606 GN=RPS15 PE=1 SV=2	RPS15	0	56.209	27	2	12	2	1	145	17	10.39	239	2
O60716	Catenin delta-1 OS=Homo sapiens OX=9606 GN=CTNND1 PE=1 SV=1	CTNND1	0	50.892	9	9	12	9	1	968	108.1	6.23	340	9
P55209	Nucleosome assembly protein 1-like 1 OS=Homo sapiens OX=9606 GN=NAP1L1 PE=1 SV=1	NAP1L1	0	49.888	13	5	12	4	1	391	45.3	4.46	398	5
P06493	Cyclin-dependent kinase 1 OS=Homo sapiens OX=9606 GN=CDK1 PE=1 SV=3	CDK1	0	43.5	33	8	12	6	1	297	34.1	8.4	236	8
Q9Y2K2	Serine/threonine-protein kinase SIK3 OS=Homo sapiens OX=9606 GN=SIK3 PE=1 SV=4	SIK3	0	92.569	12	9	11	9	1	1321	144.8	6.79	412	9
P26599	Polypyrimidine tract-binding protein 1 OS=Homo sapiens OX=9606 GN=PTBP1 PE=1 SV=1	PTBP1	0	86.369	23	6	11	6	1	531	57.2	9.17	580	6
Q15365	Poly(rC)-binding protein 1 OS=Homo sapiens OX=9606 GN=PCBP1 PE=1 SV=2	PCBP1	0	82.358	26	5	11	4	1	356	37.5	7.09	593	5
Q13490	Baculoviral IAP repeat-containing protein 2 OS=Homo sapiens OX=9606 GN=BIRC2 PE=1 SV=2	BIRC2	0	68.847	21	9	11	9	1	618	69.9	6.7	212	9
P43243	Matrin-3 OS=Homo sapiens OX=9606 GN=MATR3 PE=1 SV=2	MATR3	0	68.78	13	6	11	6	1	847	94.6	6.25	361	6
Q9NSE4	Isoleucine--tRNA ligase, mitochondrial OS=Homo sapiens OX=9606 GN=IARS2 PE=1 SV=2	IARS2	0	66.833	14	9	11	9	1	1012	113.7	7.2	180	9
P08670	Vimentin OS=Homo sapiens OX=9606 GN=VIM PE=1 SV=4	VIM	0	66.32	23	8	11	8	1	466	53.6	5.12	328	8
Q9HCM7	Fibrosin-1-like protein OS=Homo sapiens OX=9606 GN=FBRSL1 PE=1 SV=4	FBRSL1	0	65.758	12	7	11	7	1	1045	110.8	9.67	259	7
P05387	60S acidic ribosomal protein P2 OS=Homo sapiens OX=9606 GN=RPLP2 PE=1 SV=1	RPLP2	0	60.866	70	4	11	4	1	115	11.7	4.54	440	4
Q96HA7	Tonsoku-like protein OS=Homo sapiens OX=9606 GN=TONSL PE=1 SV=2	TONSL	0	58.285	7	8	11	8	1	1378	150.8	6.42	379	8
P48634	Protein PRRC2A OS=Homo sapiens OX=9606 GN=PRRC2A PE=1 SV=3	PRRC2A	0	57.221	7	10	11	10	1	2157	228.7	9.45	224	10
Q14839	Chromodomain-helicase-DNA-binding protein 4 OS=Homo sapiens OX=9606 GN=CHD4 PE=1 SV=2	CHD4	0	51.567	6	10	11	10	1	1912	217.9	5.86	280	10
Q9Y4C1	Lysine-specific demethylase 3A OS=Homo sapiens OX=9606 GN=KDM3A PE=1 SV=4	KDM3A	0	50.071	8	8	11	8	1	1321	147.2	8.07	294	8
P67809	Y-box-binding protein 1 OS=Homo sapiens OX=9606 GN=YBX1 PE=1 SV=3	YBX1	0	49.939	16	5	11	2	1	324	35.9	9.88	364	5
P50990	T-complex protein 1 subunit theta OS=Homo sapiens OX=9606 GN=CCT8 PE=1 SV=4	CCT8	0	49.313	18	9	11	9	1	548	59.6	5.6	291	9
O60573	Eukaryotic translation initiation factor 4E type 2 OS=Homo sapiens OX=9606 GN=EIF4E2 PE=1 SV=1	EIF4E2	0	48.948	30	5	11	5	1	245	28.3	8.88	272	5
P42766	60S ribosomal protein L35 OS=Homo sapiens OX=9606 GN=RPL35 PE=1 SV=2	RPL35	0	46.577	30	5	11	5	1	123	14.5	11.05	318	5
Q13895	Bystin OS=Homo sapiens OX=9606 GN=BYSL PE=1 SV=3	BYSL	0	45.869	18	7	11	7	1	437	49.6	8.12	327	7
P84098	60S ribosomal protein L19 OS=Homo sapiens OX=9606 GN=RPL19 PE=1 SV=1	RPL19	0	35.264	21	4	11	4	1	196	23.5	11.47	383	4
P46776	60S ribosomal protein L27a OS=Homo sapiens OX=9606 GN=RPL27A PE=1 SV=2	RPL27A	0	28.08	24	4	11	4	1	148	16.6	11	220	4
P83731	60S ribosomal protein L24 OS=Homo sapiens OX=9606 GN=RPL24 PE=1 SV=1	RPL24	0	27.615	22	4	11	4	1	157	17.8	11.25	350	4
P61353	60S ribosomal protein L27 OS=Homo sapiens OX=9606 GN=RPL27 PE=1 SV=2	RPL27	0	23.703	39	5	11	5	1	136	15.8	10.56	148	5
P50213	Isocitrate dehydrogenase [NAD] subunit alpha, mitochondrial OS=Homo sapiens OX=9606 GN=IDH3A PE=1 SV=1	IDH3A	0	75.155	23	6	10	6	1	366	39.6	6.92	367	6
P78371	T-complex protein 1 subunit beta OS=Homo sapiens OX=9606 GN=CCT2 PE=1 SV=4	CCT2	0	67.923	24	8	10	8	1	535	57.5	6.46	308	8
P22695	Cytochrome b-c1 complex subunit 2, mitochondrial OS=Homo sapiens OX=9606 GN=UQCRC2 PE=1 SV=3	UQCRC2	0	67.631	20	6	10	6	1	453	48.4	8.63	385	6
Q7L2E3	ATP-dependent RNA helicase DHX30 OS=Homo sapiens OX=9606 GN=DHX30 PE=1 SV=1	DHX30	0	57.399	8	8	10	8	1	1194	133.9	8.78	337	8
O43837	Isocitrate dehydrogenase [NAD] subunit beta, mitochondrial OS=Homo sapiens OX=9606 GN=IDH3B PE=1 SV=2	IDH3B	0	56.592	19	7	10	7	1	385	42.2	8.46	342	7
P00338	L-lactate dehydrogenase A chain OS=Homo sapiens OX=9606 GN=LDHA PE=1 SV=2	LDHA	0	48.979	32	8	10	8	1	332	36.7	8.27	249	8
P55786	Puromycin-sensitive aminopeptidase OS=Homo sapiens OX=9606 GN=NPEPPS PE=1 SV=2	NPEPPS	0	47.739	13	10	10	10	1	919	103.2	5.72	206	10
P16989	Y-box-binding protein 3 OS=Homo sapiens OX=9606 GN=YBX3 PE=1 SV=4	YBX3	0	47.391	18	5	10	2	1	372	40.1	9.77	288	5
Q93009	Ubiquitin carboxyl-terminal hydrolase 7 OS=Homo sapiens OX=9606 GN=USP7 PE=1 SV=2	USP7	0	47.332	7	7	10	7	1	1102	128.2	5.55	214	7
P39656	Dolichyl-diphosphooligosaccharide--protein glycosyltransferase 48 kDa subunit OS=Homo sapiens OX=9606 GN=DDOST PE=1 SV=4	DDOST	0	45.622	20	8	10	8	1	456	50.8	6.55	247	8
P04792	Heat shock protein beta-1 OS=Homo sapiens OX=9606 GN=HSPB1 PE=1 SV=2	HSPB1	0	42.708	32	5	10	5	1	205	22.8	6.4	318	5
Q9Y3U8	60S ribosomal protein L36 OS=Homo sapiens OX=9606 GN=RPL36 PE=1 SV=3	RPL36	0	38.883	21	3	10	3	1	105	12.2	11.59	246	3
P61313	60S ribosomal protein L15 OS=Homo sapiens OX=9606 GN=RPL15 PE=1 SV=2	RPL15	0	38.548	26	6	10	6	1	204	24.1	11.62	308	6
Q7Z2W4	Zinc finger CCCH-type antiviral protein 1 OS=Homo sapiens OX=9606 GN=ZC3HAV1 PE=1 SV=3	ZC3HAV1	0	38.268	9	6	10	6	1	902	101.4	8.4	286	6
O75746	Calcium-binding mitochondrial carrier protein Aralar1 OS=Homo sapiens OX=9606 GN=SLC25A12 PE=1 SV=2	SLC25A12	0	38.048	14	9	10	4	1	678	74.7	8.38	268	9
P12956	X-ray repair cross-complementing protein 6 OS=Homo sapiens OX=9606 GN=XRCC6 PE=1 SV=2	XRCC6	0	35.332	11	6	10	6	1	609	69.8	6.64	89	6
P60866	40S ribosomal protein S20 OS=Homo sapiens OX=9606 GN=RPS20 PE=1 SV=1	RPS20	0	29.891	24	3	10	3	1	119	13.4	9.94	140	3
P31153	S-adenosylmethionine synthase isoform type-2 OS=Homo sapiens OX=9606 GN=MAT2A PE=1 SV=1	MAT2A	0	27.088	13	6	10	6	1	395	43.6	6.48	182	6
P62280	40S ribosomal protein S11 OS=Homo sapiens OX=9606 GN=RPS11 PE=1 SV=3	RPS11	0	17.916	24	6	10	6	1	158	18.4	10.3	140	6
P37198	Nuclear pore glycoprotein p62 OS=Homo sapiens OX=9606 GN=NUP62 PE=1 SV=3	NUP62	0	67.933	12	5	9	5	1	522	53.2	5.31	322	5
P30837	Aldehyde dehydrogenase X, mitochondrial OS=Homo sapiens OX=9606 GN=ALDH1B1 PE=1 SV=3	ALDH1B1	0	61.351	18	7	9	7	1	517	57.2	6.8	343	7
Q96EY7	Pentatricopeptide repeat domain-containing protein 3, mitochondrial OS=Homo sapiens OX=9606 GN=PTCD3 PE=1 SV=3	PTCD3	0	55.749	13	8	9	8	1	689	78.5	6.42	236	8
Q15029	116 kDa U5 small nuclear ribonucleoprotein component OS=Homo sapiens OX=9606 GN=EFTUD2 PE=1 SV=1	EFTUD2	0	54.583	9	7	9	6	1	972	109.4	5	351	7
P26641	Elongation factor 1-gamma OS=Homo sapiens OX=9606 GN=EEF1G PE=1 SV=3	EEF1G	0	50.503	20	7	9	7	1	437	50.1	6.67	270	7
P07900	Heat shock protein HSP 90-alpha OS=Homo sapiens OX=9606 GN=HSP90AA1 PE=1 SV=5	HSP90AA1	0	50.073	10	6	9	1	1	732	84.6	5.02	423	6
P22102	Trifunctional purine biosynthetic protein adenosine-3 OS=Homo sapiens OX=9606 GN=GART PE=1 SV=1	GART	0	49.392	10	7	9	7	1	1010	107.7	6.7	356	7
Q96PK6	RNA-binding protein 14 OS=Homo sapiens OX=9606 GN=RBM14 PE=1 SV=2	RBM14	0	49.169	13	8	9	8	1	669	69.4	9.67	262	8
Q14498	RNA-binding protein 39 OS=Homo sapiens OX=9606 GN=RBM39 PE=1 SV=2	RBM39	0	47.32	13	5	9	5	1	530	59.3	10.1	292	5
P36542	ATP synthase subunit gamma, mitochondrial OS=Homo sapiens OX=9606 GN=ATP5F1C PE=1 SV=1	ATP5F1C	0	46.545	23	6	9	6	1	298	33	9.22	235	6
P49327	Fatty acid synthase OS=Homo sapiens OX=9606 GN=FASN PE=1 SV=3	FASN	0	45.956	4	8	9	7	1	2511	273.3	6.44	219	8
P61962	DDB1- and CUL4-associated factor 7 OS=Homo sapiens OX=9606 GN=DCAF7 PE=1 SV=1	DCAF7	0	45.627	15	4	9	4	1	342	38.9	5.52	215	4
P48735	Isocitrate dehydrogenase [NADP], mitochondrial OS=Homo sapiens OX=9606 GN=IDH2 PE=1 SV=2	IDH2	0	36.199	19	7	9	7	1	452	50.9	8.69	167	7
P34897	Serine hydroxymethyltransferase, mitochondrial OS=Homo sapiens OX=9606 GN=SHMT2 PE=1 SV=3	SHMT2	0	35.18	13	6	9	5	1	504	56	8.53	397	6
P62906	60S ribosomal protein L10a OS=Homo sapiens OX=9606 GN=RPL10A PE=1 SV=2	RPL10A	0	34.38	28	6	9	6	1	217	24.8	9.94	147	6
P46778	60S ribosomal protein L21 OS=Homo sapiens OX=9606 GN=RPL21 PE=1 SV=2	RPL21	0	32.98	21	3	9	3	1	160	18.6	10.49	173	3
Q53H12	Acylglycerol kinase, mitochondrial OS=Homo sapiens OX=9606 GN=AGK PE=1 SV=2	AGK	0	31.75	16	5	9	5	1	422	47.1	8.09	147	5
Q6P2Q9	Pre-mRNA-processing-splicing factor 8 OS=Homo sapiens OX=9606 GN=PRPF8 PE=1 SV=2	PRPF8	0	31.002	4	8	9	8	1	2335	273.4	8.84	181	8
P51991	Heterogeneous nuclear ribonucleoprotein A3 OS=Homo sapiens OX=9606 GN=HNRNPA3 PE=1 SV=2	HNRNPA3	0	30.114	17	4	9	3	1	378	39.6	9.01	136	4
P40429	60S ribosomal protein L13a OS=Homo sapiens OX=9606 GN=RPL13A PE=1 SV=2	RPL13A	0	25.103	24	6	9	6	1	203	23.6	10.93	180	6
Q13838	Spliceosome RNA helicase DDX39B OS=Homo sapiens OX=9606 GN=DDX39B PE=1 SV=1	DDX39B	0	21.705	11	5	9	5	1	428	49	5.67	173	5
P62851	40S ribosomal protein S25 OS=Homo sapiens OX=9606 GN=RPS25 PE=1 SV=1	RPS25	0	21.145	26	4	9	4	1	125	13.7	10.11	248	4
Q6DN03	Putative histone H2B type 2-C OS=Homo sapiens OX=9606 GN=H2BC20P PE=5 SV=3	H2BC20P	0	20.581	13	3	9	3	1	193	21.5	10.7	145	3
Q00325	Phosphate carrier protein, mitochondrial OS=Homo sapiens OX=9606 GN=SLC25A3 PE=1 SV=2	SLC25A3	0	19.583	12	5	9	5	1	362	40.1	9.38	152	5
P62899	60S ribosomal protein L31 OS=Homo sapiens OX=9606 GN=RPL31 PE=1 SV=1	RPL31	0	19.477	31	4	9	4	1	125	14.5	10.54	224	4
Q8N1F8	Serine/threonine-protein kinase 11-interacting protein OS=Homo sapiens OX=9606 GN=STK11IP PE=1 SV=4	STK11IP	0.025	1.437	1	1	9	1	1	1088	120.2	5.36	0	1
Q99615	DnaJ homolog subfamily C member 7 OS=Homo sapiens OX=9606 GN=DNAJC7 PE=1 SV=2	DNAJC7	0	57.153	15	8	8	8	1	494	56.4	6.96	339	8
Q86VP6	Cullin-associated NEDD8-dissociated protein 1 OS=Homo sapiens OX=9606 GN=CAND1 PE=1 SV=2	CAND1	0	55.26	7	6	8	6	1	1230	136.3	5.78	285	6
O95433	Activator of 90 kDa heat shock protein ATPase homolog 1 OS=Homo sapiens OX=9606 GN=AHSA1 PE=1 SV=1	AHSA1	0	55.032	20	6	8	6	1	338	38.3	5.53	186	6
P82650	28S ribosomal protein S22, mitochondrial OS=Homo sapiens OX=9606 GN=MRPS22 PE=1 SV=1	MRPS22	0	52.371	17	6	8	6	1	360	41.3	7.9	276	6
O75643	U5 small nuclear ribonucleoprotein 200 kDa helicase OS=Homo sapiens OX=9606 GN=SNRNP200 PE=1 SV=2	SNRNP200	0	51.861	5	7	8	7	1	2136	244.4	6.06	194	7
P15924	Desmoplakin OS=Homo sapiens OX=9606 GN=DSP PE=1 SV=3	DSP	0	51.154	3	8	8	8	1	2871	331.6	6.81	209	8
P61204	ADP-ribosylation factor 3 OS=Homo sapiens OX=9606 GN=ARF3 PE=1 SV=2	ARF3	0	50.242	28	3	8	1	1	181	20.6	7.43	172	3
Q58A45	PAN2-PAN3 deadenylation complex subunit PAN3 OS=Homo sapiens OX=9606 GN=PAN3 PE=1 SV=3	PAN3	0	48.335	8	6	8	6	1	887	95.6	8.57	261	6
Q13310	Polyadenylate-binding protein 4 OS=Homo sapiens OX=9606 GN=PABPC4 PE=1 SV=1	PABPC4	0	48.221	11	7	8	3	1	644	70.7	9.26	224	7
Q92769	Histone deacetylase 2 OS=Homo sapiens OX=9606 GN=HDAC2 PE=1 SV=2	HDAC2	0	47.463	11	4	8	1	1	488	55.3	5.91	269	4
Q13283	Ras GTPase-activating protein-binding protein 1 OS=Homo sapiens OX=9606 GN=G3BP1 PE=1 SV=1	G3BP1	0	43.546	16	6	8	5	1	466	52.1	5.52	218	6
Q6UB35	Monofunctional C1-tetrahydrofolate synthase, mitochondrial OS=Homo sapiens OX=9606 GN=MTHFD1L PE=1 SV=1	MTHFD1L	0	42.87	9	7	8	7	1	978	105.7	8.06	281	7
O76031	ATP-dependent Clp protease ATP-binding subunit clpX-like, mitochondrial OS=Homo sapiens OX=9606 GN=CLPX PE=1 SV=2	CLPX	0	39.566	13	7	8	7	1	633	69.2	7.58	145	7
Q9ULV3	Cip1-interacting zinc finger protein OS=Homo sapiens OX=9606 GN=CIZ1 PE=1 SV=2	CIZ1	0	39.056	7	6	8	6	1	898	100	6.11	222	6
Q07020	60S ribosomal protein L18 OS=Homo sapiens OX=9606 GN=RPL18 PE=1 SV=2	RPL18	0	38.453	30	6	8	6	1	188	21.6	11.72	208	6
P82675	28S ribosomal protein S5, mitochondrial OS=Homo sapiens OX=9606 GN=MRPS5 PE=1 SV=2	MRPS5	0	38.441	12	4	8	4	1	430	48	9.92	248	4
P46777	60S ribosomal protein L5 OS=Homo sapiens OX=9606 GN=RPL5 PE=1 SV=3	RPL5	0	35.305	19	5	8	5	1	297	34.3	9.72	107	5
P63173	60S ribosomal protein L38 OS=Homo sapiens OX=9606 GN=RPL38 PE=1 SV=2	RPL38	0	34.797	50	4	8	4	1	70	8.2	10.1	190	4
O95071	E3 ubiquitin-protein ligase UBR5 OS=Homo sapiens OX=9606 GN=UBR5 PE=1 SV=2	UBR5	0	34.78	3	6	8	6	1	2799	309.2	5.85	181	6
P32969	60S ribosomal protein L9 OS=Homo sapiens OX=9606 GN=RPL9 PE=1 SV=1	RPL9	0	33.4	13	3	8	3	1	192	21.9	9.95	150	3
O00571	ATP-dependent RNA helicase DDX3X OS=Homo sapiens OX=9606 GN=DDX3X PE=1 SV=3	DDX3X	0	31.415	6	4	8	3	1	662	73.2	7.18	229	4
P32119	Peroxiredoxin-2 OS=Homo sapiens OX=9606 GN=PRDX2 PE=1 SV=5	PRDX2	0	31.376	23	5	8	4	1	198	21.9	5.97	225	5
P05455	Lupus La protein OS=Homo sapiens OX=9606 GN=SSB PE=1 SV=2	SSB	0	31	13	4	8	4	1	408	46.8	7.12	284	4
P60842	Eukaryotic initiation factor 4A-I OS=Homo sapiens OX=9606 GN=EIF4A1 PE=1 SV=1	EIF4A1	0	28.951	14	5	8	5	1	406	46.1	5.48	226	5
Q9NVI7	ATPase family AAA domain-containing protein 3A OS=Homo sapiens OX=9606 GN=ATAD3A PE=1 SV=2	ATAD3A	0	28.903	8	5	8	5	1	634	71.3	8.98	281	5
Q14103	Heterogeneous nuclear ribonucleoprotein D0 OS=Homo sapiens OX=9606 GN=HNRNPD PE=1 SV=1	HNRNPD	0	26.053	14	5	8	4	1	355	38.4	7.81	202	5
P08559	Pyruvate dehydrogenase E1 component subunit alpha, somatic form, mitochondrial OS=Homo sapiens OX=9606 GN=PDHA1 PE=1 SV=3	PDHA1	0	24.275	10	4	8	4	1	390	43.3	8.06	318	4
P27635	60S ribosomal protein L10 OS=Homo sapiens OX=9606 GN=RPL10 PE=1 SV=4	RPL10	0	19.932	19	4	8	4	1	214	24.6	10.08	126	4
P62913	60S ribosomal protein L11 OS=Homo sapiens OX=9606 GN=RPL11 PE=1 SV=2	RPL11	0	16.724	13	2	8	2	1	178	20.2	9.6	213	2
P62854	40S ribosomal protein S26 OS=Homo sapiens OX=9606 GN=RPS26 PE=1 SV=3	RPS26	0	15.867	34	3	8	3	1	115	13	11	198	3
Q6ZVD8	PH domain leucine-rich repeat-containing protein phosphatase 2 OS=Homo sapiens OX=9606 GN=PHLPP2 PE=1 SV=3	PHLPP2	0.08	0.636	1	1	8	1	1	1323	146.7	5.71	0	1
Q6PKG0	La-related protein 1 OS=Homo sapiens OX=9606 GN=LARP1 PE=1 SV=2	LARP1	0	57.857	7	5	7	5	1	1096	123.4	8.82	262	5
P68400	Casein kinase II subunit alpha OS=Homo sapiens OX=9606 GN=CSNK2A1 PE=1 SV=1	CSNK2A1	0	52.73	19	6	7	5	1	391	45.1	7.74	171	6
P52292	Importin subunit alpha-1 OS=Homo sapiens OX=9606 GN=KPNA2 PE=1 SV=1	KPNA2	0	51.126	20	7	7	7	1	529	57.8	5.4	255	7
Q8IY67	Ribonucleoprotein PTB-binding 1 OS=Homo sapiens OX=9606 GN=RAVER1 PE=1 SV=1	RAVER1	0	44.737	11	4	7	4	1	606	63.8	8.48	225	4
P51398	28S ribosomal protein S29, mitochondrial OS=Homo sapiens OX=9606 GN=DAP3 PE=1 SV=1	DAP3	0	43.447	23	7	7	7	1	398	45.5	8.88	201	7
P05023	Sodium/potassium-transporting ATPase subunit alpha-1 OS=Homo sapiens OX=9606 GN=ATP1A1 PE=1 SV=1	ATP1A1	0	40.233	7	6	7	6	1	1023	112.8	5.49	254	6
Q13547	Histone deacetylase 1 OS=Homo sapiens OX=9606 GN=HDAC1 PE=1 SV=1	HDAC1	0	39.237	11	4	7	1	1	482	55.1	5.48	224	4
Q8WUM0	Nuclear pore complex protein Nup133 OS=Homo sapiens OX=9606 GN=NUP133 PE=1 SV=2	NUP133	0	35.884	6	6	7	6	1	1156	128.9	5.1	197	6
Q9BVP2	Guanine nucleotide-binding protein-like 3 OS=Homo sapiens OX=9606 GN=GNL3 PE=1 SV=2	GNL3	0	35.696	14	6	7	6	1	549	62	9.16	176	6
P11413	Glucose-6-phosphate 1-dehydrogenase OS=Homo sapiens OX=9606 GN=G6PD PE=1 SV=4	G6PD	0	35.683	14	6	7	6	1	515	59.2	6.84	221	6
Q5SSJ5	Heterochromatin protein 1-binding protein 3 OS=Homo sapiens OX=9606 GN=HP1BP3 PE=1 SV=1	HP1BP3	0	35.108	12	6	7	6	1	553	61.2	9.67	151	6
P63167	Dynein light chain 1, cytoplasmic OS=Homo sapiens OX=9606 GN=DYNLL1 PE=1 SV=1	DYNLL1	0	34.504	27	3	7	2	1	89	10.4	7.4	121	3
Q13148	TAR DNA-binding protein 43 OS=Homo sapiens OX=9606 GN=TARDBP PE=1 SV=1	TARDBP	0	31.859	15	4	7	4	1	414	44.7	6.19	229	4
P60891	Ribose-phosphate pyrophosphokinase 1 OS=Homo sapiens OX=9606 GN=PRPS1 PE=1 SV=2	PRPS1	0	31.223	16	5	7	5	1	318	34.8	6.98	158	5
P62917	60S ribosomal protein L8 OS=Homo sapiens OX=9606 GN=RPL8 PE=1 SV=2	RPL8	0	30.798	31	6	7	6	1	257	28	11.03	157	6
P56545	C-terminal-binding protein 2 OS=Homo sapiens OX=9606 GN=CTBP2 PE=1 SV=1	CTBP2	0	29.303	14	5	7	5	1	445	48.9	6.95	195	5
P22830	Ferrochelatase, mitochondrial OS=Homo sapiens OX=9606 GN=FECH PE=1 SV=2	FECH	0	28.709	8	3	7	3	1	423	47.8	8.73	189	3
Q5VZL5	Zinc finger MYM-type protein 4 OS=Homo sapiens OX=9606 GN=ZMYM4 PE=1 SV=1	ZMYM4	0	25.935	5	7	7	7	1	1548	172.7	6.84	92	7
P46782	40S ribosomal protein S5 OS=Homo sapiens OX=9606 GN=RPS5 PE=1 SV=4	RPS5	0	24.502	20	3	7	3	1	204	22.9	9.72	158	3
P45880	Voltage-dependent anion-selective channel protein 2 OS=Homo sapiens OX=9606 GN=VDAC2 PE=1 SV=2	VDAC2	0	23.515	17	5	7	5	1	294	31.5	7.56	177	5
Q8IZH2	5'-3' exoribonuclease 1 OS=Homo sapiens OX=9606 GN=XRN1 PE=1 SV=1	XRN1	0	21.384	4	5	7	5	1	1706	194	7.21	76	5
P35268	60S ribosomal protein L22 OS=Homo sapiens OX=9606 GN=RPL22 PE=1 SV=2	RPL22	0	19.752	27	4	7	4	1	128	14.8	9.19	173	4
Q9Y618	Nuclear receptor corepressor 2 OS=Homo sapiens OX=9606 GN=NCOR2 PE=1 SV=3	NCOR2	0	18.979	3	5	7	5	1	2514	273.5	7.59	123	5
Q9NSD9	Phenylalanine--tRNA ligase beta subunit OS=Homo sapiens OX=9606 GN=FARSB PE=1 SV=3	FARSB	0	18.564	8	5	7	5	1	589	66.1	6.84	97	5
Q9Y399	28S ribosomal protein S2, mitochondrial OS=Homo sapiens OX=9606 GN=MRPS2 PE=1 SV=1	MRPS2	0	16.215	11	4	7	4	1	296	33.2	9.26	124	4
O43143	Pre-mRNA-splicing factor ATP-dependent RNA helicase DHX15 OS=Homo sapiens OX=9606 GN=DHX15 PE=1 SV=2	DHX15	0	15.921	7	6	7	6	1	795	90.9	7.46	114	6
Q9UHX1	Poly(U)-binding-splicing factor PUF60 OS=Homo sapiens OX=9606 GN=PUF60 PE=1 SV=1	PUF60	0	51.293	14	4	6	4	1	559	59.8	5.29	141	4
Q9BSD7	Cancer-related nucleoside-triphosphatase OS=Homo sapiens OX=9606 GN=NTPCR PE=1 SV=1	NTPCR	0	43.445	35	5	6	5	1	190	20.7	9.54	234	5
Q13363	C-terminal-binding protein 1 OS=Homo sapiens OX=9606 GN=CTBP1 PE=1 SV=2	CTBP1	0	42.914	14	4	6	4	1	440	47.5	6.77	221	4
P30050	60S ribosomal protein L12 OS=Homo sapiens OX=9606 GN=RPL12 PE=1 SV=1	RPL12	0	42.831	19	2	6	2	1	165	17.8	9.42	294	2
P20700	Lamin-B1 OS=Homo sapiens OX=9606 GN=LMNB1 PE=1 SV=2	LMNB1	0	41.566	12	5	6	5	1	586	66.4	5.16	243	5
O14980	Exportin-1 OS=Homo sapiens OX=9606 GN=XPO1 PE=1 SV=1	XPO1	0	41.009	7	6	6	6	1	1071	123.3	6.06	184	6
Q6P158	Putative ATP-dependent RNA helicase DHX57 OS=Homo sapiens OX=9606 GN=DHX57 PE=1 SV=2	DHX57	0	40.891	5	5	6	5	1	1386	155.5	7.71	247	5
O00425	Insulin-like growth factor 2 mRNA-binding protein 3 OS=Homo sapiens OX=9606 GN=IGF2BP3 PE=1 SV=2	IGF2BP3	0	40.171	11	5	6	3	1	579	63.7	8.87	261	5
Q9NRA8	Eukaryotic translation initiation factor 4E transporter OS=Homo sapiens OX=9606 GN=EIF4ENIF1 PE=1 SV=2	EIF4ENIF1	0	40.138	10	5	6	5	1	985	108.1	8.32	132	5
Q92616	eIF-2-alpha kinase activator GCN1 OS=Homo sapiens OX=9606 GN=GCN1 PE=1 SV=6	GCN1	0	38.839	3	6	6	6	1	2671	292.6	7.47	195	6
P31689	DnaJ homolog subfamily A member 1 OS=Homo sapiens OX=9606 GN=DNAJA1 PE=1 SV=2	DNAJA1	0	37.656	17	4	6	4	1	397	44.8	7.08	121	4
P23528	Cofilin-1 OS=Homo sapiens OX=9606 GN=CFL1 PE=1 SV=3	CFL1	0	37.012	41	4	6	4	1	166	18.5	8.09	203	4
P54259	Atrophin-1 OS=Homo sapiens OX=9606 GN=ATN1 PE=1 SV=3	ATN1	0	36.973	7	5	6	5	1	1190	125.3	8.98	146	5
Q9UBX3	Mitochondrial dicarboxylate carrier OS=Homo sapiens OX=9606 GN=SLC25A10 PE=1 SV=2	SLC25A10	0	36.284	19	4	6	4	1	287	31.3	9.54	222	4
P18085	ADP-ribosylation factor 4 OS=Homo sapiens OX=9606 GN=ARF4 PE=1 SV=3	ARF4	0	36.216	27	4	6	2	1	180	20.5	7.14	166	4
Q5JSZ5	Protein PRRC2B OS=Homo sapiens OX=9606 GN=PRRC2B PE=1 SV=2	PRRC2B	0	36.128	3	5	6	5	1	2229	242.8	8.34	134	5
P08621	U1 small nuclear ribonucleoprotein 70 kDa OS=Homo sapiens OX=9606 GN=SNRNP70 PE=1 SV=2	SNRNP70	0	33.305	11	4	6	4	1	437	51.5	9.94	171	4
Q9Y2L1	Exosome complex exonuclease RRP44 OS=Homo sapiens OX=9606 GN=DIS3 PE=1 SV=2	DIS3	0	33.292	6	5	6	5	1	958	108.9	7.14	231	5
P62829	60S ribosomal protein L23 OS=Homo sapiens OX=9606 GN=RPL23 PE=1 SV=1	RPL23	0	32.731	11	1	6	1	1	140	14.9	10.51	186	1
Q9H334	Forkhead box protein P1 OS=Homo sapiens OX=9606 GN=FOXP1 PE=1 SV=1	FOXP1	0	31.911	8	4	6	2	1	677	75.3	6.67	225	4
P36873	Serine/threonine-protein phosphatase PP1-gamma catalytic subunit OS=Homo sapiens OX=9606 GN=PPP1CC PE=1 SV=1	PPP1CC	0	29.468	17	4	6	1	1	323	37	6.54	170	4
Q14444	Caprin-1 OS=Homo sapiens OX=9606 GN=CAPRIN1 PE=1 SV=2	CAPRIN1	0	27.781	8	5	6	5	1	709	78.3	5.25	166	5
Q9BQ39	ATP-dependent RNA helicase DDX50 OS=Homo sapiens OX=9606 GN=DDX50 PE=1 SV=1	DDX50	0	27.373	9	5	6	3	1	737	82.5	9.17	184	5
P62140	Serine/threonine-protein phosphatase PP1-beta catalytic subunit OS=Homo sapiens OX=9606 GN=PPP1CB PE=1 SV=3	PPP1CB	0	25.991	18	4	6	1	1	327	37.2	6.19	154	4
P24941	Cyclin-dependent kinase 2 OS=Homo sapiens OX=9606 GN=CDK2 PE=1 SV=2	CDK2	0	25.772	16	4	6	2	1	298	33.9	8.68	161	4
P62136	Serine/threonine-protein phosphatase PP1-alpha catalytic subunit OS=Homo sapiens OX=9606 GN=PPP1CA PE=1 SV=1	PPP1CA	0	25.619	16	4	6	1	1	330	37.5	6.33	171	4
Q92665	28S ribosomal protein S31, mitochondrial OS=Homo sapiens OX=9606 GN=MRPS31 PE=1 SV=3	MRPS31	0	25.127	13	4	6	4	1	395	45.3	9.29	172	4
Q92621	Nuclear pore complex protein Nup205 OS=Homo sapiens OX=9606 GN=NUP205 PE=1 SV=3	NUP205	0	24.741	3	6	6	6	1	2012	227.8	6.19	130	6
P14678	Small nuclear ribonucleoprotein-associated proteins B and B' OS=Homo sapiens OX=9606 GN=SNRPB PE=1 SV=2	SNRPB	0	22.253	19	5	6	5	1	240	24.6	11.19	190	5
P05783	Keratin, type I cytoskeletal 18 OS=Homo sapiens OX=9606 GN=KRT18 PE=1 SV=2	KRT18	0	21.953	13	6	6	6	1	430	48	5.45	88	6
P53004	Biliverdin reductase A OS=Homo sapiens OX=9606 GN=BLVRA PE=1 SV=2	BLVRA	0	20.968	15	4	6	4	1	296	33.4	6.44	160	4
Q9Y3D9	28S ribosomal protein S23, mitochondrial OS=Homo sapiens OX=9606 GN=MRPS23 PE=1 SV=2	MRPS23	0	20.301	29	5	6	5	1	190	21.8	8.9	146	5
P11172	Uridine 5'-monophosphate synthase OS=Homo sapiens OX=9606 GN=UMPS PE=1 SV=1	UMPS	0	19.878	8	4	6	4	1	480	52.2	7.24	175	4
Q13263	Transcription intermediary factor 1-beta OS=Homo sapiens OX=9606 GN=TRIM28 PE=1 SV=5	TRIM28	0	17.405	6	6	6	6	1	835	88.5	5.77	82	6
P14868	Aspartate--tRNA ligase, cytoplasmic OS=Homo sapiens OX=9606 GN=DARS1 PE=1 SV=2	DARS1	0	15.531	9	5	6	5	1	501	57.1	6.55	130	5
P62318	Small nuclear ribonucleoprotein Sm D3 OS=Homo sapiens OX=9606 GN=SNRPD3 PE=1 SV=1	SNRPD3	0	15.272	15	2	6	2	1	126	13.9	10.32	175	2
P83916	Chromobox protein homolog 1 OS=Homo sapiens OX=9606 GN=CBX1 PE=1 SV=1	CBX1	0	13.636	13	2	6	1	1	185	21.4	4.93	244	2
P31327	Carbamoyl-phosphate synthase [ammonia], mitochondrial OS=Homo sapiens OX=9606 GN=CPS1 PE=1 SV=2	CPS1	0	12.919	4	5	6	4	1	1500	164.8	6.74	94	5
Q13162	Peroxiredoxin-4 OS=Homo sapiens OX=9606 GN=PRDX4 PE=1 SV=1	PRDX4	0	11.98	8	3	6	1	1	271	30.5	6.29	111	3
P82930	28S ribosomal protein S34, mitochondrial OS=Homo sapiens OX=9606 GN=MRPS34 PE=1 SV=2	MRPS34	0	10.482	14	4	6	4	1	218	25.6	9.98	154	4
P24928	DNA-directed RNA polymerase II subunit RPB1 OS=Homo sapiens OX=9606 GN=POLR2A PE=1 SV=2	POLR2A	0	42.811	4	5	5	5	1	1970	217	7.37	253	5
Q12769	Nuclear pore complex protein Nup160 OS=Homo sapiens OX=9606 GN=NUP160 PE=1 SV=3	NUP160	0	39.943	6	5	5	5	1	1436	162	5.5	178	5
P45954	Short/branched chain specific acyl-CoA dehydrogenase, mitochondrial OS=Homo sapiens OX=9606 GN=ACADSB PE=1 SV=1	ACADSB	0	39.665	17	5	5	5	1	432	47.5	6.99	212	5
Q9H0A0	RNA cytidine acetyltransferase OS=Homo sapiens OX=9606 GN=NAT10 PE=1 SV=2	NAT10	0	38.858	7	5	5	5	1	1025	115.7	8.27	175	5
P04406	Glyceraldehyde-3-phosphate dehydrogenase OS=Homo sapiens OX=9606 GN=GAPDH PE=1 SV=3	GAPDH	0	38.622	12	2	5	2	1	335	36	8.46	173	2
Q12931	Heat shock protein 75 kDa, mitochondrial OS=Homo sapiens OX=9606 GN=TRAP1 PE=1 SV=3	TRAP1	0	35.979	8	4	5	3	1	704	80.1	8.21	302	4
Q86V81	THO complex subunit 4 OS=Homo sapiens OX=9606 GN=ALYREF PE=1 SV=3	ALYREF	0	35.841	22	3	5	3	1	257	26.9	11.15	210	3
Q9P2R6	Arginine-glutamic acid dipeptide repeats protein OS=Homo sapiens OX=9606 GN=RERE PE=1 SV=2	RERE	0	33.947	5	5	5	5	1	1566	172.3	7.69	95	5
P17980	26S proteasome regulatory subunit 6A OS=Homo sapiens OX=9606 GN=PSMC3 PE=1 SV=3	PSMC3	0	32.504	17	5	5	5	1	439	49.2	5.24	136	5
O00116	Alkyldihydroxyacetonephosphate synthase, peroxisomal OS=Homo sapiens OX=9606 GN=AGPS PE=1 SV=1	AGPS	0	32.137	12	5	5	5	1	658	72.9	7.34	145	5
Q9H6S0	3'-5' RNA helicase YTHDC2 OS=Homo sapiens OX=9606 GN=YTHDC2 PE=1 SV=2	YTHDC2	0	31.946	4	4	5	4	1	1430	160.1	8.4	217	4
P19784	Casein kinase II subunit alpha' OS=Homo sapiens OX=9606 GN=CSNK2A2 PE=1 SV=1	CSNK2A2	0	31.324	18	5	5	4	1	350	41.2	8.56	117	5
P49790	Nuclear pore complex protein Nup153 OS=Homo sapiens OX=9606 GN=NUP153 PE=1 SV=2	NUP153	0	30.859	5	5	5	5	1	1475	153.8	8.73	160	5
O00443	Phosphatidylinositol 4-phosphate 3-kinase C2 domain-containing subunit alpha OS=Homo sapiens OX=9606 GN=PIK3C2A PE=1 SV=2	PIK3C2A	0	30.002	4	5	5	5	1	1686	190.6	8.02	125	5
P04843	Dolichyl-diphosphooligosaccharide--protein glycosyltransferase subunit 1 OS=Homo sapiens OX=9606 GN=RPN1 PE=1 SV=1	RPN1	0	29.257	9	5	5	5	1	607	68.5	6.38	176	5
Q9H9G7	Protein argonaute-3 OS=Homo sapiens OX=9606 GN=AGO3 PE=1 SV=2	AGO3	0	28.3	7	4	5	1	1	860	97.3	9.11	130	4
Q8IVH2	Forkhead box protein P4 OS=Homo sapiens OX=9606 GN=FOXP4 PE=1 SV=1	FOXP4	0	27.749	6	3	5	1	1	680	73.4	6.4	198	3
Q92522	Histone H1.10 OS=Homo sapiens OX=9606 GN=H1-10 PE=1 SV=1	H1-10	0	27.268	19	4	5	4	1	213	22.5	10.76	123	4
P61619	Protein transport protein Sec61 subunit alpha isoform 1 OS=Homo sapiens OX=9606 GN=SEC61A1 PE=1 SV=2	SEC61A1	0	27.065	9	3	5	3	1	476	52.2	8.06	154	3
Q92947	Glutaryl-CoA dehydrogenase, mitochondrial OS=Homo sapiens OX=9606 GN=GCDH PE=1 SV=1	GCDH	0	26.492	8	4	5	4	1	438	48.1	8.06	158	4
Q92945	Far upstream element-binding protein 2 OS=Homo sapiens OX=9606 GN=KHSRP PE=1 SV=4	KHSRP	0	25.428	7	4	5	4	1	711	73.1	7.3	140	4
Q9NVP1	ATP-dependent RNA helicase DDX18 OS=Homo sapiens OX=9606 GN=DDX18 PE=1 SV=2	DDX18	0	25.216	8	4	5	4	1	670	75.4	9.5	119	4
P41252	Isoleucine--tRNA ligase, cytoplasmic OS=Homo sapiens OX=9606 GN=IARS1 PE=1 SV=2	IARS1	0	24.971	4	5	5	5	1	1262	144.4	6.15	109	5
P23246	Splicing factor, proline- and glutamine-rich OS=Homo sapiens OX=9606 GN=SFPQ PE=1 SV=2	SFPQ	0	24.872	7	4	5	3	1	707	76.1	9.44	141	4
P42771	Cyclin-dependent kinase inhibitor 2A OS=Homo sapiens OX=9606 GN=CDKN2A PE=1 SV=2	CDKN2A	0	24.488	22	3	5	3	1	156	16.5	5.81	211	3
Q9Y5A9	YTH domain-containing family protein 2 OS=Homo sapiens OX=9606 GN=YTHDF2 PE=1 SV=2	YTHDF2	0	24.291	8	4	5	4	1	579	62.3	8.79	143	4
Q14683	Structural maintenance of chromosomes protein 1A OS=Homo sapiens OX=9606 GN=SMC1A PE=1 SV=2	SMC1A	0	24.207	4	5	5	5	1	1233	143.1	7.64	167	5
Q14694	Ubiquitin carboxyl-terminal hydrolase 10 OS=Homo sapiens OX=9606 GN=USP10 PE=1 SV=2	USP10	0	23.871	9	5	5	5	1	798	87.1	5.31	84	5
Q14152	Eukaryotic translation initiation factor 3 subunit A OS=Homo sapiens OX=9606 GN=EIF3A PE=1 SV=1	EIF3A	0	23.788	4	5	5	5	1	1382	166.5	6.79	67	5
P21127	Cyclin-dependent kinase 11B OS=Homo sapiens OX=9606 GN=CDK11B PE=1 SV=4	CDK11B	0	23.211	6	5	5	5	1	795	92.6	5.54	97	5
P22087	rRNA 2'-O-methyltransferase fibrillarin OS=Homo sapiens OX=9606 GN=FBL PE=1 SV=2	FBL	0	22.305	20	5	5	5	1	321	33.8	10.18	80	5
Q5SW79	Centrosomal protein of 170 kDa OS=Homo sapiens OX=9606 GN=CEP170 PE=1 SV=1	CEP170	0	22.08	3	4	5	4	1	1584	175.2	7.11	120	4
P51784	Ubiquitin carboxyl-terminal hydrolase 11 OS=Homo sapiens OX=9606 GN=USP11 PE=1 SV=3	USP11	0	21.284	6	5	5	5	1	963	109.7	5.45	115	5
Q13151	Heterogeneous nuclear ribonucleoprotein A0 OS=Homo sapiens OX=9606 GN=HNRNPA0 PE=1 SV=1	HNRNPA0	0	21.281	13	3	5	2	1	305	30.8	9.29	178	3
Q9UL18	Protein argonaute-1 OS=Homo sapiens OX=9606 GN=AGO1 PE=1 SV=3	AGO1	0	20.225	7	4	5	2	1	857	97.2	9.16	78	4
Q9GZR7	ATP-dependent RNA helicase DDX24 OS=Homo sapiens OX=9606 GN=DDX24 PE=1 SV=1	DDX24	0	20.012	5	4	5	4	1	859	96.3	9.06	101	4
Q8WVB6	Chromosome transmission fidelity protein 18 homolog OS=Homo sapiens OX=9606 GN=CHTF18 PE=1 SV=1	CHTF18	0	19.586	4	4	5	4	1	975	107.3	7.21	116	4
P22061	Protein-L-isoaspartate(D-aspartate) O-methyltransferase OS=Homo sapiens OX=9606 GN=PCMT1 PE=1 SV=4	PCMT1	0	19.578	27	4	5	4	1	227	24.6	7.21	106	4
Q12849	G-rich sequence factor 1 OS=Homo sapiens OX=9606 GN=GRSF1 PE=1 SV=3	GRSF1	0	19.221	9	3	5	3	1	480	53.1	6.19	202	3
Q8TB72	Pumilio homolog 2 OS=Homo sapiens OX=9606 GN=PUM2 PE=1 SV=2	PUM2	0	19.145	4	4	5	2	1	1066	114.1	7.08	98	4
Q09472	Histone acetyltransferase p300 OS=Homo sapiens OX=9606 GN=EP300 PE=1 SV=2	EP300	0	19.1	2	5	5	5	1	2414	264	8.5	97	5
Q14677	Clathrin interactor 1 OS=Homo sapiens OX=9606 GN=CLINT1 PE=1 SV=1	CLINT1	0	17.555	8	4	5	4	1	625	68.2	6.42	104	4
Q13185	Chromobox protein homolog 3 OS=Homo sapiens OX=9606 GN=CBX3 PE=1 SV=4	CBX3	0	17.224	16	2	5	1	1	183	20.8	5.33	239	2
P78344	Eukaryotic translation initiation factor 4 gamma 2 OS=Homo sapiens OX=9606 GN=EIF4G2 PE=1 SV=1	EIF4G2	0	17.18	6	4	5	4	1	907	102.3	7.14	72	4
Q9UN37	Vacuolar protein sorting-associated protein 4A OS=Homo sapiens OX=9606 GN=VPS4A PE=1 SV=1	VPS4A	0	16.015	9	4	5	3	1	437	48.9	7.8	54	4
P21333	Filamin-A OS=Homo sapiens OX=9606 GN=FLNA PE=1 SV=4	FLNA	0	15.769	1	3	5	2	1	2647	280.6	6.06	142	3
P82673	28S ribosomal protein S35, mitochondrial OS=Homo sapiens OX=9606 GN=MRPS35 PE=1 SV=1	MRPS35	0	14.385	10	3	5	3	1	323	36.8	8.24	94	3
Q14315	Filamin-C OS=Homo sapiens OX=9606 GN=FLNC PE=1 SV=3	FLNC	0	14.171	1	3	5	2	1	2725	290.8	5.97	151	3
Q04637	Eukaryotic translation initiation factor 4 gamma 1 OS=Homo sapiens OX=9606 GN=EIF4G1 PE=1 SV=4	EIF4G1	0	13.189	2	4	5	4	1	1599	175.4	5.33	81	4
P62266	40S ribosomal protein S23 OS=Homo sapiens OX=9606 GN=RPS23 PE=1 SV=3	RPS23	0	13.025	15	2	5	2	1	143	15.8	10.49	150	2
P18077	60S ribosomal protein L35a OS=Homo sapiens OX=9606 GN=RPL35A PE=1 SV=2	RPL35A	0	12.458	22	4	5	4	1	110	12.5	11.06	70	4
Q01130	Serine/arginine-rich splicing factor 2 OS=Homo sapiens OX=9606 GN=SRSF2 PE=1 SV=4	SRSF2	0	9.781	14	3	5	3	1	221	25.5	11.85	127	3
Q9UG01	Intraflagellar transport protein 172 homolog OS=Homo sapiens OX=9606 GN=IFT172 PE=1 SV=2	IFT172	0.058	0.818	0	1	5	1	1	1749	197.5	6.13	63	1
Q96GK7	Fumarylacetoacetate hydrolase domain-containing protein 2A OS=Homo sapiens OX=9606 GN=FAHD2A PE=1 SV=1	FAHD2A	0	42.556	15	3	4	3	1	314	34.6	8.24	278	3
P84085	ADP-ribosylation factor 5 OS=Homo sapiens OX=9606 GN=ARF5 PE=1 SV=2	ARF5	0	35.977	28	3	4	1	1	180	20.5	6.79	108	3
Q14558	Phosphoribosyl pyrophosphate synthase-associated protein 1 OS=Homo sapiens OX=9606 GN=PRPSAP1 PE=1 SV=2	PRPSAP1	0	33.862	15	4	4	4	1	356	39.4	7.2	162	4
Q14684	Ribosomal RNA processing protein 1 homolog B OS=Homo sapiens OX=9606 GN=RRP1B PE=1 SV=3	RRP1B	0	31.285	7	4	4	4	1	758	84.4	9.76	135	4
P42166	Lamina-associated polypeptide 2, isoform alpha OS=Homo sapiens OX=9606 GN=TMPO PE=1 SV=2	TMPO	0	30.695	9	4	4	1	1	694	75.4	7.66	115	4
Q8NFF5	FAD synthase OS=Homo sapiens OX=9606 GN=FLAD1 PE=1 SV=1	FLAD1	0	30.582	10	3	4	3	1	587	65.2	6.93	113	3
P08579	U2 small nuclear ribonucleoprotein B'' OS=Homo sapiens OX=9606 GN=SNRPB2 PE=1 SV=1	SNRPB2	0	29.407	15	3	4	1	1	225	25.5	9.72	134	3
Q7Z3B4	Nucleoporin p54 OS=Homo sapiens OX=9606 GN=NUP54 PE=1 SV=2	NUP54	0	29.391	10	4	4	4	1	507	55.4	7.02	109	4
Q09161	Nuclear cap-binding protein subunit 1 OS=Homo sapiens OX=9606 GN=NCBP1 PE=1 SV=1	NCBP1	0	28.961	6	4	4	4	1	790	91.8	6.43	163	4
Q15386	Ubiquitin-protein ligase E3C OS=Homo sapiens OX=9606 GN=UBE3C PE=1 SV=3	UBE3C	0	28.484	5	4	4	4	1	1083	123.8	6.71	144	4
P62333	26S proteasome regulatory subunit 10B OS=Homo sapiens OX=9606 GN=PSMC6 PE=1 SV=1	PSMC6	0	28.413	11	3	4	3	1	389	44.1	7.49	175	3
Q06210	Glutamine--fructose-6-phosphate aminotransferase [isomerizing] 1 OS=Homo sapiens OX=9606 GN=GFPT1 PE=1 SV=3	GFPT1	0	28.24	8	4	4	4	1	699	78.8	7.11	135	4
Q96FJ2	Dynein light chain 2, cytoplasmic OS=Homo sapiens OX=9606 GN=DYNLL2 PE=1 SV=1	DYNLL2	0	27.18	26	2	4	1	1	89	10.3	7.37	167	2
Q15393	Splicing factor 3B subunit 3 OS=Homo sapiens OX=9606 GN=SF3B3 PE=1 SV=4	SF3B3	0	27.051	4	3	4	3	1	1217	135.5	5.26	196	3
P50402	Emerin OS=Homo sapiens OX=9606 GN=EMD PE=1 SV=1	EMD	0	26.888	20	4	4	4	1	254	29	5.5	127	4
O75376	Nuclear receptor corepressor 1 OS=Homo sapiens OX=9606 GN=NCOR1 PE=1 SV=2	NCOR1	0	26.725	2	4	4	4	1	2440	270	7.11	139	4
Q9HAH7	Probable fibrosin-1 OS=Homo sapiens OX=9606 GN=FBRS PE=1 SV=3	FBRS	0	26.655	9	3	4	3	1	460	48.4	9.95	129	3
Q08J23	RNA cytosine C(5)-methyltransferase NSUN2 OS=Homo sapiens OX=9606 GN=NSUN2 PE=1 SV=2	NSUN2	0	26.244	8	4	4	4	1	767	86.4	6.77	93	4
Q14739	Delta(14)-sterol reductase LBR OS=Homo sapiens OX=9606 GN=LBR PE=1 SV=2	LBR	0	25.989	9	4	4	4	1	615	70.7	9.36	106	4
Q9Y5M8	Signal recognition particle receptor subunit beta OS=Homo sapiens OX=9606 GN=SRPRB PE=1 SV=3	SRPRB	0	25.666	21	4	4	4	1	271	29.7	9.04	124	4
O75489	NADH dehydrogenase [ubiquinone] iron-sulfur protein 3, mitochondrial OS=Homo sapiens OX=9606 GN=NDUFS3 PE=1 SV=1	NDUFS3	0	24.478	14	4	4	4	1	264	30.2	7.5	164	4
P40937	Replication factor C subunit 5 OS=Homo sapiens OX=9606 GN=RFC5 PE=1 SV=1	RFC5	0	24.348	17	4	4	4	1	340	38.5	7.2	88	4
P61964	WD repeat-containing protein 5 OS=Homo sapiens OX=9606 GN=WDR5 PE=1 SV=1	WDR5	0	24.013	19	4	4	4	1	334	36.6	8.27	79	4
P42167	Lamina-associated polypeptide 2, isoforms beta/gamma OS=Homo sapiens OX=9606 GN=TMPO PE=1 SV=2	TMPO	0	24.008	11	4	4	1	1	454	50.6	9.38	95	4
P46087	Probable 28S rRNA (cytosine(4447)-C(5))-methyltransferase OS=Homo sapiens OX=9606 GN=NOP2 PE=1 SV=2	NOP2	0	23.901	6	4	4	4	1	812	89.2	9.23	89	4
Q8NE71	ATP-binding cassette sub-family F member 1 OS=Homo sapiens OX=9606 GN=ABCF1 PE=1 SV=2	ABCF1	0	22.632	6	3	4	3	1	845	95.9	6.8	91	3
P05091	Aldehyde dehydrogenase, mitochondrial OS=Homo sapiens OX=9606 GN=ALDH2 PE=1 SV=2	ALDH2	0	22.491	9	3	4	3	1	517	56.3	7.05	79	3
Q9Y305	Acyl-coenzyme A thioesterase 9, mitochondrial OS=Homo sapiens OX=9606 GN=ACOT9 PE=1 SV=2	ACOT9	0	22.138	9	4	4	4	1	439	49.9	8.6	123	4
P56192	Methionine--tRNA ligase, cytoplasmic OS=Homo sapiens OX=9606 GN=MARS1 PE=1 SV=2	MARS1	0	22.025	6	4	4	4	1	900	101.1	6.16	60	4
Q9Y5V3	Melanoma-associated antigen D1 OS=Homo sapiens OX=9606 GN=MAGED1 PE=1 SV=3	MAGED1	0	21.268	5	4	4	4	1	778	86.1	5.83	87	4
Q9NNW5	WD repeat-containing protein 6 OS=Homo sapiens OX=9606 GN=WDR6 PE=1 SV=1	WDR6	0	21.011	5	4	4	4	1	1121	121.6	6.87	79	4
Q16531	DNA damage-binding protein 1 OS=Homo sapiens OX=9606 GN=DDB1 PE=1 SV=1	DDB1	0	21.004	4	4	4	4	1	1140	126.9	5.26	93	4
P13995	Bifunctional methylenetetrahydrofolate dehydrogenase/cyclohydrolase, mitochondrial OS=Homo sapiens OX=9606 GN=MTHFD2 PE=1 SV=2	MTHFD2	0	20.757	12	3	4	3	1	350	37.9	8.73	125	3
P38159	RNA-binding motif protein, X chromosome OS=Homo sapiens OX=9606 GN=RBMX PE=1 SV=3	RBMX	0	19.929	6	2	4	2	1	391	42.3	10.05	86	2
Q9H2U1	ATP-dependent DNA/RNA helicase DHX36 OS=Homo sapiens OX=9606 GN=DHX36 PE=1 SV=2	DHX36	0	19.881	5	4	4	4	1	1008	114.7	7.68	102	4
P53007	Tricarboxylate transport protein, mitochondrial OS=Homo sapiens OX=9606 GN=SLC25A1 PE=1 SV=2	SLC25A1	0	18.959	14	4	4	4	1	311	34	9.89	124	4
Q8IY81	pre-rRNA 2'-O-ribose RNA methyltransferase FTSJ3 OS=Homo sapiens OX=9606 GN=FTSJ3 PE=1 SV=2	FTSJ3	0	18.487	5	3	4	3	1	847	96.5	8.4	112	3
O15067	Phosphoribosylformylglycinamidine synthase OS=Homo sapiens OX=9606 GN=PFAS PE=1 SV=4	PFAS	0	18.324	4	4	4	4	1	1338	144.6	5.76	104	4
Q7Z6Z7	E3 ubiquitin-protein ligase HUWE1 OS=Homo sapiens OX=9606 GN=HUWE1 PE=1 SV=3	HUWE1	0	18.125	1	3	4	3	1	4374	481.6	5.22	95	3
Q9BW60	Elongation of very long chain fatty acids protein 1 OS=Homo sapiens OX=9606 GN=ELOVL1 PE=1 SV=1	ELOVL1	0	18.094	5	1	4	1	1	279	32.6	9.6	120	1
P50570	Dynamin-2 OS=Homo sapiens OX=9606 GN=DNM2 PE=1 SV=2	DNM2	0	17.497	6	4	4	4	1	870	98	7.44	80	4
Q14690	Protein RRP5 homolog OS=Homo sapiens OX=9606 GN=PDCD11 PE=1 SV=3	PDCD11	0	17.106	3	4	4	4	1	1871	208.6	8.87	43	4
P50914	60S ribosomal protein L14 OS=Homo sapiens OX=9606 GN=RPL14 PE=1 SV=4	RPL14	0	17.085	15	3	4	3	1	215	23.4	10.93	93	3
P07195	L-lactate dehydrogenase B chain OS=Homo sapiens OX=9606 GN=LDHB PE=1 SV=2	LDHB	0	16.84	10	3	4	3	1	334	36.6	6.05	113	3
P05386	60S acidic ribosomal protein P1 OS=Homo sapiens OX=9606 GN=RPLP1 PE=1 SV=1	RPLP1	0	16.769	14	1	4	1	1	114	11.5	4.32	91	1
P09012	U1 small nuclear ribonucleoprotein A OS=Homo sapiens OX=9606 GN=SNRPA PE=1 SV=3	SNRPA	0	16.634	16	4	4	2	1	282	31.3	9.83	75	4
P82933	28S ribosomal protein S9, mitochondrial OS=Homo sapiens OX=9606 GN=MRPS9 PE=1 SV=2	MRPS9	0	16.323	10	4	4	4	1	396	45.8	9.51	59	4
O75306	NADH dehydrogenase [ubiquinone] iron-sulfur protein 2, mitochondrial OS=Homo sapiens OX=9606 GN=NDUFS2 PE=1 SV=2	NDUFS2	0	16.277	12	4	4	4	1	463	52.5	7.55	75	4
Q13601	KRR1 small subunit processome component homolog OS=Homo sapiens OX=9606 GN=KRR1 PE=1 SV=4	KRR1	0	16.266	8	4	4	4	1	381	43.6	9.77	101	4
P26639	Threonine--tRNA ligase 1, cytoplasmic OS=Homo sapiens OX=9606 GN=TARS1 PE=1 SV=3	TARS1	0	16.205	6	4	4	4	1	723	83.4	6.67	78	4
Q9BQ75	Protein CMSS1 OS=Homo sapiens OX=9606 GN=CMSS1 PE=1 SV=2	CMSS1	0	15.972	14	4	4	4	1	279	31.9	9.19	59	4
P46779	60S ribosomal protein L28 OS=Homo sapiens OX=9606 GN=RPL28 PE=1 SV=3	RPL28	0	15.352	15	2	4	2	1	137	15.7	12.02	81	2
P21796	Voltage-dependent anion-selective channel protein 1 OS=Homo sapiens OX=9606 GN=VDAC1 PE=1 SV=2	VDAC1	0	15.308	15	4	4	3	1	283	30.8	8.54	56	4
Q9BQ87	F-box-like/WD repeat-containing protein TBL1Y OS=Homo sapiens OX=9606 GN=TBL1Y PE=1 SV=1	TBL1Y	0	14.482	6	3	4	1	1	522	56.7	5.62	115	3
A5YKK6	CCR4-NOT transcription complex subunit 1 OS=Homo sapiens OX=9606 GN=CNOT1 PE=1 SV=2	CNOT1	0	14.423	2	4	4	4	1	2376	266.8	7.11	78	4
Q96C36	Pyrroline-5-carboxylate reductase 2 OS=Homo sapiens OX=9606 GN=PYCR2 PE=1 SV=1	PYCR2	0	14.354	5	1	4	1	1	320	33.6	7.77	275	1
P57740	Nuclear pore complex protein Nup107 OS=Homo sapiens OX=9606 GN=NUP107 PE=1 SV=1	NUP107	0	13.535	4	4	4	4	1	925	106.3	5.43	106	4
Q15149	Plectin OS=Homo sapiens OX=9606 GN=PLEC PE=1 SV=3	PLEC	0	13.443	1	4	4	3	1	4684	531.5	5.96	71	4
Q8N1G4	Leucine-rich repeat-containing protein 47 OS=Homo sapiens OX=9606 GN=LRRC47 PE=1 SV=1	LRRC47	0	13.41	8	4	4	4	1	583	63.4	8.28	36	4
Q9P0J0	NADH dehydrogenase [ubiquinone] 1 alpha subcomplex subunit 13 OS=Homo sapiens OX=9606 GN=NDUFA13 PE=1 SV=3	NDUFA13	0	13.127	16	2	4	2	1	144	16.7	8.43	125	2
Q92900	Regulator of nonsense transcripts 1 OS=Homo sapiens OX=9606 GN=UPF1 PE=1 SV=2	UPF1	0	13.07	4	4	4	4	1	1129	124.3	6.61	64	4
P21912	Succinate dehydrogenase [ubiquinone] iron-sulfur subunit, mitochondrial OS=Homo sapiens OX=9606 GN=SDHB PE=1 SV=3	SDHB	0	12.628	11	3	4	3	1	280	31.6	8.76	142	3
P47914	60S ribosomal protein L29 OS=Homo sapiens OX=9606 GN=RPL29 PE=1 SV=2	RPL29	0	12.618	16	2	4	2	1	159	17.7	11.66	141	2
O94776	Metastasis-associated protein MTA2 OS=Homo sapiens OX=9606 GN=MTA2 PE=1 SV=1	MTA2	0	11.76	4	3	4	2	1	668	75	9.66	89	3
Q9BZK7	F-box-like/WD repeat-containing protein TBL1XR1 OS=Homo sapiens OX=9606 GN=TBL1XR1 PE=1 SV=1	TBL1XR1	0	10.223	7	3	4	1	1	514	55.6	5.55	85	3
P13804	Electron transfer flavoprotein subunit alpha, mitochondrial OS=Homo sapiens OX=9606 GN=ETFA PE=1 SV=1	ETFA	0	9.639	14	3	4	3	1	333	35.1	8.38	52	3
O75534	Cold shock domain-containing protein E1 OS=Homo sapiens OX=9606 GN=CSDE1 PE=1 SV=2	CSDE1	0	9.345	4	4	4	4	1	798	88.8	6.25	71	4
O14979	Heterogeneous nuclear ribonucleoprotein D-like OS=Homo sapiens OX=9606 GN=HNRNPDL PE=1 SV=3	HNRNPDL	0	8.247	5	2	4	1	1	420	46.4	9.57	63	2
P28370	Probable global transcription activator SNF2L1 OS=Homo sapiens OX=9606 GN=SMARCA1 PE=1 SV=2	SMARCA1	0	8.182	3	3	4	3	1	1054	122.5	8.09	61	3
Q02543	60S ribosomal protein L18a OS=Homo sapiens OX=9606 GN=RPL18A PE=1 SV=2	RPL18A	0	7.648	15	3	4	3	1	176	20.7	10.71	29	3
Q8IWA0	WD repeat-containing protein 75 OS=Homo sapiens OX=9606 GN=WDR75 PE=1 SV=1	WDR75	0	5.473	4	2	4	2	1	830	94.4	5.96	15	2
O14773	Tripeptidyl-peptidase 1 OS=Homo sapiens OX=9606 GN=TPP1 PE=1 SV=2	TPP1	0	36.225	10	3	3	3	1	563	61.2	6.48	120	3
Q04323	UBX domain-containing protein 1 OS=Homo sapiens OX=9606 GN=UBXN1 PE=1 SV=2	UBXN1	0	32.255	9	2	3	2	1	297	33.3	5.25	175	2
Q5JPH6	Probable glutamate--tRNA ligase, mitochondrial OS=Homo sapiens OX=9606 GN=EARS2 PE=1 SV=2	EARS2	0	31.178	10	3	3	3	1	523	58.7	8.76	115	3
P58107	Epiplakin OS=Homo sapiens OX=9606 GN=EPPK1 PE=1 SV=3	EPPK1	0	31.05	4	3	3	2	1	5088	555.3	5.62	156	3
Q9P035	Very-long-chain (3R)-3-hydroxyacyl-CoA dehydratase 3 OS=Homo sapiens OX=9606 GN=HACD3 PE=1 SV=2	HACD3	0	31.021	16	3	3	3	1	362	43.1	8.94	59	3
P04844	Dolichyl-diphosphooligosaccharide--protein glycosyltransferase subunit 2 OS=Homo sapiens OX=9606 GN=RPN2 PE=1 SV=3	RPN2	0	30.548	8	3	3	3	1	631	69.2	5.69	152	3
Q99623	Prohibitin-2 OS=Homo sapiens OX=9606 GN=PHB2 PE=1 SV=2	PHB2	0	29.811	14	3	3	3	1	299	33.3	9.83	179	3
P37108	Signal recognition particle 14 kDa protein OS=Homo sapiens OX=9606 GN=SRP14 PE=1 SV=2	SRP14	0	28.981	21	2	3	2	1	136	14.6	10.04	148	2
Q04837	Single-stranded DNA-binding protein, mitochondrial OS=Homo sapiens OX=9606 GN=SSBP1 PE=1 SV=1	SSBP1	0	26.226	32	3	3	3	1	148	17.2	9.6	111	3
Q53GQ0	Very-long-chain 3-oxoacyl-CoA reductase OS=Homo sapiens OX=9606 GN=HSD17B12 PE=1 SV=2	HSD17B12	0	25.689	13	2	3	2	1	312	34.3	9.32	59	2
Q5T6F2	Ubiquitin-associated protein 2 OS=Homo sapiens OX=9606 GN=UBAP2 PE=1 SV=1	UBAP2	0	25.654	4	3	3	3	1	1119	117	7.34	104	3
O95831	Apoptosis-inducing factor 1, mitochondrial OS=Homo sapiens OX=9606 GN=AIFM1 PE=1 SV=1	AIFM1	0	25.518	6	3	3	3	1	613	66.9	8.95	113	3
P41214	Eukaryotic translation initiation factor 2D OS=Homo sapiens OX=9606 GN=EIF2D PE=1 SV=3	EIF2D	0	25.325	7	2	3	2	1	584	64.7	7.65	119	2
P54886	Delta-1-pyrroline-5-carboxylate synthase OS=Homo sapiens OX=9606 GN=ALDH18A1 PE=1 SV=2	ALDH18A1	0	25.21	5	3	3	3	1	795	87.2	7.12	170	3
P08574	Cytochrome c1, heme protein, mitochondrial OS=Homo sapiens OX=9606 GN=CYC1 PE=1 SV=3	CYC1	0	24.637	9	2	3	2	1	325	35.4	9	122	2
P51571	Translocon-associated protein subunit delta OS=Homo sapiens OX=9606 GN=SSR4 PE=1 SV=1	SSR4	0	24.28	25	3	3	3	1	173	19	6.15	111	3
O95352	Ubiquitin-like modifier-activating enzyme ATG7 OS=Homo sapiens OX=9606 GN=ATG7 PE=1 SV=1	ATG7	0	23.935	7	3	3	3	1	703	77.9	6.24	104	3
Q9BRX2	Protein pelota homolog OS=Homo sapiens OX=9606 GN=PELO PE=1 SV=2	PELO	0	23.93	9	3	3	3	1	385	43.3	6.34	152	3
P40939	Trifunctional enzyme subunit alpha, mitochondrial OS=Homo sapiens OX=9606 GN=HADHA PE=1 SV=2	HADHA	0	23.816	6	3	3	3	1	763	82.9	9.04	129	3
Q9UQE7	Structural maintenance of chromosomes protein 3 OS=Homo sapiens OX=9606 GN=SMC3 PE=1 SV=2	SMC3	0	23.667	3	3	3	3	1	1217	141.5	7.18	127	3
O75607	Nucleoplasmin-3 OS=Homo sapiens OX=9606 GN=NPM3 PE=1 SV=3	NPM3	0	23.649	17	2	3	2	1	178	19.3	4.63	188	2
O00567	Nucleolar protein 56 OS=Homo sapiens OX=9606 GN=NOP56 PE=1 SV=4	NOP56	0	23.386	7	3	3	3	1	594	66	9.19	125	3
Q9BYJ9	YTH domain-containing family protein 1 OS=Homo sapiens OX=9606 GN=YTHDF1 PE=1 SV=1	YTHDF1	0	22.852	5	2	3	2	1	559	60.8	8.79	109	2
Q14318	Peptidyl-prolyl cis-trans isomerase FKBP8 OS=Homo sapiens OX=9606 GN=FKBP8 PE=1 SV=2	FKBP8	0	22.81	11	3	3	3	1	412	44.5	4.84	117	3
Q6UUV7	CREB-regulated transcription coactivator 3 OS=Homo sapiens OX=9606 GN=CRTC3 PE=1 SV=2	CRTC3	0	22.713	7	3	3	3	1	619	66.9	6.84	154	3
Q96GA3	Protein LTV1 homolog OS=Homo sapiens OX=9606 GN=LTV1 PE=1 SV=1	LTV1	0	22.179	8	3	3	3	1	475	54.8	4.91	76	3
Q6ZRQ5	Protein MMS22-like OS=Homo sapiens OX=9606 GN=MMS22L PE=1 SV=3	MMS22L	0	22.165	3	3	3	3	1	1243	142.2	7.12	93	3
P34932	Heat shock 70 kDa protein 4 OS=Homo sapiens OX=9606 GN=HSPA4 PE=1 SV=4	HSPA4	0	22.106	5	3	3	3	1	840	94.3	5.19	132	3
P63172	Dynein light chain Tctex-type 1 OS=Homo sapiens OX=9606 GN=DYNLT1 PE=1 SV=1	DYNLT1	0	20.871	16	1	3	1	1	113	12.4	5.08	179	1
P62195	26S proteasome regulatory subunit 8 OS=Homo sapiens OX=9606 GN=PSMC5 PE=1 SV=1	PSMC5	0	20.085	10	3	3	2	1	406	45.6	7.55	65	3
Q9NXE4	Sphingomyelin phosphodiesterase 4 OS=Homo sapiens OX=9606 GN=SMPD4 PE=1 SV=3	SMPD4	0	20.061	4	2	3	2	1	866	97.7	8.27	45	2
P53597	Succinate--CoA ligase [ADP/GDP-forming] subunit alpha, mitochondrial OS=Homo sapiens OX=9606 GN=SUCLG1 PE=1 SV=4	SUCLG1	0	20.037	12	2	3	2	1	346	36.2	8.79	115	2
P35579	Myosin-9 OS=Homo sapiens OX=9606 GN=MYH9 PE=1 SV=4	MYH9	0	19.885	2	3	3	3	1	1960	226.4	5.6	66	3
O60318	Germinal-center associated nuclear protein OS=Homo sapiens OX=9606 GN=MCM3AP PE=1 SV=2	MCM3AP	0	19.357	2	3	3	3	1	1980	218.3	6.39	89	3
O00411	DNA-directed RNA polymerase, mitochondrial OS=Homo sapiens OX=9606 GN=POLRMT PE=1 SV=2	POLRMT	0	18.825	4	3	3	3	1	1230	138.5	8.98	104	3
Q5SRE5	Nucleoporin NUP188 OS=Homo sapiens OX=9606 GN=NUP188 PE=1 SV=1	NUP188	0	18.771	2	3	3	3	1	1749	195.9	6.73	103	3
P10321	HLA class I histocompatibility antigen, C alpha chain OS=Homo sapiens OX=9606 GN=HLA-C PE=1 SV=3	HLA-C	0	17.868	11	3	3	3	1	366	40.6	6.04	87	3
P61163	Alpha-centractin OS=Homo sapiens OX=9606 GN=ACTR1A PE=1 SV=1	ACTR1A	0	17.826	9	2	3	2	1	376	42.6	6.64	121	2
Q8NI27	THO complex subunit 2 OS=Homo sapiens OX=9606 GN=THOC2 PE=1 SV=2	THOC2	0	17.519	2	3	3	3	1	1593	182.7	8.44	87	3
Q9H9J2	39S ribosomal protein L44, mitochondrial OS=Homo sapiens OX=9606 GN=MRPL44 PE=1 SV=1	MRPL44	0	17.327	4	2	3	2	1	332	37.5	8.4	111	2
P78346	Ribonuclease P protein subunit p30 OS=Homo sapiens OX=9606 GN=RPP30 PE=1 SV=1	RPP30	0	17.217	15	3	3	3	1	268	29.3	8.91	61	3
Q9H7S9	Zinc finger protein 703 OS=Homo sapiens OX=9606 GN=ZNF703 PE=1 SV=1	ZNF703	0	17.155	4	2	3	2	1	590	58.2	8.79	147	2
P34896	Serine hydroxymethyltransferase, cytosolic OS=Homo sapiens OX=9606 GN=SHMT1 PE=1 SV=1	SHMT1	0	16.903	5	2	3	1	1	483	53	7.71	169	2
Q9BYN8	28S ribosomal protein S26, mitochondrial OS=Homo sapiens OX=9606 GN=MRPS26 PE=1 SV=1	MRPS26	0	16.78	14	2	3	2	1	205	24.2	10.39	90	2
P10244	Myb-related protein B OS=Homo sapiens OX=9606 GN=MYBL2 PE=1 SV=1	MYBL2	0	16.772	5	3	3	3	1	700	78.7	6.87	70	3
Q9NU22	Midasin OS=Homo sapiens OX=9606 GN=MDN1 PE=1 SV=2	MDN1	0	16.708	1	3	3	3	1	5596	632.4	5.68	88	3
P53621	Coatomer subunit alpha OS=Homo sapiens OX=9606 GN=COPA PE=1 SV=2	COPA	0	16.403	3	3	3	3	1	1224	138.3	7.66	86	3
Q9H0D6	5'-3' exoribonuclease 2 OS=Homo sapiens OX=9606 GN=XRN2 PE=1 SV=1	XRN2	0	16.361	4	3	3	3	1	950	108.5	7.47	85	3
P27348	14-3-3 protein theta OS=Homo sapiens OX=9606 GN=YWHAQ PE=1 SV=1	YWHAQ	0	16.252	15	3	3	3	1	245	27.7	4.78	73	3
Q96KR1	Zinc finger RNA-binding protein OS=Homo sapiens OX=9606 GN=ZFR PE=1 SV=2	ZFR	0	16.086	3	3	3	3	1	1074	116.9	9.04	107	3
Q13200	26S proteasome non-ATPase regulatory subunit 2 OS=Homo sapiens OX=9606 GN=PSMD2 PE=1 SV=3	PSMD2	0	15.988	3	2	3	2	1	908	100.1	5.2	133	2
Q9BUJ2	Heterogeneous nuclear ribonucleoprotein U-like protein 1 OS=Homo sapiens OX=9606 GN=HNRNPUL1 PE=1 SV=2	HNRNPUL1	0	15.914	5	3	3	3	1	856	95.7	6.92	79	3
Q8IZL8	Proline-, glutamic acid- and leucine-rich protein 1 OS=Homo sapiens OX=9606 GN=PELP1 PE=1 SV=2	PELP1	0	15.633	3	3	3	3	1	1130	119.6	4.34	61	3
O43592	Exportin-T OS=Homo sapiens OX=9606 GN=XPOT PE=1 SV=2	XPOT	0	15.569	4	3	3	3	1	962	109.9	5.39	69	3
O75663	TIP41-like protein OS=Homo sapiens OX=9606 GN=TIPRL PE=1 SV=2	TIPRL	0	15.568	4	1	3	1	1	272	31.4	5.91	66	1
Q6P3W7	SCY1-like protein 2 OS=Homo sapiens OX=9606 GN=SCYL2 PE=1 SV=1	SCYL2	0	15.352	3	2	3	2	1	929	103.6	8.22	150	2
P28838	Cytosol aminopeptidase OS=Homo sapiens OX=9606 GN=LAP3 PE=1 SV=3	LAP3	0	15.248	8	3	3	3	1	519	56.1	7.93	56	3
P51570	Galactokinase OS=Homo sapiens OX=9606 GN=GALK1 PE=1 SV=1	GALK1	0	15.154	6	2	3	2	1	392	42.2	6.46	123	2
P42677	40S ribosomal protein S27 OS=Homo sapiens OX=9606 GN=RPS27 PE=1 SV=3	RPS27	0	15.106	15	1	3	1	1	84	9.5	9.45	100	1
P56134	ATP synthase subunit f, mitochondrial OS=Homo sapiens OX=9606 GN=ATP5MF PE=1 SV=3	ATP5MF	0	15.074	26	2	3	2	1	94	10.9	9.67	126	2
P62191	26S proteasome regulatory subunit 4 OS=Homo sapiens OX=9606 GN=PSMC1 PE=1 SV=1	PSMC1	0	14.968	9	3	3	2	1	440	49.2	6.21	55	3
P46459	Vesicle-fusing ATPase OS=Homo sapiens OX=9606 GN=NSF PE=1 SV=3	NSF	0	14.738	5	3	3	3	1	744	82.5	6.95	60	3
Q06587	E3 ubiquitin-protein ligase RING1 OS=Homo sapiens OX=9606 GN=RING1 PE=1 SV=2	RING1	0	14.671	6	2	3	2	1	406	42.4	5.62	84	2
P14618	Pyruvate kinase PKM OS=Homo sapiens OX=9606 GN=PKM PE=1 SV=4	PKM	0	14.589	8	3	3	3	1	531	57.9	7.84	90	3
P62826	GTP-binding nuclear protein Ran OS=Homo sapiens OX=9606 GN=RAN PE=1 SV=3	RAN	0	14.366	15	3	3	3	1	216	24.4	7.49	64	3
Q06787	Synaptic functional regulator FMR1 OS=Homo sapiens OX=9606 GN=FMR1 PE=1 SV=1	FMR1	0	14.347	3	2	3	2	1	632	71.1	7.42	116	2
Q9Y4W6	AFG3-like protein 2 OS=Homo sapiens OX=9606 GN=AFG3L2 PE=1 SV=2	AFG3L2	0	14.33	4	3	3	3	1	797	88.5	8.66	62	3
Q9Y383	Putative RNA-binding protein Luc7-like 2 OS=Homo sapiens OX=9606 GN=LUC7L2 PE=1 SV=2	LUC7L2	0	14.288	5	2	3	2	1	392	46.5	10.01	79	2
P22392	Nucleoside diphosphate kinase B OS=Homo sapiens OX=9606 GN=NME2 PE=1 SV=1	NME2	0	14.197	32	3	3	3	1	152	17.3	8.41	72	3
Q8NI60	Atypical kinase COQ8A, mitochondrial OS=Homo sapiens OX=9606 GN=COQ8A PE=1 SV=1	COQ8A	0	14.025	4	3	3	3	1	647	71.9	6.99	78	3
O15371	Eukaryotic translation initiation factor 3 subunit D OS=Homo sapiens OX=9606 GN=EIF3D PE=1 SV=1	EIF3D	0	13.544	5	2	3	2	1	548	63.9	6.05	38	2
P17028	Zinc finger protein 24 OS=Homo sapiens OX=9606 GN=ZNF24 PE=1 SV=4	ZNF24	0	13.525	8	3	3	3	1	368	42.1	6.21	107	3
Q9NRX1	RNA-binding protein PNO1 OS=Homo sapiens OX=9606 GN=PNO1 PE=1 SV=1	PNO1	0	13.484	10	2	3	2	1	252	27.9	9.73	67	2
Q9BW92	Threonine--tRNA ligase, mitochondrial OS=Homo sapiens OX=9606 GN=TARS2 PE=1 SV=1	TARS2	0	13.463	3	2	3	2	1	718	81	7.3	89	2
Q9H9P8	L-2-hydroxyglutarate dehydrogenase, mitochondrial OS=Homo sapiens OX=9606 GN=L2HGDH PE=1 SV=3	L2HGDH	0	13.369	5	2	3	2	1	463	50.3	8.15	74	2
Q9NR56	Muscleblind-like protein 1 OS=Homo sapiens OX=9606 GN=MBNL1 PE=1 SV=2	MBNL1	0	13.121	8	2	3	2	1	388	41.8	8.9	46	2
P62979	Ubiquitin-40S ribosomal protein S27a OS=Homo sapiens OX=9606 GN=RPS27A PE=1 SV=2	RPS27A	0	12.815	12	2	3	2	1	156	18	9.64	108	2
Q96EY1	DnaJ homolog subfamily A member 3, mitochondrial OS=Homo sapiens OX=9606 GN=DNAJA3 PE=1 SV=2	DNAJA3	0	12.37	6	3	3	3	1	480	52.5	9.26	96	3
P13010	X-ray repair cross-complementing protein 5 OS=Homo sapiens OX=9606 GN=XRCC5 PE=1 SV=3	XRCC5	0	12.353	4	2	3	2	1	732	82.7	5.81	75	2
Q8WU79	Stromal membrane-associated protein 2 OS=Homo sapiens OX=9606 GN=SMAP2 PE=1 SV=1	SMAP2	0	12.188	7	3	3	3	1	429	46.8	8.87	79	3
Q96DV4	39S ribosomal protein L38, mitochondrial OS=Homo sapiens OX=9606 GN=MRPL38 PE=1 SV=2	MRPL38	0	12.032	7	3	3	3	1	380	44.6	7.53	71	3
O00165	HCLS1-associated protein X-1 OS=Homo sapiens OX=9606 GN=HAX1 PE=1 SV=2	HAX1	0	11.572	7	2	3	2	1	279	31.6	4.92	107	2
Q9BQ67	Glutamate-rich WD repeat-containing protein 1 OS=Homo sapiens OX=9606 GN=GRWD1 PE=1 SV=1	GRWD1	0	11.034	6	2	3	2	1	446	49.4	4.92	96	2
P62861	40S ribosomal protein S30 OS=Homo sapiens OX=9606 GN=FAU PE=1 SV=1	FAU	0	10.941	19	2	3	2	1	59	6.6	12.15	98	2
Q8TDD1	ATP-dependent RNA helicase DDX54 OS=Homo sapiens OX=9606 GN=DDX54 PE=1 SV=2	DDX54	0	10.884	3	3	3	3	1	881	98.5	10.02	80	3
P10599	Thioredoxin OS=Homo sapiens OX=9606 GN=TXN PE=1 SV=3	TXN	0	10.631	11	1	3	1	1	105	11.7	4.92	28	1
Q99832	T-complex protein 1 subunit eta OS=Homo sapiens OX=9606 GN=CCT7 PE=1 SV=2	CCT7	0	10.013	7	3	3	3	1	543	59.3	7.65	23	3
P53985	Monocarboxylate transporter 1 OS=Homo sapiens OX=9606 GN=SLC16A1 PE=1 SV=3	SLC16A1	0	9.997	3	2	3	2	1	500	53.9	8.66	48	2
Q9NPG3	Ubinuclein-1 OS=Homo sapiens OX=9606 GN=UBN1 PE=1 SV=2	UBN1	0	9.669	3	3	3	3	1	1134	121.4	9.33	89	3
Q9NXF1	Testis-expressed protein 10 OS=Homo sapiens OX=9606 GN=TEX10 PE=1 SV=2	TEX10	0	9.522	3	2	3	2	1	929	105.6	9.36	66	2
P82663	28S ribosomal protein S25, mitochondrial OS=Homo sapiens OX=9606 GN=MRPS25 PE=1 SV=1	MRPS25	0	9.042	16	2	3	2	1	173	20.1	8.82	61	2
P57088	Transmembrane protein 33 OS=Homo sapiens OX=9606 GN=TMEM33 PE=1 SV=2	TMEM33	0	8.832	7	2	3	2	1	247	28	9.7	108	2
Q00587	Cdc42 effector protein 1 OS=Homo sapiens OX=9606 GN=CDC42EP1 PE=1 SV=1	CDC42EP1	0	8.675	8	3	3	3	1	391	40.3	7.15	67	3
O15027	Protein transport protein Sec16A OS=Homo sapiens OX=9606 GN=SEC16A PE=1 SV=4	SEC16A	0	8.017	1	3	3	3	1	2357	251.7	5.8	47	3
P30041	Peroxiredoxin-6 OS=Homo sapiens OX=9606 GN=PRDX6 PE=1 SV=3	PRDX6	0	7.989	12	3	3	3	1	224	25	6.38	72	3
Q07955	Serine/arginine-rich splicing factor 1 OS=Homo sapiens OX=9606 GN=SRSF1 PE=1 SV=2	SRSF1	0	7.386	8	2	3	2	1	248	27.7	10.36	36	2
Q01167	Forkhead box protein K2 OS=Homo sapiens OX=9606 GN=FOXK2 PE=1 SV=3	FOXK2	0	6.986	4	3	3	3	1	660	69	9.54	47	3
Q00536	Cyclin-dependent kinase 16 OS=Homo sapiens OX=9606 GN=CDK16 PE=1 SV=1	CDK16	0	5.398	3	2	3	1	1	496	55.7	7.62	78	2
Q9P2R7	Succinate--CoA ligase [ADP-forming] subunit beta, mitochondrial OS=Homo sapiens OX=9606 GN=SUCLA2 PE=1 SV=3	SUCLA2	0	5.364	4	2	3	2	1	463	50.3	7.42	58	2
P46783	40S ribosomal protein S10 OS=Homo sapiens OX=9606 GN=RPS10 PE=1 SV=1	RPS10	0	5.153	5	1	3	1	1	165	18.9	10.15	111	1
P49207	60S ribosomal protein L34 OS=Homo sapiens OX=9606 GN=RPL34 PE=1 SV=3	RPL34	0.001	4.995	13	2	3	2	1	117	13.3	11.47	38	2
Q96T76	MMS19 nucleotide excision repair protein homolog OS=Homo sapiens OX=9606 GN=MMS19 PE=1 SV=2	MMS19	0.001	4.369	3	3	3	3	1	1030	113.2	6.35	29	3
P57678	Gem-associated protein 4 OS=Homo sapiens OX=9606 GN=GEMIN4 PE=1 SV=2	GEMIN4	0.001	3.344	1	2	3	2	1	1058	120	6.04	61	2
O95248	Myotubularin-related protein 5 OS=Homo sapiens OX=9606 GN=SBF1 PE=1 SV=4	SBF1	0.002	2.743	1	1	3	1	1	1868	208.3	6.9	29	1
Q92817	Envoplakin OS=Homo sapiens OX=9606 GN=EVPL PE=1 SV=3	EVPL	0.006	2.179	0	1	3	1	1	2033	231.5	6.96	35	1
P08254	Stromelysin-1 OS=Homo sapiens OX=9606 GN=MMP3 PE=1 SV=2	MMP3	0.039	1.119	1	1	3	1	1	477	53.9	6.16	43	1
P26368	Splicing factor U2AF 65 kDa subunit OS=Homo sapiens OX=9606 GN=U2AF2 PE=1 SV=4	U2AF2	0	31.236	10	2	2	2	1	475	53.5	9.09	164	2
O60341	Lysine-specific histone demethylase 1A OS=Homo sapiens OX=9606 GN=KDM1A PE=1 SV=2	KDM1A	0	26.661	5	2	2	2	1	852	92.8	6.52	155	2
Q07021	Complement component 1 Q subcomponent-binding protein, mitochondrial OS=Homo sapiens OX=9606 GN=C1QBP PE=1 SV=1	C1QBP	0	24.871	12	2	2	2	1	282	31.3	4.84	106	2
Q13011	Delta(3,5)-Delta(2,4)-dienoyl-CoA isomerase, mitochondrial OS=Homo sapiens OX=9606 GN=ECH1 PE=1 SV=2	ECH1	0	24.573	12	2	2	2	1	328	35.8	8	140	2
Q14697	Neutral alpha-glucosidase AB OS=Homo sapiens OX=9606 GN=GANAB PE=1 SV=3	GANAB	0	23.856	5	2	2	2	1	944	106.8	6.14	76	2
Q9UJZ1	Stomatin-like protein 2, mitochondrial OS=Homo sapiens OX=9606 GN=STOML2 PE=1 SV=1	STOML2	0	20.639	9	2	2	2	1	356	38.5	7.39	143	2
Q9HCJ3	Ribonucleoprotein PTB-binding 2 OS=Homo sapiens OX=9606 GN=RAVER2 PE=1 SV=2	RAVER2	0	20.592	5	2	2	2	1	691	74.3	7.47	52	2
P35250	Replication factor C subunit 2 OS=Homo sapiens OX=9606 GN=RFC2 PE=1 SV=3	RFC2	0	20.447	10	2	2	2	1	354	39.1	6.44	103	2
Q00577	Transcriptional activator protein Pur-alpha OS=Homo sapiens OX=9606 GN=PURA PE=1 SV=2	PURA	0	20.251	10	2	2	2	1	322	34.9	6.44	146	2
P09543	2',3'-cyclic-nucleotide 3'-phosphodiesterase OS=Homo sapiens OX=9606 GN=CNP PE=1 SV=2	CNP	0	20.236	5	2	2	2	1	421	47.5	9.07	119	2
Q5XKP0	MICOS complex subunit MIC13 OS=Homo sapiens OX=9606 GN=MICOS13 PE=1 SV=1	MICOS13	0	19.945	17	1	2	1	1	118	13.1	9.42	111	1
P55265	Double-stranded RNA-specific adenosine deaminase OS=Homo sapiens OX=9606 GN=ADAR PE=1 SV=4	ADAR	0	19.921	2	2	2	2	1	1226	136	8.65	128	2
Q53FV1	ORM1-like protein 2 OS=Homo sapiens OX=9606 GN=ORMDL2 PE=1 SV=2	ORMDL2	0	19.84	10	1	2	1	1	153	17.4	9.64	112	1
E9PAV3	Nascent polypeptide-associated complex subunit alpha, muscle-specific form OS=Homo sapiens OX=9606 GN=NACA PE=1 SV=1	NACA	0	19.722	1	2	2	2	1	2078	205.3	9.58	89	2
Q8TD30	Alanine aminotransferase 2 OS=Homo sapiens OX=9606 GN=GPT2 PE=1 SV=1	GPT2	0	18.85	6	2	2	2	1	523	57.9	7.71	97	2
Q3KQU3	MAP7 domain-containing protein 1 OS=Homo sapiens OX=9606 GN=MAP7D1 PE=1 SV=1	MAP7D1	0	18.472	3	2	2	2	1	841	92.8	10.11	74	2
O15260	Surfeit locus protein 4 OS=Homo sapiens OX=9606 GN=SURF4 PE=1 SV=3	SURF4	0	18.454	13	2	2	2	1	269	30.4	7.78	90	2
P08865	40S ribosomal protein SA OS=Homo sapiens OX=9606 GN=RPSA PE=1 SV=4	RPSA	0	17.808	9	2	2	2	1	295	32.8	4.87	113	2
Q07065	Cytoskeleton-associated protein 4 OS=Homo sapiens OX=9606 GN=CKAP4 PE=1 SV=2	CKAP4	0	17.707	4	2	2	2	1	602	66	5.92	119	2
Q13868	Exosome complex component RRP4 OS=Homo sapiens OX=9606 GN=EXOSC2 PE=1 SV=2	EXOSC2	0	17.506	11	2	2	2	1	293	32.8	7.5	148	2
P62888	60S ribosomal protein L30 OS=Homo sapiens OX=9606 GN=RPL30 PE=1 SV=2	RPL30	0	17.459	10	1	2	1	1	115	12.8	9.63	77	1
Q03701	CCAAT/enhancer-binding protein zeta OS=Homo sapiens OX=9606 GN=CEBPZ PE=1 SV=3	CEBPZ	0	17.351	3	2	2	2	1	1054	120.9	5.94	65	2
Q96F86	Enhancer of mRNA-decapping protein 3 OS=Homo sapiens OX=9606 GN=EDC3 PE=1 SV=1	EDC3	0	17.239	6	2	2	2	1	508	56	7.11	90	2
Q8IYS1	Peptidase M20 domain-containing protein 2 OS=Homo sapiens OX=9606 GN=PM20D2 PE=1 SV=2	PM20D2	0	17.097	9	2	2	2	1	436	47.7	5.85	55	2
Q9UBU9	Nuclear RNA export factor 1 OS=Homo sapiens OX=9606 GN=NXF1 PE=1 SV=1	NXF1	0	16.872	4	2	2	2	1	619	70.1	8.51	100	2
Q9Y265	RuvB-like 1 OS=Homo sapiens OX=9606 GN=RUVBL1 PE=1 SV=1	RUVBL1	0	16.668	5	2	2	2	1	456	50.2	6.42	124	2
Q9Y5L4	Mitochondrial import inner membrane translocase subunit Tim13 OS=Homo sapiens OX=9606 GN=TIMM13 PE=1 SV=1	TIMM13	0	16.202	25	2	2	2	1	95	10.5	8.18	115	2
Q5TAX3	Terminal uridylyltransferase 4 OS=Homo sapiens OX=9606 GN=TUT4 PE=1 SV=3	TUT4	0	15.852	2	2	2	2	1	1644	185	7.97	85	2
P10155	60 kDa SS-A/Ro ribonucleoprotein OS=Homo sapiens OX=9606 GN=RO60 PE=1 SV=2	RO60	0	15.684	4	2	2	2	1	538	60.6	8.03	110	2
Q9H845	Complex I assembly factor ACAD9, mitochondrial OS=Homo sapiens OX=9606 GN=ACAD9 PE=1 SV=1	ACAD9	0	15.435	4	2	2	2	1	621	68.7	7.96	92	2
Q6IAN0	Dehydrogenase/reductase SDR family member 7B OS=Homo sapiens OX=9606 GN=DHRS7B PE=1 SV=2	DHRS7B	0	15.367	9	2	2	2	1	325	35.1	9.55	81	2
Q8WWC4	m-AAA protease-interacting protein 1, mitochondrial OS=Homo sapiens OX=9606 GN=MAIP1 PE=1 SV=1	MAIP1	0	15.249	8	2	2	2	1	291	32.5	9.17	67	2
P28331	NADH-ubiquinone oxidoreductase 75 kDa subunit, mitochondrial OS=Homo sapiens OX=9606 GN=NDUFS1 PE=1 SV=3	NDUFS1	0	14.923	5	2	2	2	1	727	79.4	6.23	68	2
O95789	Zinc finger MYM-type protein 6 OS=Homo sapiens OX=9606 GN=ZMYM6 PE=1 SV=2	ZMYM6	0	14.797	2	2	2	2	1	1325	148	8.22	79	2
O00442	RNA 3'-terminal phosphate cyclase OS=Homo sapiens OX=9606 GN=RTCA PE=1 SV=1	RTCA	0	14.575	8	2	2	2	1	366	39.3	7.85	77	2
Q7L576	Cytoplasmic FMR1-interacting protein 1 OS=Homo sapiens OX=9606 GN=CYFIP1 PE=1 SV=1	CYFIP1	0	14.394	2	2	2	2	1	1253	145.1	6.9	84	2
Q6UVJ0	Spindle assembly abnormal protein 6 homolog OS=Homo sapiens OX=9606 GN=SASS6 PE=1 SV=1	SASS6	0	14.344	4	2	2	2	1	657	74.4	7.55	58	2
Q8NHQ9	ATP-dependent RNA helicase DDX55 OS=Homo sapiens OX=9606 GN=DDX55 PE=1 SV=3	DDX55	0	14.288	5	2	2	2	1	600	68.5	9.25	55	2
P07910	Heterogeneous nuclear ribonucleoproteins C1/C2 OS=Homo sapiens OX=9606 GN=HNRNPC PE=1 SV=4	HNRNPC	0	14.017	8	2	2	2	1	306	33.7	5.08	92	2
Q9Y230	RuvB-like 2 OS=Homo sapiens OX=9606 GN=RUVBL2 PE=1 SV=3	RUVBL2	0	13.868	6	2	2	2	1	463	51.1	5.64	74	2
Q15645	Pachytene checkpoint protein 2 homolog OS=Homo sapiens OX=9606 GN=TRIP13 PE=1 SV=2	TRIP13	0	13.818	5	2	2	2	1	432	48.5	6.09	57	2
Q96CU9	FAD-dependent oxidoreductase domain-containing protein 1 OS=Homo sapiens OX=9606 GN=FOXRED1 PE=1 SV=2	FOXRED1	0	13.66	5	2	2	2	1	486	53.8	7.78	85	2
P14625	Endoplasmin OS=Homo sapiens OX=9606 GN=HSP90B1 PE=1 SV=1	HSP90B1	0	13.574	3	2	2	1	1	803	92.4	4.84	50	2
Q16891	MICOS complex subunit MIC60 OS=Homo sapiens OX=9606 GN=IMMT PE=1 SV=1	IMMT	0	13.496	4	2	2	2	1	758	83.6	6.48	57	2
P49005	DNA polymerase delta subunit 2 OS=Homo sapiens OX=9606 GN=POLD2 PE=1 SV=1	POLD2	0	13.361	5	2	2	2	1	469	51.3	5.58	63	2
O00507	Probable ubiquitin carboxyl-terminal hydrolase FAF-Y OS=Homo sapiens OX=9606 GN=USP9Y PE=2 SV=2	USP9Y	0	13.308	1	2	2	2	1	2555	290.9	5.86	75	2
P51617	Interleukin-1 receptor-associated kinase 1 OS=Homo sapiens OX=9606 GN=IRAK1 PE=1 SV=2	IRAK1	0	13.269	3	2	2	2	1	712	76.5	6.62	86	2
P48047	ATP synthase subunit O, mitochondrial OS=Homo sapiens OX=9606 GN=ATP5PO PE=1 SV=1	ATP5PO	0	13.158	11	2	2	2	1	213	23.3	9.96	58	2
Q15758	Neutral amino acid transporter B(0) OS=Homo sapiens OX=9606 GN=SLC1A5 PE=1 SV=2	SLC1A5	0	13.105	6	2	2	2	1	541	56.6	5.48	45	2
Q8NF37	Lysophosphatidylcholine acyltransferase 1 OS=Homo sapiens OX=9606 GN=LPCAT1 PE=1 SV=2	LPCAT1	0	13.06	3	1	2	1	1	534	59.1	6.02	143	1
O60762	Dolichol-phosphate mannosyltransferase subunit 1 OS=Homo sapiens OX=9606 GN=DPM1 PE=1 SV=1	DPM1	0	12.863	10	2	2	2	1	260	29.6	9.57	52	2
Q9UJA5	tRNA (adenine(58)-N(1))-methyltransferase non-catalytic subunit TRM6 OS=Homo sapiens OX=9606 GN=TRMT6 PE=1 SV=1	TRMT6	0	12.588	5	2	2	2	1	497	55.8	7.55	42	2
Q9Y3I0	RNA-splicing ligase RtcB homolog OS=Homo sapiens OX=9606 GN=RTCB PE=1 SV=1	RTCB	0	12.408	5	2	2	2	1	505	55.2	7.23	53	2
Q9Y277	Voltage-dependent anion-selective channel protein 3 OS=Homo sapiens OX=9606 GN=VDAC3 PE=1 SV=1	VDAC3	0	12.289	7	2	2	1	1	283	30.6	8.66	88	2
P56182	Ribosomal RNA processing protein 1 homolog A OS=Homo sapiens OX=9606 GN=RRP1 PE=1 SV=1	RRP1	0	12.244	3	1	2	1	1	461	52.8	9.33	41	1
Q5SQN1	Synaptosomal-associated protein 47 OS=Homo sapiens OX=9606 GN=SNAP47 PE=1 SV=3	SNAP47	0	12.236	6	2	2	2	1	464	52.5	8.69	51	2
O00330	Pyruvate dehydrogenase protein X component, mitochondrial OS=Homo sapiens OX=9606 GN=PDHX PE=1 SV=3	PDHX	0	12.178	6	2	2	2	1	501	54.1	8.66	18	2
P49755	Transmembrane emp24 domain-containing protein 10 OS=Homo sapiens OX=9606 GN=TMED10 PE=1 SV=2	TMED10	0	12.119	10	2	2	2	1	219	25	7.44	67	2
P30153	Serine/threonine-protein phosphatase 2A 65 kDa regulatory subunit A alpha isoform OS=Homo sapiens OX=9606 GN=PPP2R1A PE=1 SV=4	PPP2R1A	0	12.115	4	2	2	2	1	589	65.3	5.11	54	2
P46977	Dolichyl-diphosphooligosaccharide--protein glycosyltransferase subunit STT3A OS=Homo sapiens OX=9606 GN=STT3A PE=1 SV=2	STT3A	0	12.09	3	2	2	2	1	705	80.5	8.07	77	2
P28066	Proteasome subunit alpha type-5 OS=Homo sapiens OX=9606 GN=PSMA5 PE=1 SV=3	PSMA5	0	11.968	9	2	2	2	1	241	26.4	4.79	82	2
O00178	GTP-binding protein 1 OS=Homo sapiens OX=9606 GN=GTPBP1 PE=1 SV=3	GTPBP1	0	11.924	4	2	2	2	1	669	72.4	8.34	53	2
Q9H857	5'-nucleotidase domain-containing protein 2 OS=Homo sapiens OX=9606 GN=NT5DC2 PE=1 SV=1	NT5DC2	0	11.918	5	2	2	2	1	520	60.7	6.77	64	2
P52907	F-actin-capping protein subunit alpha-1 OS=Homo sapiens OX=9606 GN=CAPZA1 PE=1 SV=3	CAPZA1	0	11.813	9	2	2	2	1	286	32.9	5.69	64	2
P16615	Sarcoplasmic/endoplasmic reticulum calcium ATPase 2 OS=Homo sapiens OX=9606 GN=ATP2A2 PE=1 SV=1	ATP2A2	0	11.608	2	2	2	2	1	1042	114.7	5.34	51	2
P62314	Small nuclear ribonucleoprotein Sm D1 OS=Homo sapiens OX=9606 GN=SNRPD1 PE=1 SV=1	SNRPD1	0	11.547	11	1	2	1	1	119	13.3	11.56	94	1
P35249	Replication factor C subunit 4 OS=Homo sapiens OX=9606 GN=RFC4 PE=1 SV=2	RFC4	0	11.536	8	2	2	2	1	363	39.7	8.02	50	2
Q9BPZ7	Target of rapamycin complex 2 subunit MAPKAP1 OS=Homo sapiens OX=9606 GN=MAPKAP1 PE=1 SV=2	MAPKAP1	0	11.532	3	1	2	1	1	522	59.1	7.55	121	1
P30876	DNA-directed RNA polymerase II subunit RPB2 OS=Homo sapiens OX=9606 GN=POLR2B PE=1 SV=1	POLR2B	0	11.531	2	2	2	2	1	1174	133.8	6.87	48	2
P55884	Eukaryotic translation initiation factor 3 subunit B OS=Homo sapiens OX=9606 GN=EIF3B PE=1 SV=3	EIF3B	0	11.516	3	2	2	2	1	814	92.4	5	65	2
Q9BQ52	Zinc phosphodiesterase ELAC protein 2 OS=Homo sapiens OX=9606 GN=ELAC2 PE=1 SV=2	ELAC2	0	11.439	4	2	2	2	1	826	92.2	7.9	53	2
O15091	Mitochondrial ribonuclease P catalytic subunit OS=Homo sapiens OX=9606 GN=PRORP PE=1 SV=2	PRORP	0	11.333	4	2	2	2	1	583	67.3	8.78	54	2
P12694	2-oxoisovalerate dehydrogenase subunit alpha, mitochondrial OS=Homo sapiens OX=9606 GN=BCKDHA PE=1 SV=2	BCKDHA	0	11.26	5	2	2	2	1	445	50.4	8.27	51	2
P42696	RNA-binding protein 34 OS=Homo sapiens OX=9606 GN=RBM34 PE=1 SV=2	RBM34	0	11.21	7	2	2	2	1	430	48.5	10.11	66	2
P22234	Multifunctional protein ADE2 OS=Homo sapiens OX=9606 GN=PAICS PE=1 SV=3	PAICS	0	11.163	5	2	2	2	1	425	47	7.23	81	2
P33992	DNA replication licensing factor MCM5 OS=Homo sapiens OX=9606 GN=MCM5 PE=1 SV=5	MCM5	0	11.157	3	2	2	2	1	734	82.2	8.37	83	2
P42285	Exosome RNA helicase MTR4 OS=Homo sapiens OX=9606 GN=MTREX PE=1 SV=3	MTREX	0	11.109	2	2	2	2	1	1042	117.7	6.52	93	2
Q9H9Y6	DNA-directed RNA polymerase I subunit RPA2 OS=Homo sapiens OX=9606 GN=POLR1B PE=1 SV=2	POLR1B	0	11.091	3	2	2	2	1	1135	128.1	7.83	34	2
P62995	Transformer-2 protein homolog beta OS=Homo sapiens OX=9606 GN=TRA2B PE=1 SV=1	TRA2B	0	10.85	8	2	2	2	1	288	33.6	11.25	76	2
P19367	Hexokinase-1 OS=Homo sapiens OX=9606 GN=HK1 PE=1 SV=3	HK1	0	10.77	3	2	2	2	1	917	102.4	6.8	72	2
Q9H583	HEAT repeat-containing protein 1 OS=Homo sapiens OX=9606 GN=HEATR1 PE=1 SV=3	HEATR1	0	10.755	2	2	2	2	1	2144	242.2	6.54	69	2
Q9NPA8	Transcription and mRNA export factor ENY2 OS=Homo sapiens OX=9606 GN=ENY2 PE=1 SV=1	ENY2	0	10.599	17	1	2	1	1	101	11.5	9.33	48	1
P25786	Proteasome subunit alpha type-1 OS=Homo sapiens OX=9606 GN=PSMA1 PE=1 SV=1	PSMA1	0	10.55	9	2	2	2	1	263	29.5	6.61	27	2
O60701	UDP-glucose 6-dehydrogenase OS=Homo sapiens OX=9606 GN=UGDH PE=1 SV=1	UGDH	0	10.465	4	2	2	2	1	494	55	7.12	88	2
Q8NDV7	Trinucleotide repeat-containing gene 6A protein OS=Homo sapiens OX=9606 GN=TNRC6A PE=1 SV=2	TNRC6A	0	10.452	1	2	2	2	1	1962	210.2	7.01	46	2
P05198	Eukaryotic translation initiation factor 2 subunit 1 OS=Homo sapiens OX=9606 GN=EIF2S1 PE=1 SV=3	EIF2S1	0	10.416	7	2	2	2	1	315	36.1	5.08	62	2
Q53ET0	CREB-regulated transcription coactivator 2 OS=Homo sapiens OX=9606 GN=CRTC2 PE=1 SV=2	CRTC2	0	10.267	3	2	2	2	1	693	73.3	7.11	79	2
Q3ZCQ8	Mitochondrial import inner membrane translocase subunit TIM50 OS=Homo sapiens OX=9606 GN=TIMM50 PE=1 SV=2	TIMM50	0	10.254	6	2	2	2	1	353	39.6	8.37	71	2
Q13330	Metastasis-associated protein MTA1 OS=Homo sapiens OX=9606 GN=MTA1 PE=1 SV=2	MTA1	0	10.221	3	2	2	1	1	715	80.7	9.26	73	2
Q96E14	RecQ-mediated genome instability protein 2 OS=Homo sapiens OX=9606 GN=RMI2 PE=1 SV=2	RMI2	0	10.216	9	1	2	1	1	147	15.9	7.9	92	1
P61513	60S ribosomal protein L37a OS=Homo sapiens OX=9606 GN=RPL37A PE=1 SV=2	RPL37A	0	10.19	20	1	2	1	1	92	10.3	10.43	68	1
Q9UJV9	Probable ATP-dependent RNA helicase DDX41 OS=Homo sapiens OX=9606 GN=DDX41 PE=1 SV=2	DDX41	0	9.937	3	2	2	2	1	622	69.8	6.84	74	2
P52815	39S ribosomal protein L12, mitochondrial OS=Homo sapiens OX=9606 GN=MRPL12 PE=1 SV=2	MRPL12	0	9.745	12	2	2	2	1	198	21.3	8.87	63	2
P54136	Arginine--tRNA ligase, cytoplasmic OS=Homo sapiens OX=9606 GN=RARS1 PE=1 SV=2	RARS1	0	9.719	3	2	2	2	1	660	75.3	6.68	35	2
Q8WVM0	Dimethyladenosine transferase 1, mitochondrial OS=Homo sapiens OX=9606 GN=TFB1M PE=1 SV=1	TFB1M	0	9.707	7	2	2	2	1	346	39.5	9.26	33	2
P43246	DNA mismatch repair protein Msh2 OS=Homo sapiens OX=9606 GN=MSH2 PE=1 SV=1	MSH2	0	9.613	2	2	2	2	1	934	104.7	5.77	66	2
O60832	H/ACA ribonucleoprotein complex subunit DKC1 OS=Homo sapiens OX=9606 GN=DKC1 PE=1 SV=3	DKC1	0	9.299	5	2	2	2	1	514	57.6	9.42	30	2
Q92552	28S ribosomal protein S27, mitochondrial OS=Homo sapiens OX=9606 GN=MRPS27 PE=1 SV=3	MRPS27	0	9.278	5	2	2	2	1	414	47.6	6.18	64	2
Q9H9B4	Sideroflexin-1 OS=Homo sapiens OX=9606 GN=SFXN1 PE=1 SV=4	SFXN1	0	9.237	9	2	2	2	1	322	35.6	9.07	83	2
Q9Y2R4	Probable ATP-dependent RNA helicase DDX52 OS=Homo sapiens OX=9606 GN=DDX52 PE=1 SV=3	DDX52	0	9.203	4	2	2	2	1	599	67.5	9.67	33	2
Q9NQ55	Suppressor of SWI4 1 homolog OS=Homo sapiens OX=9606 GN=PPAN PE=2 SV=1	PPAN	0	9.127	5	2	2	2	1	473	53.2	10.13	71	2
Q7Z4H3	5'-deoxynucleotidase HDDC2 OS=Homo sapiens OX=9606 GN=HDDC2 PE=1 SV=1	HDDC2	0	8.808	10	2	2	2	1	204	23.4	5.49	56	2
O15294	UDP-N-acetylglucosamine--peptide N-acetylglucosaminyltransferase 110 kDa subunit OS=Homo sapiens OX=9606 GN=OGT PE=1 SV=3	OGT	0	8.709	1	1	2	1	1	1046	116.9	6.7	73	1
Q2KHR3	Glutamine and serine-rich protein 1 OS=Homo sapiens OX=9606 GN=QSER1 PE=1 SV=3	QSER1	0	8.672	1	2	2	2	1	1735	189.9	7.08	81	2
P82664	28S ribosomal protein S10, mitochondrial OS=Homo sapiens OX=9606 GN=MRPS10 PE=1 SV=2	MRPS10	0	8.618	11	2	2	2	1	201	23	8	24	2
Q9UBB4	Ataxin-10 OS=Homo sapiens OX=9606 GN=ATXN10 PE=1 SV=1	ATXN10	0	8.56	6	2	2	2	1	475	53.5	5.25	25	2
O60884	DnaJ homolog subfamily A member 2 OS=Homo sapiens OX=9606 GN=DNAJA2 PE=1 SV=1	DNAJA2	0	8.553	5	2	2	2	1	412	45.7	6.48	39	2
Q9UN86	Ras GTPase-activating protein-binding protein 2 OS=Homo sapiens OX=9606 GN=G3BP2 PE=1 SV=2	G3BP2	0	8.542	4	2	2	1	1	482	54.1	5.55	56	2
P40938	Replication factor C subunit 3 OS=Homo sapiens OX=9606 GN=RFC3 PE=1 SV=2	RFC3	0	8.529	6	2	2	2	1	356	40.5	8.34	20	2
Q5JVF3	PCI domain-containing protein 2 OS=Homo sapiens OX=9606 GN=PCID2 PE=1 SV=2	PCID2	0	8.527	6	2	2	2	1	399	46	8.53	47	2
Q96SB4	SRSF protein kinase 1 OS=Homo sapiens OX=9606 GN=SRPK1 PE=1 SV=2	SRPK1	0	8.486	3	2	2	1	1	655	74.3	6.16	51	2
Q02252	Methylmalonate-semialdehyde dehydrogenase [acylating], mitochondrial OS=Homo sapiens OX=9606 GN=ALDH6A1 PE=1 SV=2	ALDH6A1	0	8.485	3	2	2	2	1	535	57.8	8.5	46	2
O95793	Double-stranded RNA-binding protein Staufen homolog 1 OS=Homo sapiens OX=9606 GN=STAU1 PE=1 SV=2	STAU1	0	8.383	4	2	2	2	1	577	63.1	9.44	55	2
P35232	Prohibitin OS=Homo sapiens OX=9606 GN=PHB PE=1 SV=1	PHB	0	8.279	8	2	2	2	1	272	29.8	5.76	38	2
Q96SI9	Spermatid perinuclear RNA-binding protein OS=Homo sapiens OX=9606 GN=STRBP PE=1 SV=1	STRBP	0	8.141	3	2	2	2	1	672	73.6	8.72	27	2
Q9Y2R9	28S ribosomal protein S7, mitochondrial OS=Homo sapiens OX=9606 GN=MRPS7 PE=1 SV=2	MRPS7	0	8.077	6	2	2	2	1	242	28.1	9.99	49	2
P51553	Isocitrate dehydrogenase [NAD] subunit gamma, mitochondrial OS=Homo sapiens OX=9606 GN=IDH3G PE=1 SV=1	IDH3G	0	7.965	3	1	2	1	1	393	42.8	8.5	42	1
Q9ULX3	RNA-binding protein NOB1 OS=Homo sapiens OX=9606 GN=NOB1 PE=1 SV=1	NOB1	0	7.826	5	2	2	2	1	412	46.6	7.18	59	2
Q86UK7	E3 ubiquitin-protein ligase ZNF598 OS=Homo sapiens OX=9606 GN=ZNF598 PE=1 SV=1	ZNF598	0	7.807	2	2	2	2	1	904	98.6	8.4	24	2
Q8IXB1	DnaJ homolog subfamily C member 10 OS=Homo sapiens OX=9606 GN=DNAJC10 PE=1 SV=2	DNAJC10	0	7.781	3	2	2	2	1	793	91	7.18	81	2
O43395	U4/U6 small nuclear ribonucleoprotein Prp3 OS=Homo sapiens OX=9606 GN=PRPF3 PE=1 SV=2	PRPF3	0	7.78	3	2	2	2	1	683	77.5	9.5	62	2
Q6PIW4	Fidgetin-like protein 1 OS=Homo sapiens OX=9606 GN=FIGNL1 PE=1 SV=2	FIGNL1	0	7.729	4	2	2	1	1	674	74	7.85	33	2
Q9UNY4	Transcription termination factor 2 OS=Homo sapiens OX=9606 GN=TTF2 PE=1 SV=2	TTF2	0	7.371	2	2	2	2	1	1162	129.5	8.37	39	2
Q9UDR5	Alpha-aminoadipic semialdehyde synthase, mitochondrial OS=Homo sapiens OX=9606 GN=AASS PE=1 SV=1	AASS	0	7.333	2	1	2	1	1	926	102.1	6.64	26	1
Q9BZE4	Nucleolar GTP-binding protein 1 OS=Homo sapiens OX=9606 GN=GTPBP4 PE=1 SV=3	GTPBP4	0	7.33	3	2	2	2	1	634	73.9	9.5	64	2
P60468	Protein transport protein Sec61 subunit beta OS=Homo sapiens OX=9606 GN=SEC61B PE=1 SV=2	SEC61B	0	7.321	22	2	2	2	1	96	10	11.56	61	2
P62304	Small nuclear ribonucleoprotein E OS=Homo sapiens OX=9606 GN=SNRPE PE=1 SV=1	SNRPE	0	7.183	12	1	2	1	1	92	10.8	9.44	101	1
Q15181	Inorganic pyrophosphatase OS=Homo sapiens OX=9606 GN=PPA1 PE=1 SV=2	PPA1	0	7.17	6	2	2	1	1	289	32.6	5.86	63	2
Q9Y5Q8	General transcription factor 3C polypeptide 5 OS=Homo sapiens OX=9606 GN=GTF3C5 PE=1 SV=2	GTF3C5	0	7.123	4	2	2	2	1	519	59.5	6.9	76	2
Q96CS3	FAS-associated factor 2 OS=Homo sapiens OX=9606 GN=FAF2 PE=1 SV=2	FAF2	0	6.92	5	2	2	2	1	445	52.6	5.62	47	2
O00506	Serine/threonine-protein kinase 25 OS=Homo sapiens OX=9606 GN=STK25 PE=1 SV=1	STK25	0	6.797	5	2	2	2	1	426	48.1	6.74	27	2
Q9BYG3	MKI67 FHA domain-interacting nucleolar phosphoprotein OS=Homo sapiens OX=9606 GN=NIFK PE=1 SV=1	NIFK	0	6.779	5	1	2	1	1	293	34.2	9.88	55	1
Q9HD33	39S ribosomal protein L47, mitochondrial OS=Homo sapiens OX=9606 GN=MRPL47 PE=1 SV=2	MRPL47	0	6.69	5	1	2	1	1	250	29.4	10.37	65	1
Q9HAS0	Protein Njmu-R1 OS=Homo sapiens OX=9606 GN=C17orf75 PE=1 SV=2	C17orf75	0	6.665	5	2	2	2	1	396	44.6	5.03	38	2
Q9P258	Protein RCC2 OS=Homo sapiens OX=9606 GN=RCC2 PE=1 SV=2	RCC2	0	6.598	4	2	2	2	1	522	56	8.78	35	2
O75400	Pre-mRNA-processing factor 40 homolog A OS=Homo sapiens OX=9606 GN=PRPF40A PE=1 SV=2	PRPF40A	0	6.562	1	2	2	2	1	957	108.7	7.56	47	2
Q9Y2Q9	28S ribosomal protein S28, mitochondrial OS=Homo sapiens OX=9606 GN=MRPS28 PE=1 SV=1	MRPS28	0	6.529	5	1	2	1	1	187	20.8	9.1	59	1
Q9C0C9	(E3-independent) E2 ubiquitin-conjugating enzyme OS=Homo sapiens OX=9606 GN=UBE2O PE=1 SV=3	UBE2O	0	6.518	2	2	2	2	1	1292	141.2	5.12	31	2
Q9H2U2	Inorganic pyrophosphatase 2, mitochondrial OS=Homo sapiens OX=9606 GN=PPA2 PE=1 SV=2	PPA2	0	6.498	5	2	2	1	1	334	37.9	7.39	27	2
Q9Y4R8	Telomere length regulation protein TEL2 homolog OS=Homo sapiens OX=9606 GN=TELO2 PE=1 SV=2	TELO2	0	6.477	2	2	2	2	1	837	91.7	5.76	24	2
Q8N122	Regulatory-associated protein of mTOR OS=Homo sapiens OX=9606 GN=RPTOR PE=1 SV=1	RPTOR	0	6.394	1	2	2	2	1	1335	148.9	6.89	41	2
P02786	Transferrin receptor protein 1 OS=Homo sapiens OX=9606 GN=TFRC PE=1 SV=2	TFRC	0	6.223	3	2	2	2	1	760	84.8	6.61	29	2
O75533	Splicing factor 3B subunit 1 OS=Homo sapiens OX=9606 GN=SF3B1 PE=1 SV=3	SF3B1	0	6.073	1	2	2	2	1	1304	145.7	7.09	60	2
P24752	Acetyl-CoA acetyltransferase, mitochondrial OS=Homo sapiens OX=9606 GN=ACAT1 PE=1 SV=1	ACAT1	0	6.037	4	1	2	1	1	427	45.2	8.85	16	1
P51610	Host cell factor 1 OS=Homo sapiens OX=9606 GN=HCFC1 PE=1 SV=2	HCFC1	0	5.907	1	2	2	2	1	2035	208.6	7.46	30	2
P53396	ATP-citrate synthase OS=Homo sapiens OX=9606 GN=ACLY PE=1 SV=3	ACLY	0	5.838	2	2	2	2	1	1101	120.8	7.33	15	2
P78362	SRSF protein kinase 2 OS=Homo sapiens OX=9606 GN=SRPK2 PE=1 SV=3	SRPK2	0	5.822	3	2	2	1	1	688	77.5	4.97	34	2
P45973	Chromobox protein homolog 5 OS=Homo sapiens OX=9606 GN=CBX5 PE=1 SV=1	CBX5	0	5.812	11	2	2	2	1	191	22.2	5.86	35	2
Q8N5C6	S1 RNA-binding domain-containing protein 1 OS=Homo sapiens OX=9606 GN=SRBD1 PE=1 SV=2	SRBD1	0	5.748	1	2	2	2	1	995	111.7	8.72	66	2
Q96NU1	Sterile alpha motif domain-containing protein 11 OS=Homo sapiens OX=9606 GN=SAMD11 PE=1 SV=3	SAMD11	0	5.617	3	1	2	1	1	681	72.7	7.59	51	1
O43684	Mitotic checkpoint protein BUB3 OS=Homo sapiens OX=9606 GN=BUB3 PE=1 SV=1	BUB3	0	5.616	5	2	2	2	1	328	37.1	6.84	45	2
Q9H9L3	Interferon-stimulated 20 kDa exonuclease-like 2 OS=Homo sapiens OX=9606 GN=ISG20L2 PE=1 SV=1	ISG20L2	0	5.602	4	1	2	1	1	353	39.1	9.94	0	1
P06730	Eukaryotic translation initiation factor 4E OS=Homo sapiens OX=9606 GN=EIF4E PE=1 SV=2	EIF4E	0	5.591	6	2	2	2	1	217	25.1	6.15	36	2
Q9H2P0	Activity-dependent neuroprotector homeobox protein OS=Homo sapiens OX=9606 GN=ADNP PE=1 SV=1	ADNP	0	5.582	3	2	2	2	1	1102	123.5	7.34	15	2
P62273	40S ribosomal protein S29 OS=Homo sapiens OX=9606 GN=RPS29 PE=1 SV=2	RPS29	0	5.331	34	2	2	2	1	56	6.7	10.13	44	2
Q9NRN7	L-aminoadipate-semialdehyde dehydrogenase-phosphopantetheinyl transferase OS=Homo sapiens OX=9606 GN=AASDHPPT PE=1 SV=2	AASDHPPT	0	5.262	6	2	2	2	1	309	35.8	6.8	18	2
Q9UNQ2	Probable dimethyladenosine transferase OS=Homo sapiens OX=9606 GN=DIMT1 PE=1 SV=1	DIMT1	0	5.125	5	2	2	2	1	313	35.2	9.99	23	2
Q15596	Nuclear receptor coactivator 2 OS=Homo sapiens OX=9606 GN=NCOA2 PE=1 SV=2	NCOA2	0	5.057	2	2	2	2	1	1464	159.1	6.64	25	2
Q9BV38	WD repeat-containing protein 18 OS=Homo sapiens OX=9606 GN=WDR18 PE=1 SV=2	WDR18	0	5.021	4	2	2	2	1	432	47.4	6.7	36	2
Q7Z4W1	L-xylulose reductase OS=Homo sapiens OX=9606 GN=DCXR PE=1 SV=2	DCXR	0.001	4.912	7	2	2	2	1	244	25.9	8.1	40	2
Q6P1J9	Parafibromin OS=Homo sapiens OX=9606 GN=CDC73 PE=1 SV=1	CDC73	0.001	4.889	3	2	2	2	1	531	60.5	9.61	37	2
Q9UPN6	SR-related and CTD-associated factor 8 OS=Homo sapiens OX=9606 GN=SCAF8 PE=1 SV=1	SCAF8	0.001	4.751	2	2	2	2	1	1271	140.4	8.29	23	2
Q9NTJ3	Structural maintenance of chromosomes protein 4 OS=Homo sapiens OX=9606 GN=SMC4 PE=1 SV=2	SMC4	0.001	4.435	1	2	2	2	1	1288	147.1	6.79	18	2
Q7L8L6	FAST kinase domain-containing protein 5, mitochondrial OS=Homo sapiens OX=9606 GN=FASTKD5 PE=1 SV=1	FASTKD5	0.001	4.308	2	2	2	2	1	764	86.5	8.13	46	2
P62891	60S ribosomal protein L39 OS=Homo sapiens OX=9606 GN=RPL39 PE=1 SV=2	RPL39	0.001	4.285	20	1	2	1	1	51	6.4	12.56	58	1
P60228	Eukaryotic translation initiation factor 3 subunit E OS=Homo sapiens OX=9606 GN=EIF3E PE=1 SV=1	EIF3E	0.001	4.274	4	2	2	2	1	445	52.2	6.04	15	2
P84103	Serine/arginine-rich splicing factor 3 OS=Homo sapiens OX=9606 GN=SRSF3 PE=1 SV=1	SRSF3	0.001	4.251	5	1	2	1	1	164	19.3	11.65	59	1
Q08170	Serine/arginine-rich splicing factor 4 OS=Homo sapiens OX=9606 GN=SRSF4 PE=1 SV=2	SRSF4	0.001	4.245	2	1	2	1	1	494	56.6	11.52	75	1
Q9BUK6	Protein misato homolog 1 OS=Homo sapiens OX=9606 GN=MSTO1 PE=1 SV=1	MSTO1	0.001	4.167	2	2	2	2	1	570	61.8	6.11	47	2
P49821	NADH dehydrogenase [ubiquinone] flavoprotein 1, mitochondrial OS=Homo sapiens OX=9606 GN=NDUFV1 PE=1 SV=4	NDUFV1	0.001	4.147	4	2	2	2	1	464	50.8	8.21	40	2
Q92626	Peroxidasin homolog OS=Homo sapiens OX=9606 GN=PXDN PE=1 SV=2	PXDN	0.001	4.018	1	1	2	1	1	1479	165.2	7.17	25	1
Q96GQ7	Probable ATP-dependent RNA helicase DDX27 OS=Homo sapiens OX=9606 GN=DDX27 PE=1 SV=2	DDX27	0.001	3.546	2	2	2	2	1	796	89.8	9.28	42	2
P13807	Glycogen [starch] synthase, muscle OS=Homo sapiens OX=9606 GN=GYS1 PE=1 SV=2	GYS1	0.001	3.257	1	1	2	1	1	737	83.7	6.18	29	1
Q9BVK6	Transmembrane emp24 domain-containing protein 9 OS=Homo sapiens OX=9606 GN=TMED9 PE=1 SV=2	TMED9	0.002	2.97	4	2	2	2	1	235	27.3	8.02	38	2
Q86WJ1	Chromodomain-helicase-DNA-binding protein 1-like OS=Homo sapiens OX=9606 GN=CHD1L PE=1 SV=3	CHD1L	0.002	2.946	3	2	2	2	1	897	100.9	6.9	21	2
Q9ULE4	Protein FAM184B OS=Homo sapiens OX=9606 GN=FAM184B PE=2 SV=3	FAM184B	0.002	2.828	1	2	2	2	1	1060	121	6.18	33	2
P07203	Glutathione peroxidase 1 OS=Homo sapiens OX=9606 GN=GPX1 PE=1 SV=4	GPX1	0.006	2.067	6	1	2	1	1	203	22.1	6.55	22	1
Q8WXG9	Adhesion G-protein coupled receptor V1 OS=Homo sapiens OX=9606 GN=ADGRV1 PE=1 SV=2	ADGRV1	0.009	2.033	0	2	2	2	1	6306	692.6	4.64	37	2
Q9H7B2	Ribosome production factor 2 homolog OS=Homo sapiens OX=9606 GN=RPF2 PE=1 SV=2	RPF2	0.009	1.983	3	1	2	1	1	306	35.6	9.99	49	1
Q6WRI0	Immunoglobulin superfamily member 10 OS=Homo sapiens OX=9606 GN=IGSF10 PE=1 SV=1	IGSF10	0.045	0.963	0	1	2	1	1	2623	290.7	9.13	0	1
Q9NTZ6	RNA-binding protein 12 OS=Homo sapiens OX=9606 GN=RBM12 PE=1 SV=1	RBM12	0.057	0.834	1	1	2	1	1	932	97.3	8.63	0	1
O95785	Protein Wiz OS=Homo sapiens OX=9606 GN=WIZ PE=1 SV=2	WIZ	0.061	0.793	1	1	2	1	1	1651	178.6	6.86	0	1
Q9BT22	Chitobiosyldiphosphodolichol beta-mannosyltransferase OS=Homo sapiens OX=9606 GN=ALG1 PE=1 SV=2	ALG1	0	15.618	4	1	1	1	1	464	52.5	7.23	126	1
Q86X55	Histone-arginine methyltransferase CARM1 OS=Homo sapiens OX=9606 GN=CARM1 PE=1 SV=3	CARM1	0	15.618	3	1	1	1	1	608	65.8	6.73	61	1
Q92922	SWI/SNF complex subunit SMARCC1 OS=Homo sapiens OX=9606 GN=SMARCC1 PE=1 SV=3	SMARCC1	0	15.618	3	1	1	1	1	1105	122.8	5.76	88	1
Q7Z5K2	Wings apart-like protein homolog OS=Homo sapiens OX=9606 GN=WAPL PE=1 SV=1	WAPL	0	15.618	2	1	1	1	1	1190	132.9	5.44	83	1
O75874	Isocitrate dehydrogenase [NADP] cytoplasmic OS=Homo sapiens OX=9606 GN=IDH1 PE=1 SV=2	IDH1	0	15.488	4	1	1	1	1	414	46.6	7.01	134	1
Q6P6C2	RNA demethylase ALKBH5 OS=Homo sapiens OX=9606 GN=ALKBH5 PE=1 SV=2	ALKBH5	0	14.85	7	1	1	1	1	394	44.2	9.09	60	1
Q92667	A-kinase anchor protein 1, mitochondrial OS=Homo sapiens OX=9606 GN=AKAP1 PE=1 SV=1	AKAP1	0	14.48	3	1	1	1	1	903	97.3	4.94	70	1
O00303	Eukaryotic translation initiation factor 3 subunit F OS=Homo sapiens OX=9606 GN=EIF3F PE=1 SV=1	EIF3F	0	14.478	5	1	1	1	1	357	37.5	5.45	112	1
Q9Y2X3	Nucleolar protein 58 OS=Homo sapiens OX=9606 GN=NOP58 PE=1 SV=1	NOP58	0	13.316	3	1	1	1	1	529	59.5	8.92	81	1
O95299	NADH dehydrogenase [ubiquinone] 1 alpha subcomplex subunit 10, mitochondrial OS=Homo sapiens OX=9606 GN=NDUFA10 PE=1 SV=1	NDUFA10	0	12.832	6	1	1	1	1	355	40.7	8.48	64	1
P31040	Succinate dehydrogenase [ubiquinone] flavoprotein subunit, mitochondrial OS=Homo sapiens OX=9606 GN=SDHA PE=1 SV=2	SDHA	0	12.459	2	1	1	1	1	664	72.6	7.39	83	1
Q9NP66	High mobility group protein 20A OS=Homo sapiens OX=9606 GN=HMG20A PE=1 SV=1	HMG20A	0	12.247	5	1	1	1	1	347	40.1	6.49	67	1
O00629	Importin subunit alpha-3 OS=Homo sapiens OX=9606 GN=KPNA4 PE=1 SV=1	KPNA4	0	12.193	3	1	1	1	1	521	57.9	4.96	67	1
O95409	Zinc finger protein ZIC 2 OS=Homo sapiens OX=9606 GN=ZIC2 PE=1 SV=2	ZIC2	0	12.143	4	1	1	1	1	532	55	8.41	71	1
P10515	Dihydrolipoyllysine-residue acetyltransferase component of pyruvate dehydrogenase complex, mitochondrial OS=Homo sapiens OX=9606 GN=DLAT PE=1 SV=3	DLAT	0	12.057	2	1	1	1	1	647	69	7.84	98	1
O14880	Microsomal glutathione S-transferase 3 OS=Homo sapiens OX=9606 GN=MGST3 PE=1 SV=1	MGST3	0	11.94	9	1	1	1	1	152	16.5	9.38	87	1
Q96QC0	Serine/threonine-protein phosphatase 1 regulatory subunit 10 OS=Homo sapiens OX=9606 GN=PPP1R10 PE=1 SV=1	PPP1R10	0	11.717	1	1	1	1	1	940	99	9.17	64	1
Q6YN16	Hydroxysteroid dehydrogenase-like protein 2 OS=Homo sapiens OX=9606 GN=HSDL2 PE=1 SV=1	HSDL2	0	11.674	4	1	1	1	1	418	45.4	7.99	67	1
O15379	Histone deacetylase 3 OS=Homo sapiens OX=9606 GN=HDAC3 PE=1 SV=2	HDAC3	0	11.552	4	1	1	1	1	428	48.8	5.16	64	1
Q8NBU5	ATPase family AAA domain-containing protein 1 OS=Homo sapiens OX=9606 GN=ATAD1 PE=1 SV=1	ATAD1	0	11.469	4	1	1	1	1	361	40.7	6.9	89	1
Q96HR8	H/ACA ribonucleoprotein complex non-core subunit NAF1 OS=Homo sapiens OX=9606 GN=NAF1 PE=1 SV=2	NAF1	0	11.389	3	1	1	1	1	494	53.7	4.87	87	1
O14976	Cyclin-G-associated kinase OS=Homo sapiens OX=9606 GN=GAK PE=1 SV=2	GAK	0	11.38	1	1	1	1	1	1311	143.1	5.73	63	1
O14925	Mitochondrial import inner membrane translocase subunit Tim23 OS=Homo sapiens OX=9606 GN=TIMM23 PE=1 SV=1	TIMM23	0	11.364	11	1	1	1	1	209	21.9	8.6	53	1
O94874	E3 UFM1-protein ligase 1 OS=Homo sapiens OX=9606 GN=UFL1 PE=1 SV=2	UFL1	0	11.29	2	1	1	1	1	794	89.5	6.79	107	1
Q9Y224	RNA transcription, translation and transport factor protein OS=Homo sapiens OX=9606 GN=RTRAF PE=1 SV=1	RTRAF	0	10.771	6	1	1	1	1	244	28.1	6.65	63	1
Q99538	Legumain OS=Homo sapiens OX=9606 GN=LGMN PE=1 SV=1	LGMN	0	10.745	4	1	1	1	1	433	49.4	6.55	58	1
Q86U42	Polyadenylate-binding protein 2 OS=Homo sapiens OX=9606 GN=PABPN1 PE=1 SV=3	PABPN1	0	10.493	5	1	1	1	1	306	32.7	5.06	83	1
P41091	Eukaryotic translation initiation factor 2 subunit 3 OS=Homo sapiens OX=9606 GN=EIF2S3 PE=1 SV=3	EIF2S3	0	10.266	3	1	1	1	1	472	51.1	8.4	60	1
Q9NXR7	BRISC and BRCA1-A complex member 2 OS=Homo sapiens OX=9606 GN=BABAM2 PE=1 SV=2	BABAM2	0	9.988	4	1	1	1	1	383	43.5	5.81	25	1
Q9Y3F4	Serine-threonine kinase receptor-associated protein OS=Homo sapiens OX=9606 GN=STRAP PE=1 SV=1	STRAP	0	9.973	5	1	1	1	1	350	38.4	5.12	28	1
Q96FC9	ATP-dependent DNA helicase DDX11 OS=Homo sapiens OX=9606 GN=DDX11 PE=1 SV=1	DDX11	0	9.838	1	1	1	1	1	970	108.2	7.31	68	1
P35080	Profilin-2 OS=Homo sapiens OX=9606 GN=PFN2 PE=1 SV=3	PFN2	0	9.832	10	1	1	1	1	140	15	6.99	78	1
Q13595	Transformer-2 protein homolog alpha OS=Homo sapiens OX=9606 GN=TRA2A PE=1 SV=1	TRA2A	0	9.777	5	1	1	1	1	282	32.7	11.27	96	1
Q9BZX2	Uridine-cytidine kinase 2 OS=Homo sapiens OX=9606 GN=UCK2 PE=1 SV=1	UCK2	0	9.765	5	1	1	1	1	261	29.3	6.7	57	1
P43307	Translocon-associated protein subunit alpha OS=Homo sapiens OX=9606 GN=SSR1 PE=1 SV=3	SSR1	0	9.75	5	1	1	1	1	286	32.2	4.49	71	1
P51659	Peroxisomal multifunctional enzyme type 2 OS=Homo sapiens OX=9606 GN=HSD17B4 PE=1 SV=3	HSD17B4	0	9.734	2	1	1	1	1	736	79.6	8.84	64	1
Q9Y241	HIG1 domain family member 1A, mitochondrial OS=Homo sapiens OX=9606 GN=HIGD1A PE=1 SV=1	HIGD1A	0	9.729	24	1	1	1	1	93	10.1	9.79	50	1
P52701	DNA mismatch repair protein Msh6 OS=Homo sapiens OX=9606 GN=MSH6 PE=1 SV=2	MSH6	0	9.674	1	1	1	1	1	1360	152.7	6.9	99	1
P52294	Importin subunit alpha-5 OS=Homo sapiens OX=9606 GN=KPNA1 PE=1 SV=3	KPNA1	0	9.652	3	1	1	1	1	538	60.2	5.01	53	1
P43686	26S proteasome regulatory subunit 6B OS=Homo sapiens OX=9606 GN=PSMC4 PE=1 SV=2	PSMC4	0	9.528	5	1	1	1	1	418	47.3	5.21	62	1
Q6DN90	IQ motif and SEC7 domain-containing protein 1 OS=Homo sapiens OX=9606 GN=IQSEC1 PE=1 SV=1	IQSEC1	0	9.505	2	1	1	1	1	963	108.2	6.93	46	1
P10589	COUP transcription factor 1 OS=Homo sapiens OX=9606 GN=NR2F1 PE=1 SV=1	NR2F1	0	9.451	3	1	1	1	1	423	46.1	8.25	57	1
Q8NC60	Nitric oxide-associated protein 1 OS=Homo sapiens OX=9606 GN=NOA1 PE=1 SV=2	NOA1	0	9.42	2	1	1	1	1	698	78.4	8.66	46	1
O15409	Forkhead box protein P2 OS=Homo sapiens OX=9606 GN=FOXP2 PE=1 SV=2	FOXP2	0	9.391	2	1	1	1	1	715	79.9	6.52	56	1
Q2NL82	Pre-rRNA-processing protein TSR1 homolog OS=Homo sapiens OX=9606 GN=TSR1 PE=1 SV=1	TSR1	0	9.378	2	1	1	1	1	804	91.8	7.42	66	1
Q15084	Protein disulfide-isomerase A6 OS=Homo sapiens OX=9606 GN=PDIA6 PE=1 SV=1	PDIA6	0	9.374	3	1	1	1	1	440	48.1	5.08	60	1
Q969V3	Nicalin OS=Homo sapiens OX=9606 GN=NCLN PE=1 SV=2	NCLN	0	9.303	2	1	1	1	1	563	62.9	6.89	43	1
P00403	Cytochrome c oxidase subunit 2 OS=Homo sapiens OX=9606 GN=MT-CO2 PE=1 SV=1	MT-CO2	0	9.262	9	1	1	1	1	227	25.5	4.82	26	1
Q9BVG9	Phosphatidylserine synthase 2 OS=Homo sapiens OX=9606 GN=PTDSS2 PE=1 SV=1	PTDSS2	0	9.262	2	1	1	1	1	487	56.2	6.25	49	1
Q14160	Protein scribble homolog OS=Homo sapiens OX=9606 GN=SCRIB PE=1 SV=4	SCRIB	0	9.219	1	1	1	1	1	1630	174.8	5.07	46	1
Q8NBQ5	Estradiol 17-beta-dehydrogenase 11 OS=Homo sapiens OX=9606 GN=HSD17B11 PE=1 SV=3	HSD17B11	0	9.142	5	1	1	1	1	300	32.9	9.07	72	1
Q7Z4H7	HAUS augmin-like complex subunit 6 OS=Homo sapiens OX=9606 GN=HAUS6 PE=1 SV=2	HAUS6	0	9.093	1	1	1	1	1	955	108.6	6.47	46	1
Q8WUA4	General transcription factor 3C polypeptide 2 OS=Homo sapiens OX=9606 GN=GTF3C2 PE=1 SV=2	GTF3C2	0	9.043	2	1	1	1	1	911	100.6	7.31	64	1
O00400	Acetyl-coenzyme A transporter 1 OS=Homo sapiens OX=9606 GN=SLC33A1 PE=1 SV=1	SLC33A1	0	9.006	2	1	1	1	1	549	60.9	7.33	43	1
P33176	Kinesin-1 heavy chain OS=Homo sapiens OX=9606 GN=KIF5B PE=1 SV=1	KIF5B	0	8.913	2	1	1	1	1	963	109.6	6.51	53	1
P08195	4F2 cell-surface antigen heavy chain OS=Homo sapiens OX=9606 GN=SLC3A2 PE=1 SV=3	SLC3A2	0	8.91	2	1	1	1	1	630	68	5.01	69	1
Q9UKN8	General transcription factor 3C polypeptide 4 OS=Homo sapiens OX=9606 GN=GTF3C4 PE=1 SV=2	GTF3C4	0	8.909	2	1	1	1	1	822	91.9	6.65	32	1
O00505	Importin subunit alpha-4 OS=Homo sapiens OX=9606 GN=KPNA3 PE=1 SV=2	KPNA3	0	8.905	2	1	1	1	1	521	57.8	4.94	64	1
Q96P70	Importin-9 OS=Homo sapiens OX=9606 GN=IPO9 PE=1 SV=3	IPO9	0	8.894	2	1	1	1	1	1041	115.9	4.81	67	1
Q7Z2W9	39S ribosomal protein L21, mitochondrial OS=Homo sapiens OX=9606 GN=MRPL21 PE=1 SV=2	MRPL21	0	8.865	9	1	1	1	1	205	22.8	9.89	49	1
Q8N335	Glycerol-3-phosphate dehydrogenase 1-like protein OS=Homo sapiens OX=9606 GN=GPD1L PE=1 SV=1	GPD1L	0	8.855	3	1	1	1	1	351	38.4	7.02	95	1
Q96A35	39S ribosomal protein L24, mitochondrial OS=Homo sapiens OX=9606 GN=MRPL24 PE=1 SV=1	MRPL24	0	8.824	6	1	1	1	1	216	24.9	9.29	53	1
Q5T160	Probable arginine--tRNA ligase, mitochondrial OS=Homo sapiens OX=9606 GN=RARS2 PE=1 SV=1	RARS2	0	8.759	2	1	1	1	1	578	65.5	8.21	65	1
Q15125	3-beta-hydroxysteroid-Delta(8),Delta(7)-isomerase OS=Homo sapiens OX=9606 GN=EBP PE=1 SV=3	EBP	0	8.671	7	1	1	1	1	230	26.3	7.9	29	1
P36969	Phospholipid hydroperoxide glutathione peroxidase OS=Homo sapiens OX=9606 GN=GPX4 PE=1 SV=3	GPX4	0	8.651	7	1	1	1	1	197	22.2	8.37	74	1
Q6DKI1	60S ribosomal protein L7-like 1 OS=Homo sapiens OX=9606 GN=RPL7L1 PE=1 SV=2	RPL7L1	0	8.647	5	1	1	1	1	255	29.7	10.52	57	1
Q14980	Nuclear mitotic apparatus protein 1 OS=Homo sapiens OX=9606 GN=NUMA1 PE=1 SV=2	NUMA1	0	8.574	1	1	1	1	1	2115	238.1	5.78	39	1
O95232	Luc7-like protein 3 OS=Homo sapiens OX=9606 GN=LUC7L3 PE=1 SV=2	LUC7L3	0	8.497	3	1	1	1	1	432	51.4	9.79	49	1
O00264	Membrane-associated progesterone receptor component 1 OS=Homo sapiens OX=9606 GN=PGRMC1 PE=1 SV=3	PGRMC1	0	8.485	7	1	1	1	1	195	21.7	4.7	55	1
Q17RY0	Cytoplasmic polyadenylation element-binding protein 4 OS=Homo sapiens OX=9606 GN=CPEB4 PE=1 SV=1	CPEB4	0	8.434	2	1	1	1	1	729	80.1	7.18	53	1
O75494	Serine/arginine-rich splicing factor 10 OS=Homo sapiens OX=9606 GN=SRSF10 PE=1 SV=1	SRSF10	0	8.416	6	1	1	1	1	262	31.3	11.27	38	1
Q8N138	ORM1-like protein 3 OS=Homo sapiens OX=9606 GN=ORMDL3 PE=1 SV=1	ORMDL3	0	8.412	10	1	1	1	1	153	17.5	9.64	64	1
Q5T4S7	E3 ubiquitin-protein ligase UBR4 OS=Homo sapiens OX=9606 GN=UBR4 PE=1 SV=1	UBR4	0	8.329	0	1	1	1	1	5183	573.5	6.04	41	1
Q15542	Transcription initiation factor TFIID subunit 5 OS=Homo sapiens OX=9606 GN=TAF5 PE=1 SV=3	TAF5	0	8.329	1	1	1	1	1	800	86.8	5.64	72	1
O60841	Eukaryotic translation initiation factor 5B OS=Homo sapiens OX=9606 GN=EIF5B PE=1 SV=4	EIF5B	0	8.288	2	1	1	1	1	1220	138.7	5.49	14	1
P33121	Long-chain-fatty-acid--CoA ligase 1 OS=Homo sapiens OX=9606 GN=ACSL1 PE=1 SV=1	ACSL1	0	8.267	3	1	1	1	1	698	77.9	7.15	57	1
Q9Y2A7	Nck-associated protein 1 OS=Homo sapiens OX=9606 GN=NCKAP1 PE=1 SV=1	NCKAP1	0	8.24	1	1	1	1	1	1128	128.7	6.62	37	1
Q9Y295	Developmentally-regulated GTP-binding protein 1 OS=Homo sapiens OX=9606 GN=DRG1 PE=1 SV=1	DRG1	0	8.236	4	1	1	1	1	367	40.5	8.9	54	1
P19525	Interferon-induced, double-stranded RNA-activated protein kinase OS=Homo sapiens OX=9606 GN=EIF2AK2 PE=1 SV=2	EIF2AK2	0	8.198	2	1	1	1	1	551	62.1	8.4	40	1
P53618	Coatomer subunit beta OS=Homo sapiens OX=9606 GN=COPB1 PE=1 SV=3	COPB1	0	8.081	1	1	1	1	1	953	107.1	6.05	49	1
O00268	Transcription initiation factor TFIID subunit 4 OS=Homo sapiens OX=9606 GN=TAF4 PE=1 SV=2	TAF4	0	8.069	1	1	1	1	1	1085	110	9.94	62	1
Q9Y2Z2	Protein MTO1 homolog, mitochondrial OS=Homo sapiens OX=9606 GN=MTO1 PE=1 SV=2	MTO1	0	8.066	2	1	1	1	1	717	79.9	8.31	38	1
Q9NZN8	CCR4-NOT transcription complex subunit 2 OS=Homo sapiens OX=9606 GN=CNOT2 PE=1 SV=1	CNOT2	0	8.06	3	1	1	1	1	540	59.7	7.66	68	1
Q96K37	Solute carrier family 35 member E1 OS=Homo sapiens OX=9606 GN=SLC35E1 PE=1 SV=2	SLC35E1	0	8.02	6	1	1	1	1	410	44.7	9.79	68	1
Q99460	26S proteasome non-ATPase regulatory subunit 1 OS=Homo sapiens OX=9606 GN=PSMD1 PE=1 SV=2	PSMD1	0	8.011	1	1	1	1	1	953	105.8	5.39	83	1
O43615	Mitochondrial import inner membrane translocase subunit TIM44 OS=Homo sapiens OX=9606 GN=TIMM44 PE=1 SV=2	TIMM44	0	7.958	3	1	1	1	1	452	51.3	8.32	78	1
Q969X6	U3 small nucleolar RNA-associated protein 4 homolog OS=Homo sapiens OX=9606 GN=UTP4 PE=1 SV=1	UTP4	0	7.904	2	1	1	1	1	686	76.8	8.85	63	1
Q8WUF5	RelA-associated inhibitor OS=Homo sapiens OX=9606 GN=PPP1R13L PE=1 SV=4	PPP1R13L	0	7.898	2	1	1	1	1	828	89	6.81	82	1
P28288	ATP-binding cassette sub-family D member 3 OS=Homo sapiens OX=9606 GN=ABCD3 PE=1 SV=1	ABCD3	0	7.896	2	1	1	1	1	659	75.4	9.36	69	1
Q86TB9	Protein PAT1 homolog 1 OS=Homo sapiens OX=9606 GN=PATL1 PE=1 SV=2	PATL1	0	7.869	2	1	1	1	1	770	86.8	6.67	48	1
Q9C0D9	Ethanolaminephosphotransferase 1 OS=Homo sapiens OX=9606 GN=SELENOI PE=1 SV=3	SELENOI	0	7.849	6	1	1	1	1	397	45.2	6.6	19	1
Q15003	Condensin complex subunit 2 OS=Homo sapiens OX=9606 GN=NCAPH PE=1 SV=3	NCAPH	0	7.84	2	1	1	1	1	741	82.5	5.06	75	1
Q13813	Spectrin alpha chain, non-erythrocytic 1 OS=Homo sapiens OX=9606 GN=SPTAN1 PE=1 SV=3	SPTAN1	0	7.791	1	1	1	1	1	2472	284.4	5.35	49	1
Q6JQN1	Acyl-CoA dehydrogenase family member 10 OS=Homo sapiens OX=9606 GN=ACAD10 PE=1 SV=1	ACAD10	0	7.788	2	1	1	1	1	1059	118.8	8.06	59	1
Q2M3V2	Ankyrin repeat domain-containing protein SOWAHA OS=Homo sapiens OX=9606 GN=SOWAHA PE=1 SV=3	SOWAHA	0	7.781	5	1	1	1	1	549	57.4	10.18	40	1
Q8IX18	Probable ATP-dependent RNA helicase DHX40 OS=Homo sapiens OX=9606 GN=DHX40 PE=1 SV=2	DHX40	0	7.664	2	1	1	1	1	779	88.5	8.65	38	1
O95602	DNA-directed RNA polymerase I subunit RPA1 OS=Homo sapiens OX=9606 GN=POLR1A PE=1 SV=2	POLR1A	0	7.618	1	1	1	1	1	1720	194.7	7.03	21	1
O75420	GRB10-interacting GYF protein 1 OS=Homo sapiens OX=9606 GN=GIGYF1 PE=1 SV=2	GIGYF1	0	7.612	1	1	1	1	1	1035	114.5	5.39	51	1
Q9NQ50	39S ribosomal protein L40, mitochondrial OS=Homo sapiens OX=9606 GN=MRPL40 PE=1 SV=1	MRPL40	0	7.413	8	1	1	1	1	206	24.5	9.63	22	1
O75694	Nuclear pore complex protein Nup155 OS=Homo sapiens OX=9606 GN=NUP155 PE=1 SV=1	NUP155	0	7.405	1	1	1	1	1	1391	155.1	6.16	55	1
Q9NYP7	Elongation of very long chain fatty acids protein 5 OS=Homo sapiens OX=9606 GN=ELOVL5 PE=1 SV=1	ELOVL5	0	7.365	4	1	1	1	1	299	35.3	9.42	19	1
P07741	Adenine phosphoribosyltransferase OS=Homo sapiens OX=9606 GN=APRT PE=1 SV=2	APRT	0	7.359	7	1	1	1	1	180	19.6	6.02	64	1
Q6R327	Rapamycin-insensitive companion of mTOR OS=Homo sapiens OX=9606 GN=RICTOR PE=1 SV=1	RICTOR	0	7.297	1	1	1	1	1	1708	192.1	7.47	71	1
Q86SE9	Polycomb group RING finger protein 5 OS=Homo sapiens OX=9606 GN=PCGF5 PE=1 SV=1	PCGF5	0	7.267	4	1	1	1	1	256	29.7	6.52	46	1
Q9NS69	Mitochondrial import receptor subunit TOM22 homolog OS=Homo sapiens OX=9606 GN=TOMM22 PE=1 SV=3	TOMM22	0	7.251	8	1	1	1	1	142	15.5	4.34	59	1
Q9NWB1	RNA binding protein fox-1 homolog 1 OS=Homo sapiens OX=9606 GN=RBFOX1 PE=1 SV=2	RBFOX1	0	7.248	3	1	1	1	1	397	42.8	6.86	26	1
P29372	DNA-3-methyladenine glycosylase OS=Homo sapiens OX=9606 GN=MPG PE=1 SV=3	MPG	0	7.21	5	1	1	1	1	298	32.8	9.57	55	1
P38606	V-type proton ATPase catalytic subunit A OS=Homo sapiens OX=9606 GN=ATP6V1A PE=1 SV=2	ATP6V1A	0	7.141	3	1	1	1	1	617	68.3	5.52	28	1
Q9HCN4	GPN-loop GTPase 1 OS=Homo sapiens OX=9606 GN=GPN1 PE=1 SV=1	GPN1	0	7.131	4	1	1	1	1	374	41.7	4.92	29	1
Q9BYD2	39S ribosomal protein L9, mitochondrial OS=Homo sapiens OX=9606 GN=MRPL9 PE=1 SV=2	MRPL9	0	7.035	6	1	1	1	1	267	30.2	10.08	48	1
P12270	Nucleoprotein TPR OS=Homo sapiens OX=9606 GN=TPR PE=1 SV=3	TPR	0	7.007	0	1	1	1	1	2363	267.1	5.02	82	1
P31942	Heterogeneous nuclear ribonucleoprotein H3 OS=Homo sapiens OX=9606 GN=HNRNPH3 PE=1 SV=2	HNRNPH3	0	6.967	5	1	1	1	1	346	36.9	6.87	70	1
Q8WU90	Zinc finger CCCH domain-containing protein 15 OS=Homo sapiens OX=9606 GN=ZC3H15 PE=1 SV=1	ZC3H15	0	6.965	2	1	1	1	1	426	48.6	5.31	61	1
Q9NX61	Transmembrane protein 161A OS=Homo sapiens OX=9606 GN=TMEM161A PE=1 SV=1	TMEM161A	0	6.956	3	1	1	1	1	479	53.6	8.44	58	1
Q9H223	EH domain-containing protein 4 OS=Homo sapiens OX=9606 GN=EHD4 PE=1 SV=1	EHD4	0	6.933	3	1	1	1	1	541	61.1	6.76	29	1
P0DN76	Splicing factor U2AF 35 kDa subunit-like protein OS=Homo sapiens OX=9606 GN=U2AF1L5 PE=1 SV=1	U2AF1L5	0	6.86	5	1	1	1	1	240	27.9	8.81	46	1
O15355	Protein phosphatase 1G OS=Homo sapiens OX=9606 GN=PPM1G PE=1 SV=1	PPM1G	0	6.854	3	1	1	1	1	546	59.2	4.36	36	1
P00492	Hypoxanthine-guanine phosphoribosyltransferase OS=Homo sapiens OX=9606 GN=HPRT1 PE=1 SV=2	HPRT1	0	6.846	6	1	1	1	1	218	24.6	6.68	32	1
Q9BTC0	Death-inducer obliterator 1 OS=Homo sapiens OX=9606 GN=DIDO1 PE=1 SV=5	DIDO1	0	6.836	1	1	1	1	1	2240	243.7	7.88	37	1
Q8IXM3	39S ribosomal protein L41, mitochondrial OS=Homo sapiens OX=9606 GN=MRPL41 PE=1 SV=1	MRPL41	0	6.795	11	1	1	1	1	137	15.4	9.57	41	1
P26196	Probable ATP-dependent RNA helicase DDX6 OS=Homo sapiens OX=9606 GN=DDX6 PE=1 SV=2	DDX6	0	6.768	2	1	1	1	1	483	54.4	8.66	30	1
Q6AI08	HEAT repeat-containing protein 6 OS=Homo sapiens OX=9606 GN=HEATR6 PE=1 SV=1	HEATR6	0	6.731	1	1	1	1	1	1181	128.7	7.03	59	1
Q1KMD3	Heterogeneous nuclear ribonucleoprotein U-like protein 2 OS=Homo sapiens OX=9606 GN=HNRNPUL2 PE=1 SV=1	HNRNPUL2	0	6.705	2	1	1	1	1	747	85.1	4.91	54	1
P84090	Enhancer of rudimentary homolog OS=Homo sapiens OX=9606 GN=ERH PE=1 SV=1	ERH	0	6.693	11	1	1	1	1	104	12.3	5.92	33	1
Q13084	39S ribosomal protein L28, mitochondrial OS=Homo sapiens OX=9606 GN=MRPL28 PE=1 SV=4	MRPL28	0	6.691	9	1	1	1	1	256	30.1	8.29	23	1
Q9H0K1	Serine/threonine-protein kinase SIK2 OS=Homo sapiens OX=9606 GN=SIK2 PE=1 SV=1	SIK2	0	6.664	1	1	1	1	1	926	103.8	6.02	22	1
Q13325	Interferon-induced protein with tetratricopeptide repeats 5 OS=Homo sapiens OX=9606 GN=IFIT5 PE=1 SV=1	IFIT5	0	6.66	2	1	1	1	1	482	55.8	7.4	50	1
O75127	Pentatricopeptide repeat-containing protein 1, mitochondrial OS=Homo sapiens OX=9606 GN=PTCD1 PE=1 SV=2	PTCD1	0	6.649	2	1	1	1	1	700	78.8	8.59	49	1
Q6P1L8	39S ribosomal protein L14, mitochondrial OS=Homo sapiens OX=9606 GN=MRPL14 PE=1 SV=1	MRPL14	0	6.631	7	1	1	1	1	145	15.9	10.24	62	1
Q6PJG6	BRCA1-associated ATM activator 1 OS=Homo sapiens OX=9606 GN=BRAT1 PE=1 SV=2	BRAT1	0	6.591	1	1	1	1	1	821	88.1	5.27	47	1
O15119	T-box transcription factor TBX3 OS=Homo sapiens OX=9606 GN=TBX3 PE=1 SV=4	TBX3	0	6.577	3	1	1	1	1	743	79.3	8.16	27	1
Q6P2E9	Enhancer of mRNA-decapping protein 4 OS=Homo sapiens OX=9606 GN=EDC4 PE=1 SV=1	EDC4	0	6.511	2	1	1	1	1	1401	151.6	5.86	26	1
Q13642	Four and a half LIM domains protein 1 OS=Homo sapiens OX=9606 GN=FHL1 PE=1 SV=4	FHL1	0	6.451	4	1	1	1	1	323	36.2	8.97	33	1
O95782	AP-2 complex subunit alpha-1 OS=Homo sapiens OX=9606 GN=AP2A1 PE=1 SV=3	AP2A1	0	6.377	2	1	1	1	1	977	107.5	7.03	59	1
P49419	Alpha-aminoadipic semialdehyde dehydrogenase OS=Homo sapiens OX=9606 GN=ALDH7A1 PE=1 SV=5	ALDH7A1	0	6.285	3	1	1	1	1	539	58.5	7.99	28	1
Q92598	Heat shock protein 105 kDa OS=Homo sapiens OX=9606 GN=HSPH1 PE=1 SV=1	HSPH1	0	6.248	2	1	1	1	1	858	96.8	5.39	55	1
Q9Y2I1	Nischarin OS=Homo sapiens OX=9606 GN=NISCH PE=1 SV=3	NISCH	0	6.225	1	1	1	1	1	1504	166.5	5.14	32	1
Q9NTG7	NAD-dependent protein deacetylase sirtuin-3, mitochondrial OS=Homo sapiens OX=9606 GN=SIRT3 PE=1 SV=2	SIRT3	0	6.143	3	1	1	1	1	399	43.5	8.7	46	1
Q16718	NADH dehydrogenase [ubiquinone] 1 alpha subcomplex subunit 5 OS=Homo sapiens OX=9606 GN=NDUFA5 PE=1 SV=3	NDUFA5	0	6.134	9	1	1	1	1	116	13.5	5.99	52	1
Q16637	Survival motor neuron protein OS=Homo sapiens OX=9606 GN=SMN1 PE=1 SV=1	SMN1	0	6.088	6	1	1	1	1	294	31.8	6.55	38	1
Q9H3G5	Probable serine carboxypeptidase CPVL OS=Homo sapiens OX=9606 GN=CPVL PE=1 SV=2	CPVL	0	6.087	3	1	1	1	1	476	54.1	5.62	39	1
Q9Y4C2	TRPM8 channel-associated factor 1 OS=Homo sapiens OX=9606 GN=TCAF1 PE=1 SV=3	TCAF1	0	6.041	2	1	1	1	1	921	102.1	6.54	33	1
Q99873	Protein arginine N-methyltransferase 1 OS=Homo sapiens OX=9606 GN=PRMT1 PE=1 SV=3	PRMT1	0	6.011	4	1	1	1	1	371	42.4	5.35	25	1
Q9NRG9	Aladin OS=Homo sapiens OX=9606 GN=AAAS PE=1 SV=1	AAAS	0	5.987	2	1	1	1	1	546	59.5	7.5	46	1
P03891	NADH-ubiquinone oxidoreductase chain 2 OS=Homo sapiens OX=9606 GN=MT-ND2 PE=1 SV=2	MT-ND2	0	5.961	3	1	1	1	1	347	38.9	9.83	41	1
Q15717	ELAV-like protein 1 OS=Homo sapiens OX=9606 GN=ELAVL1 PE=1 SV=2	ELAVL1	0	5.947	3	1	1	1	1	326	36.1	9.17	38	1
Q15427	Splicing factor 3B subunit 4 OS=Homo sapiens OX=9606 GN=SF3B4 PE=1 SV=1	SF3B4	0	5.929	4	1	1	1	1	424	44.4	8.56	55	1
P46060	Ran GTPase-activating protein 1 OS=Homo sapiens OX=9606 GN=RANGAP1 PE=1 SV=1	RANGAP1	0	5.92	2	1	1	1	1	587	63.5	4.68	37	1
Q8N5P1	Zinc finger CCCH domain-containing protein 8 OS=Homo sapiens OX=9606 GN=ZC3H8 PE=1 SV=2	ZC3H8	0	5.855	6	1	1	1	1	291	33.6	8.28	18	1
Q9UMS4	Pre-mRNA-processing factor 19 OS=Homo sapiens OX=9606 GN=PRPF19 PE=1 SV=1	PRPF19	0	5.826	2	1	1	1	1	504	55.1	6.61	51	1
O14617	AP-3 complex subunit delta-1 OS=Homo sapiens OX=9606 GN=AP3D1 PE=1 SV=1	AP3D1	0	5.791	1	1	1	1	1	1153	130.1	8.48	25	1
Q9BVJ6	U3 small nucleolar RNA-associated protein 14 homolog A OS=Homo sapiens OX=9606 GN=UTP14A PE=1 SV=1	UTP14A	0	5.776	1	1	1	1	1	771	87.9	7.87	32	1
P35580	Myosin-10 OS=Homo sapiens OX=9606 GN=MYH10 PE=1 SV=3	MYH10	0	5.754	1	1	1	1	1	1976	228.9	5.54	30	1
Q96RT1	Erbin OS=Homo sapiens OX=9606 GN=ERBIN PE=1 SV=2	ERBIN	0	5.74	1	1	1	1	1	1412	158.2	5.5	0	1
P51148	Ras-related protein Rab-5C OS=Homo sapiens OX=9606 GN=RAB5C PE=1 SV=2	RAB5C	0	5.722	6	1	1	1	1	216	23.5	8.41	22	1
Q9HC98	Serine/threonine-protein kinase Nek6 OS=Homo sapiens OX=9606 GN=NEK6 PE=1 SV=2	NEK6	0	5.703	5	1	1	1	1	313	35.7	8.03	32	1
Q9NTX5	Ethylmalonyl-CoA decarboxylase OS=Homo sapiens OX=9606 GN=ECHDC1 PE=1 SV=2	ECHDC1	0	5.702	6	1	1	1	1	307	33.7	8.21	18	1
Q96SY0	Integrator complex subunit 14 OS=Homo sapiens OX=9606 GN=INTS14 PE=1 SV=2	INTS14	0	5.685	2	1	1	1	1	518	57.4	5.12	39	1
Q9UMR2	ATP-dependent RNA helicase DDX19B OS=Homo sapiens OX=9606 GN=DDX19B PE=1 SV=1	DDX19B	0	5.653	2	1	1	1	1	479	53.9	6.3	45	1
Q9Y3B7	39S ribosomal protein L11, mitochondrial OS=Homo sapiens OX=9606 GN=MRPL11 PE=1 SV=1	MRPL11	0	5.589	6	1	1	1	1	192	20.7	9.91	50	1
Q9UJX5	Anaphase-promoting complex subunit 4 OS=Homo sapiens OX=9606 GN=ANAPC4 PE=1 SV=2	ANAPC4	0	5.574	2	1	1	1	1	808	92.1	5.53	45	1
Q9UHV9	Prefoldin subunit 2 OS=Homo sapiens OX=9606 GN=PFDN2 PE=1 SV=1	PFDN2	0	5.571	8	1	1	1	1	154	16.6	6.58	17	1
Q9P2K5	Myelin expression factor 2 OS=Homo sapiens OX=9606 GN=MYEF2 PE=1 SV=3	MYEF2	0	5.564	2	1	1	1	1	600	64.1	8.75	42	1
Q9BSJ2	Gamma-tubulin complex component 2 OS=Homo sapiens OX=9606 GN=TUBGCP2 PE=1 SV=2	TUBGCP2	0	5.515	1	1	1	1	1	902	102.5	6.84	33	1
Q9BXW7	Haloacid dehalogenase-like hydrolase domain-containing 5 OS=Homo sapiens OX=9606 GN=HDHD5 PE=1 SV=1	HDHD5	0	5.453	3	1	1	1	1	423	46.3	8.13	61	1
P49406	39S ribosomal protein L19, mitochondrial OS=Homo sapiens OX=9606 GN=MRPL19 PE=1 SV=2	MRPL19	0	5.452	3	1	1	1	1	292	33.5	9.5	49	1
Q8WXA9	Splicing regulatory glutamine/lysine-rich protein 1 OS=Homo sapiens OX=9606 GN=SREK1 PE=1 SV=1	SREK1	0	5.409	3	1	1	1	1	508	59.3	10.39	39	1
A6NHR9	Structural maintenance of chromosomes flexible hinge domain-containing protein 1 OS=Homo sapiens OX=9606 GN=SMCHD1 PE=1 SV=2	SMCHD1	0	5.407	1	1	1	1	1	2005	226.2	7.3	40	1
P52732	Kinesin-like protein KIF11 OS=Homo sapiens OX=9606 GN=KIF11 PE=1 SV=2	KIF11	0	5.336	1	1	1	1	1	1056	119.1	5.64	31	1
Q9BWU0	Kanadaptin OS=Homo sapiens OX=9606 GN=SLC4A1AP PE=1 SV=1	SLC4A1AP	0	5.278	1	1	1	1	1	796	88.8	5.19	42	1
Q9Y678	Coatomer subunit gamma-1 OS=Homo sapiens OX=9606 GN=COPG1 PE=1 SV=1	COPG1	0	5.176	1	1	1	1	1	874	97.7	5.47	40	1
Q9UHI6	Probable ATP-dependent RNA helicase DDX20 OS=Homo sapiens OX=9606 GN=DDX20 PE=1 SV=2	DDX20	0	5.172	3	1	1	1	1	824	92.2	6.95	0	1
Q9BU76	Multiple myeloma tumor-associated protein 2 OS=Homo sapiens OX=9606 GN=MMTAG2 PE=1 SV=1	MMTAG2	0	5.169	5	1	1	1	1	263	29.4	10.02	51	1
Q2VPB7	AP-5 complex subunit beta-1 OS=Homo sapiens OX=9606 GN=AP5B1 PE=1 SV=4	AP5B1	0	5.123	1	1	1	1	1	878	93.9	5.92	46	1
Q96SK2	Transmembrane protein 209 OS=Homo sapiens OX=9606 GN=TMEM209 PE=1 SV=2	TMEM209	0	5.123	4	1	1	1	1	561	62.9	8.63	20	1
Q9BTD8	RNA-binding protein 42 OS=Homo sapiens OX=9606 GN=RBM42 PE=1 SV=1	RBM42	0	5.122	2	1	1	1	1	480	50.4	9.63	39	1
P12532	Creatine kinase U-type, mitochondrial OS=Homo sapiens OX=9606 GN=CKMT1A PE=1 SV=1	CKMT1A	0	5.12	2	1	1	1	1	417	47	8.34	42	1
Q5RKV6	Exosome complex component MTR3 OS=Homo sapiens OX=9606 GN=EXOSC6 PE=1 SV=1	EXOSC6	0	5.119	6	1	1	1	1	272	28.2	6.28	41	1
P08237	ATP-dependent 6-phosphofructokinase, muscle type OS=Homo sapiens OX=9606 GN=PFKM PE=1 SV=2	PFKM	0	5.112	2	1	1	1	1	780	85.1	7.99	27	1
P38935	DNA-binding protein SMUBP-2 OS=Homo sapiens OX=9606 GN=IGHMBP2 PE=1 SV=3	IGHMBP2	0	5.11	1	1	1	1	1	993	109.1	8.97	27	1
Q53GS7	Nucleoporin GLE1 OS=Homo sapiens OX=9606 GN=GLE1 PE=1 SV=2	GLE1	0	5.105	2	1	1	1	1	698	79.8	7.43	0	1
Q15788	Nuclear receptor coactivator 1 OS=Homo sapiens OX=9606 GN=NCOA1 PE=1 SV=3	NCOA1	0	5.098	1	1	1	1	1	1441	156.7	6.2	27	1
P58557	Endoribonuclease YbeY OS=Homo sapiens OX=9606 GN=YBEY PE=1 SV=2	YBEY	0	5.091	10	1	1	1	1	167	19.3	7.55	15	1
Q9HAZ2	Histone-lysine N-methyltransferase PRDM16 OS=Homo sapiens OX=9606 GN=PRDM16 PE=1 SV=3	PRDM16	0	5.091	1	1	1	1	1	1276	140.2	6.21	37	1
Q9P2K3	REST corepressor 3 OS=Homo sapiens OX=9606 GN=RCOR3 PE=1 SV=2	RCOR3	0	5.066	2	1	1	1	1	495	55.5	8.27	19	1
O00483	Cytochrome c oxidase subunit NDUFA4 OS=Homo sapiens OX=9606 GN=NDUFA4 PE=1 SV=1	NDUFA4	0	5.046	12	1	1	1	1	81	9.4	9.38	34	1
Q9H6R7	WD repeat and coiled-coil-containing protein OS=Homo sapiens OX=9606 GN=WDCP PE=1 SV=1	WDCP	0	5.036	2	1	1	1	1	721	79.1	6.7	47	1
Q9Y3T9	Nucleolar complex protein 2 homolog OS=Homo sapiens OX=9606 GN=NOC2L PE=1 SV=4	NOC2L	0	5.026	1	1	1	1	1	749	84.9	5.62	29	1
P62857	40S ribosomal protein S28 OS=Homo sapiens OX=9606 GN=RPS28 PE=1 SV=1	RPS28	0	5.02	13	1	1	1	1	69	7.8	10.7	57	1
Q5VTE6	Protein angel homolog 2 OS=Homo sapiens OX=9606 GN=ANGEL2 PE=1 SV=1	ANGEL2	0.001	4.977	3	1	1	1	1	544	62.3	7.81	29	1
P35251	Replication factor C subunit 1 OS=Homo sapiens OX=9606 GN=RFC1 PE=1 SV=4	RFC1	0.001	4.97	1	1	1	1	1	1148	128.2	9.36	45	1
Q9H5H4	Zinc finger protein 768 OS=Homo sapiens OX=9606 GN=ZNF768 PE=1 SV=2	ZNF768	0.001	4.965	2	1	1	1	1	540	60.2	7.97	22	1
Q14562	ATP-dependent RNA helicase DHX8 OS=Homo sapiens OX=9606 GN=DHX8 PE=1 SV=1	DHX8	0.001	4.957	1	1	1	1	1	1220	139.2	8.32	30	1
Q8WTT2	Nucleolar complex protein 3 homolog OS=Homo sapiens OX=9606 GN=NOC3L PE=1 SV=1	NOC3L	0.001	4.922	1	1	1	1	1	800	92.5	9.17	29	1
Q92499	ATP-dependent RNA helicase DDX1 OS=Homo sapiens OX=9606 GN=DDX1 PE=1 SV=2	DDX1	0.001	4.907	1	1	1	1	1	740	82.4	7.23	25	1
Q13472	DNA topoisomerase 3-alpha OS=Homo sapiens OX=9606 GN=TOP3A PE=1 SV=1	TOP3A	0.001	4.905	1	1	1	1	1	1001	112.3	8.34	45	1
P43304	Glycerol-3-phosphate dehydrogenase, mitochondrial OS=Homo sapiens OX=9606 GN=GPD2 PE=1 SV=3	GPD2	0.001	4.889	3	1	1	1	1	727	80.8	7.69	25	1
Q9Y291	28S ribosomal protein S33, mitochondrial OS=Homo sapiens OX=9606 GN=MRPS33 PE=1 SV=1	MRPS33	0.001	4.814	11	1	1	1	1	106	12.6	10.11	19	1
Q03252	Lamin-B2 OS=Homo sapiens OX=9606 GN=LMNB2 PE=1 SV=4	LMNB2	0.001	4.8	2	1	1	1	1	620	69.9	5.59	26	1
P62937	Peptidyl-prolyl cis-trans isomerase A OS=Homo sapiens OX=9606 GN=PPIA PE=1 SV=2	PPIA	0.001	4.8	7	1	1	1	1	165	18	7.81	18	1
O14802	DNA-directed RNA polymerase III subunit RPC1 OS=Homo sapiens OX=9606 GN=POLR3A PE=1 SV=2	POLR3A	0.001	4.746	1	1	1	1	1	1390	155.5	8.48	31	1
Q9BQA1	Methylosome protein 50 OS=Homo sapiens OX=9606 GN=WDR77 PE=1 SV=1	WDR77	0.001	4.74	4	1	1	1	1	342	36.7	5.17	0	1
Q9NPD3	Exosome complex component RRP41 OS=Homo sapiens OX=9606 GN=EXOSC4 PE=1 SV=3	EXOSC4	0.001	4.737	4	1	1	1	1	245	26.4	6.52	33	1
P82932	28S ribosomal protein S6, mitochondrial OS=Homo sapiens OX=9606 GN=MRPS6 PE=1 SV=3	MRPS6	0.001	4.728	8	1	1	1	1	125	14.2	9.26	34	1
O43929	Origin recognition complex subunit 4 OS=Homo sapiens OX=9606 GN=ORC4 PE=1 SV=2	ORC4	0.001	4.728	2	1	1	1	1	436	50.3	8	36	1
Q9H5Q4	Dimethyladenosine transferase 2, mitochondrial OS=Homo sapiens OX=9606 GN=TFB2M PE=1 SV=1	TFB2M	0.001	4.699	4	1	1	1	1	396	45.3	9.19	23	1
P82914	28S ribosomal protein S15, mitochondrial OS=Homo sapiens OX=9606 GN=MRPS15 PE=1 SV=1	MRPS15	0.001	4.654	4	1	1	1	1	257	29.8	10.48	35	1
P48729	Casein kinase I isoform alpha OS=Homo sapiens OX=9606 GN=CSNK1A1 PE=1 SV=2	CSNK1A1	0.001	4.654	3	1	1	1	1	337	38.9	9.57	19	1
O95487	Protein transport protein Sec24B OS=Homo sapiens OX=9606 GN=SEC24B PE=1 SV=2	SEC24B	0.001	4.642	1	1	1	1	1	1268	137.3	6.67	27	1
O14735	CDP-diacylglycerol--inositol 3-phosphatidyltransferase OS=Homo sapiens OX=9606 GN=CDIPT PE=1 SV=1	CDIPT	0.001	4.638	5	1	1	1	1	213	23.5	8.03	44	1
Q9H1A4	Anaphase-promoting complex subunit 1 OS=Homo sapiens OX=9606 GN=ANAPC1 PE=1 SV=1	ANAPC1	0.001	4.603	1	1	1	1	1	1944	216.4	6.3	53	1
Q9P015	39S ribosomal protein L15, mitochondrial OS=Homo sapiens OX=9606 GN=MRPL15 PE=1 SV=1	MRPL15	0.001	4.552	4	1	1	1	1	296	33.4	10.01	0	1
P24539	ATP synthase F(0) complex subunit B1, mitochondrial OS=Homo sapiens OX=9606 GN=ATP5PB PE=1 SV=2	ATP5PB	0.001	4.549	3	1	1	1	1	256	28.9	9.36	48	1
Q14203	Dynactin subunit 1 OS=Homo sapiens OX=9606 GN=DCTN1 PE=1 SV=3	DCTN1	0.001	4.546	1	1	1	1	1	1278	141.6	5.81	30	1
Q00610	Clathrin heavy chain 1 OS=Homo sapiens OX=9606 GN=CLTC PE=1 SV=5	CLTC	0.001	4.543	1	1	1	1	1	1675	191.5	5.69	49	1
Q8IY37	Probable ATP-dependent RNA helicase DHX37 OS=Homo sapiens OX=9606 GN=DHX37 PE=1 SV=1	DHX37	0.001	4.518	2	1	1	1	1	1157	129.5	8.1	0	1
O60256	Phosphoribosyl pyrophosphate synthase-associated protein 2 OS=Homo sapiens OX=9606 GN=PRPSAP2 PE=1 SV=1	PRPSAP2	0.001	4.516	4	1	1	1	1	369	40.9	7.44	17	1
Q13685	Angio-associated migratory cell protein OS=Homo sapiens OX=9606 GN=AAMP PE=1 SV=2	AAMP	0.001	4.476	3	1	1	1	1	434	46.7	4.42	40	1
Q8NI36	WD repeat-containing protein 36 OS=Homo sapiens OX=9606 GN=WDR36 PE=1 SV=1	WDR36	0.001	4.47	2	1	1	1	1	951	105.3	7.53	31	1
Q8WX92	Negative elongation factor B OS=Homo sapiens OX=9606 GN=NELFB PE=1 SV=1	NELFB	0.001	4.439	2	1	1	1	1	580	65.7	6.13	52	1
O95394	Phosphoacetylglucosamine mutase OS=Homo sapiens OX=9606 GN=PGM3 PE=1 SV=1	PGM3	0.001	4.349	1	1	1	1	1	542	59.8	6.25	67	1
P29401	Transketolase OS=Homo sapiens OX=9606 GN=TKT PE=1 SV=3	TKT	0.001	4.349	3	1	1	1	1	623	67.8	7.66	36	1
Q07666	KH domain-containing, RNA-binding, signal transduction-associated protein 1 OS=Homo sapiens OX=9606 GN=KHDRBS1 PE=1 SV=1	KHDRBS1	0.001	4.331	2	1	1	1	1	443	48.2	8.66	23	1
P63279	SUMO-conjugating enzyme UBC9 OS=Homo sapiens OX=9606 GN=UBE2I PE=1 SV=1	UBE2I	0.001	4.329	6	1	1	1	1	158	18	8.66	30	1
O14529	Homeobox protein cut-like 2 OS=Homo sapiens OX=9606 GN=CUX2 PE=1 SV=4	CUX2	0.001	4.314	1	1	1	1	1	1486	161.6	5.48	36	1
Q9GZM5	Protein YIPF3 OS=Homo sapiens OX=9606 GN=YIPF3 PE=1 SV=1	YIPF3	0.001	4.312	3	1	1	1	1	350	38.2	5.76	37	1
P29692	Elongation factor 1-delta OS=Homo sapiens OX=9606 GN=EEF1D PE=1 SV=5	EEF1D	0.001	4.272	3	1	1	1	1	281	31.1	5.01	23	1
Q8NHM5	Lysine-specific demethylase 2B OS=Homo sapiens OX=9606 GN=KDM2B PE=1 SV=1	KDM2B	0.001	4.235	1	1	1	1	1	1336	152.5	8.56	35	1
Q7Z7H8	39S ribosomal protein L10, mitochondrial OS=Homo sapiens OX=9606 GN=MRPL10 PE=1 SV=3	MRPL10	0.001	4.204	4	1	1	1	1	261	29.3	9.58	30	1
Q99575	Ribonucleases P/MRP protein subunit POP1 OS=Homo sapiens OX=9606 GN=POP1 PE=1 SV=2	POP1	0.001	4.176	1	1	1	1	1	1024	114.6	9.22	21	1
O60287	Nucleolar pre-ribosomal-associated protein 1 OS=Homo sapiens OX=9606 GN=URB1 PE=1 SV=4	URB1	0.001	4.156	1	1	1	1	1	2271	254.2	6.47	17	1
Q5HYI8	Rab-like protein 3 OS=Homo sapiens OX=9606 GN=RABL3 PE=1 SV=1	RABL3	0.001	4.112	3	1	1	1	1	236	26.4	7.11	27	1
O60315	Zinc finger E-box-binding homeobox 2 OS=Homo sapiens OX=9606 GN=ZEB2 PE=1 SV=1	ZEB2	0.001	4.111	1	1	1	1	1	1214	136.4	6.32	74	1
Q9UPT8	Zinc finger CCCH domain-containing protein 4 OS=Homo sapiens OX=9606 GN=ZC3H4 PE=1 SV=3	ZC3H4	0.001	4.094	1	1	1	1	1	1303	140.2	6.27	45	1
Q96HA1	Nuclear envelope pore membrane protein POM 121 OS=Homo sapiens OX=9606 GN=POM121 PE=1 SV=2	POM121	0.001	4.079	1	1	1	1	1	1249	127.6	10.56	15	1
P20618	Proteasome subunit beta type-1 OS=Homo sapiens OX=9606 GN=PSMB1 PE=1 SV=2	PSMB1	0.001	4.071	4	1	1	1	1	241	26.5	8.13	20	1
Q9NYK5	39S ribosomal protein L39, mitochondrial OS=Homo sapiens OX=9606 GN=MRPL39 PE=1 SV=3	MRPL39	0.001	4.007	3	1	1	1	1	338	38.7	7.65	31	1
P00367	Glutamate dehydrogenase 1, mitochondrial OS=Homo sapiens OX=9606 GN=GLUD1 PE=1 SV=2	GLUD1	0.001	3.962	2	1	1	1	1	558	61.4	7.8	31	1
Q9NZN3	EH domain-containing protein 3 OS=Homo sapiens OX=9606 GN=EHD3 PE=1 SV=2	EHD3	0.001	3.955	2	1	1	1	1	535	60.8	6.57	27	1
P35998	26S proteasome regulatory subunit 7 OS=Homo sapiens OX=9606 GN=PSMC2 PE=1 SV=3	PSMC2	0.001	3.935	2	1	1	1	1	433	48.6	5.95	23	1
P19623	Spermidine synthase OS=Homo sapiens OX=9606 GN=SRM PE=1 SV=1	SRM	0.001	3.914	3	1	1	1	1	302	33.8	5.49	51	1
Q9Y3D6	Mitochondrial fission 1 protein OS=Homo sapiens OX=9606 GN=FIS1 PE=1 SV=2	FIS1	0.001	3.907	7	1	1	1	1	152	16.9	8.79	28	1
Q9HC21	Mitochondrial thiamine pyrophosphate carrier OS=Homo sapiens OX=9606 GN=SLC25A19 PE=1 SV=1	SLC25A19	0.001	3.903	3	1	1	1	1	320	35.5	9.55	30	1
O43813	Glutathione S-transferase LANCL1 OS=Homo sapiens OX=9606 GN=LANCL1 PE=1 SV=1	LANCL1	0.001	3.895	3	1	1	1	1	399	45.3	7.75	33	1
Q8IZ69	tRNA (uracil-5-)-methyltransferase homolog A OS=Homo sapiens OX=9606 GN=TRMT2A PE=1 SV=2	TRMT2A	0.001	3.82	2	1	1	1	1	625	68.7	7.94	40	1
O94906	Pre-mRNA-processing factor 6 OS=Homo sapiens OX=9606 GN=PRPF6 PE=1 SV=1	PRPF6	0.001	3.805	1	1	1	1	1	941	106.9	8.25	45	1
Q08945	FACT complex subunit SSRP1 OS=Homo sapiens OX=9606 GN=SSRP1 PE=1 SV=1	SSRP1	0.001	3.79	2	1	1	1	1	709	81	6.87	39	1
Q9P2J5	Leucine--tRNA ligase, cytoplasmic OS=Homo sapiens OX=9606 GN=LARS1 PE=1 SV=2	LARS1	0.001	3.784	1	1	1	1	1	1176	134.4	7.3	41	1
Q9NRX2	39S ribosomal protein L17, mitochondrial OS=Homo sapiens OX=9606 GN=MRPL17 PE=1 SV=1	MRPL17	0.001	3.773	5	1	1	1	1	175	20	10.11	45	1
P15291	Beta-1,4-galactosyltransferase 1 OS=Homo sapiens OX=9606 GN=B4GALT1 PE=1 SV=5	B4GALT1	0.001	3.75	5	1	1	1	1	398	43.9	8.65	0	1
P61923	Coatomer subunit zeta-1 OS=Homo sapiens OX=9606 GN=COPZ1 PE=1 SV=1	COPZ1	0.001	3.685	8	1	1	1	1	177	20.2	4.81	28	1
P04637	Cellular tumor antigen p53 OS=Homo sapiens OX=9606 GN=TP53 PE=1 SV=4	TP53	0.001	3.68	2	1	1	1	1	393	43.6	6.79	42	1
P49593	Protein phosphatase 1F OS=Homo sapiens OX=9606 GN=PPM1F PE=1 SV=3	PPM1F	0.001	3.678	2	1	1	1	1	454	49.8	5.1	28	1
O14733	Dual specificity mitogen-activated protein kinase kinase 7 OS=Homo sapiens OX=9606 GN=MAP2K7 PE=1 SV=2	MAP2K7	0.001	3.667	3	1	1	1	1	419	47.5	9.16	34	1
O00139	Kinesin-like protein KIF2A OS=Homo sapiens OX=9606 GN=KIF2A PE=1 SV=3	KIF2A	0.001	3.656	1	1	1	1	1	706	79.9	6.68	36	1
Q12789	General transcription factor 3C polypeptide 1 OS=Homo sapiens OX=9606 GN=GTF3C1 PE=1 SV=4	GTF3C1	0.001	3.643	0	1	1	1	1	2109	238.7	7.3	38	1
O60725	Protein-S-isoprenylcysteine O-methyltransferase OS=Homo sapiens OX=9606 GN=ICMT PE=1 SV=1	ICMT	0.001	3.641	3	1	1	1	1	284	31.9	7.96	17	1
P56556	NADH dehydrogenase [ubiquinone] 1 alpha subcomplex subunit 6 OS=Homo sapiens OX=9606 GN=NDUFA6 PE=1 SV=4	NDUFA6	0.001	3.637	6	1	1	1	1	128	15.1	9.98	36	1
P27361	Mitogen-activated protein kinase 3 OS=Homo sapiens OX=9606 GN=MAPK3 PE=1 SV=4	MAPK3	0.001	3.631	4	1	1	1	1	379	43.1	6.74	36	1
Q9BRP1	Programmed cell death protein 2-like OS=Homo sapiens OX=9606 GN=PDCD2L PE=1 SV=1	PDCD2L	0.001	3.607	3	1	1	1	1	358	39.4	4.86	31	1
Q9NUQ8	ATP-binding cassette sub-family F member 3 OS=Homo sapiens OX=9606 GN=ABCF3 PE=1 SV=2	ABCF3	0.001	3.592	1	1	1	1	1	709	79.7	6.34	70	1
Q9NYU2	UDP-glucose:glycoprotein glucosyltransferase 1 OS=Homo sapiens OX=9606 GN=UGGT1 PE=1 SV=3	UGGT1	0.001	3.592	1	1	1	1	1	1555	177.1	5.63	19	1
P48651	Phosphatidylserine synthase 1 OS=Homo sapiens OX=9606 GN=PTDSS1 PE=1 SV=1	PTDSS1	0.001	3.59	2	1	1	1	1	473	55.5	8.43	45	1
Q2TAY7	WD40 repeat-containing protein SMU1 OS=Homo sapiens OX=9606 GN=SMU1 PE=1 SV=2	SMU1	0.001	3.587	2	1	1	1	1	513	57.5	7.18	51	1
O14981	TATA-binding protein-associated factor 172 OS=Homo sapiens OX=9606 GN=BTAF1 PE=1 SV=2	BTAF1	0.001	3.578	0	1	1	1	1	1849	206.8	6.52	33	1
P25788	Proteasome subunit alpha type-3 OS=Homo sapiens OX=9606 GN=PSMA3 PE=1 SV=2	PSMA3	0.001	3.513	4	1	1	1	1	255	28.4	5.33	28	1
P08240	Signal recognition particle receptor subunit alpha OS=Homo sapiens OX=9606 GN=SRPRA PE=1 SV=2	SRPRA	0.001	3.505	2	1	1	1	1	638	69.8	8.95	33	1
Q16822	Phosphoenolpyruvate carboxykinase [GTP], mitochondrial OS=Homo sapiens OX=9606 GN=PCK2 PE=1 SV=4	PCK2	0.001	3.504	2	1	1	1	1	640	70.7	7.62	33	1
Q13242	Serine/arginine-rich splicing factor 9 OS=Homo sapiens OX=9606 GN=SRSF9 PE=1 SV=1	SRSF9	0.001	3.493	5	1	1	1	1	221	25.5	8.65	24	1
Q7KZF4	Staphylococcal nuclease domain-containing protein 1 OS=Homo sapiens OX=9606 GN=SND1 PE=1 SV=1	SND1	0.001	3.469	1	1	1	1	1	910	101.9	7.17	31	1
O75794	Cell division cycle protein 123 homolog OS=Homo sapiens OX=9606 GN=CDC123 PE=1 SV=1	CDC123	0.001	3.463	3	1	1	1	1	336	39.1	4.81	42	1
Q13131	5'-AMP-activated protein kinase catalytic subunit alpha-1 OS=Homo sapiens OX=9606 GN=PRKAA1 PE=1 SV=4	PRKAA1	0.001	3.457	2	1	1	1	1	559	64	8.12	0	1
Q99459	Cell division cycle 5-like protein OS=Homo sapiens OX=9606 GN=CDC5L PE=1 SV=2	CDC5L	0.001	3.457	1	1	1	1	1	802	92.2	8.18	34	1
Q5VYK3	Proteasome adapter and scaffold protein ECM29 OS=Homo sapiens OX=9606 GN=ECPAS PE=1 SV=2	ECPAS	0.001	3.441	1	1	1	1	1	1845	204.2	7.12	28	1
Q8IYB3	Serine/arginine repetitive matrix protein 1 OS=Homo sapiens OX=9606 GN=SRRM1 PE=1 SV=2	SRRM1	0.001	3.424	1	1	1	1	1	904	102.3	11.84	0	1
Q9H936	Mitochondrial glutamate carrier 1 OS=Homo sapiens OX=9606 GN=SLC25A22 PE=1 SV=1	SLC25A22	0.001	3.396	2	1	1	1	1	323	34.4	9.29	32	1
P38435	Vitamin K-dependent gamma-carboxylase OS=Homo sapiens OX=9606 GN=GGCX PE=1 SV=2	GGCX	0.001	3.349	1	1	1	1	1	758	87.5	8.02	32	1
P08243	Asparagine synthetase [glutamine-hydrolyzing] OS=Homo sapiens OX=9606 GN=ASNS PE=1 SV=4	ASNS	0.001	3.335	2	1	1	1	1	561	64.3	6.86	33	1
P09661	U2 small nuclear ribonucleoprotein A' OS=Homo sapiens OX=9606 GN=SNRPA1 PE=1 SV=2	SNRPA1	0.001	3.313	4	1	1	1	1	255	28.4	8.62	37	1
Q8N9T8	Protein KRI1 homolog OS=Homo sapiens OX=9606 GN=KRI1 PE=1 SV=3	KRI1	0.001	3.306	2	1	1	1	1	703	82.5	5.14	30	1
O43242	26S proteasome non-ATPase regulatory subunit 3 OS=Homo sapiens OX=9606 GN=PSMD3 PE=1 SV=2	PSMD3	0.001	3.288	2	1	1	1	1	534	60.9	8.44	0	1
O60524	Nuclear export mediator factor NEMF OS=Homo sapiens OX=9606 GN=NEMF PE=1 SV=4	NEMF	0.001	3.274	1	1	1	1	1	1076	122.9	6.35	31	1
P51648	Aldehyde dehydrogenase family 3 member A2 OS=Homo sapiens OX=9606 GN=ALDH3A2 PE=1 SV=1	ALDH3A2	0.001	3.262	4	1	1	1	1	485	54.8	7.88	0	1
Q53LP3	Ankyrin repeat domain-containing protein SOWAHC OS=Homo sapiens OX=9606 GN=SOWAHC PE=1 SV=1	SOWAHC	0.001	3.26	3	1	1	1	1	525	55.6	7.03	22	1
Q9Y2R5	28S ribosomal protein S17, mitochondrial OS=Homo sapiens OX=9606 GN=MRPS17 PE=1 SV=1	MRPS17	0.001	3.258	7	1	1	1	1	130	14.5	9.85	19	1
Q6ZXV5	Protein O-mannosyl-transferase TMTC3 OS=Homo sapiens OX=9606 GN=TMTC3 PE=1 SV=2	TMTC3	0.001	3.255	2	1	1	1	1	915	103.9	8.87	14	1
Q9H0U3	Magnesium transporter protein 1 OS=Homo sapiens OX=9606 GN=MAGT1 PE=1 SV=1	MAGT1	0.001	3.231	3	1	1	1	1	335	38	9.63	52	1
Q15459	Splicing factor 3A subunit 1 OS=Homo sapiens OX=9606 GN=SF3A1 PE=1 SV=1	SF3A1	0.001	3.205	1	1	1	1	1	793	88.8	5.22	0	1
P28482	Mitogen-activated protein kinase 1 OS=Homo sapiens OX=9606 GN=MAPK1 PE=1 SV=3	MAPK1	0.001	3.18	3	1	1	1	1	360	41.4	6.98	31	1
Q8TCY9	Up-regulator of cell proliferation OS=Homo sapiens OX=9606 GN=URGCP PE=1 SV=2	URGCP	0.001	3.163	1	1	1	1	1	931	104.9	6.42	34	1
Q9BWF3	RNA-binding protein 4 OS=Homo sapiens OX=9606 GN=RBM4 PE=1 SV=1	RBM4	0.001	3.15	2	1	1	1	1	364	40.3	7.08	32	1
Q7Z460	CLIP-associating protein 1 OS=Homo sapiens OX=9606 GN=CLASP1 PE=1 SV=1	CLASP1	0.002	3.113	1	1	1	1	1	1538	169.3	9.03	0	1
P63241	Eukaryotic translation initiation factor 5A-1 OS=Homo sapiens OX=9606 GN=EIF5A PE=1 SV=2	EIF5A	0.002	3.1	8	1	1	1	1	154	16.8	5.24	37	1
Q6UXN9	WD repeat-containing protein 82 OS=Homo sapiens OX=9606 GN=WDR82 PE=1 SV=1	WDR82	0.002	3.09	2	1	1	1	1	313	35.1	7.69	46	1
Q13123	Protein Red OS=Homo sapiens OX=9606 GN=IK PE=1 SV=3	IK	0.002	3.058	2	1	1	1	1	557	65.6	6.64	21	1
O75600	2-amino-3-ketobutyrate coenzyme A ligase, mitochondrial OS=Homo sapiens OX=9606 GN=GCAT PE=1 SV=1	GCAT	0.002	3.037	3	1	1	1	1	419	45.3	8.05	23	1
Q96I99	Succinate--CoA ligase [GDP-forming] subunit beta, mitochondrial OS=Homo sapiens OX=9606 GN=SUCLG2 PE=1 SV=2	SUCLG2	0.002	3.028	2	1	1	1	1	432	46.5	6.39	32	1
Q9NVI1	Fanconi anemia group I protein OS=Homo sapiens OX=9606 GN=FANCI PE=1 SV=4	FANCI	0.002	3.016	1	1	1	1	1	1328	149.2	6.74	0	1
Q9BVI4	Nucleolar complex protein 4 homolog OS=Homo sapiens OX=9606 GN=NOC4L PE=1 SV=1	NOC4L	0.002	3.01	2	1	1	1	1	516	58.4	7.49	26	1
G2XKQ0	Small ubiquitin-related modifier 5 OS=Homo sapiens OX=9606 GN=SUMO1P1 PE=1 SV=2	SUMO1P1	0.002	3.007	7	1	1	1	1	101	11.5	5.52	33	1
Q05519	Serine/arginine-rich splicing factor 11 OS=Homo sapiens OX=9606 GN=SRSF11 PE=1 SV=1	SRSF11	0.002	2.959	2	1	1	1	1	484	53.5	10.52	35	1
O14920	Inhibitor of nuclear factor kappa-B kinase subunit beta OS=Homo sapiens OX=9606 GN=IKBKB PE=1 SV=1	IKBKB	0.002	2.943	1	1	1	1	1	756	86.5	5.78	0	1
O00217	NADH dehydrogenase [ubiquinone] iron-sulfur protein 8, mitochondrial OS=Homo sapiens OX=9606 GN=NDUFS8 PE=1 SV=1	NDUFS8	0.002	2.922	4	1	1	1	1	210	23.7	6.34	37	1
Q9BZI7	Regulator of nonsense transcripts 3B OS=Homo sapiens OX=9606 GN=UPF3B PE=1 SV=1	UPF3B	0.002	2.909	2	1	1	1	1	483	57.7	9.48	26	1
O75027	ATP-binding cassette sub-family B member 7, mitochondrial OS=Homo sapiens OX=9606 GN=ABCB7 PE=1 SV=2	ABCB7	0.002	2.888	2	1	1	1	1	752	82.6	9.33	0	1
Q15269	Periodic tryptophan protein 2 homolog OS=Homo sapiens OX=9606 GN=PWP2 PE=2 SV=2	PWP2	0.002	2.869	1	1	1	1	1	919	102.4	6.15	0	1
Q5PRF9	Protein Smaug homolog 2 OS=Homo sapiens OX=9606 GN=SAMD4B PE=1 SV=1	SAMD4B	0.002	2.811	2	1	1	1	1	694	75.4	6.83	28	1
Q9HAV4	Exportin-5 OS=Homo sapiens OX=9606 GN=XPO5 PE=1 SV=1	XPO5	0.002	2.798	1	1	1	1	1	1204	136.2	5.8	0	1
O95835	Serine/threonine-protein kinase LATS1 OS=Homo sapiens OX=9606 GN=LATS1 PE=1 SV=1	LATS1	0.002	2.778	1	1	1	1	1	1130	126.8	8.7	37	1
Q13435	Splicing factor 3B subunit 2 OS=Homo sapiens OX=9606 GN=SF3B2 PE=1 SV=2	SF3B2	0.002	2.778	1	1	1	1	1	895	100.2	5.67	15	1
P25490	Transcriptional repressor protein YY1 OS=Homo sapiens OX=9606 GN=YY1 PE=1 SV=2	YY1	0.002	2.732	2	1	1	1	1	414	44.7	6.25	37	1
Q9Y3A6	Transmembrane emp24 domain-containing protein 5 OS=Homo sapiens OX=9606 GN=TMED5 PE=1 SV=1	TMED5	0.002	2.731	3	1	1	1	1	229	26	4.84	45	1
Q96JM3	Chromosome alignment-maintaining phosphoprotein 1 OS=Homo sapiens OX=9606 GN=CHAMP1 PE=1 SV=2	CHAMP1	0.002	2.672	1	1	1	1	1	812	89	8.44	34	1
Q9P2I0	Cleavage and polyadenylation specificity factor subunit 2 OS=Homo sapiens OX=9606 GN=CPSF2 PE=1 SV=2	CPSF2	0.002	2.661	2	1	1	1	1	782	88.4	5.11	22	1
Q96T88	E3 ubiquitin-protein ligase UHRF1 OS=Homo sapiens OX=9606 GN=UHRF1 PE=1 SV=1	UHRF1	0.002	2.633	1	1	1	1	1	793	89.8	7.56	45	1
O00459	Phosphatidylinositol 3-kinase regulatory subunit beta OS=Homo sapiens OX=9606 GN=PIK3R2 PE=1 SV=2	PIK3R2	0.002	2.546	1	1	1	1	1	728	81.5	6.43	0	1
Q96DI7	U5 small nuclear ribonucleoprotein 40 kDa protein OS=Homo sapiens OX=9606 GN=SNRNP40 PE=1 SV=1	SNRNP40	0.002	2.546	3	1	1	1	1	357	39.3	8.1	28	1
O14681	Etoposide-induced protein 2.4 homolog OS=Homo sapiens OX=9606 GN=EI24 PE=1 SV=4	EI24	0.002	2.538	2	1	1	1	1	340	38.9	9.72	30	1
Q3V6T2	Girdin OS=Homo sapiens OX=9606 GN=CCDC88A PE=1 SV=2	CCDC88A	0.002	2.533	1	1	1	1	1	1871	215.9	6.21	0	1
Q9UDW1	Cytochrome b-c1 complex subunit 9 OS=Homo sapiens OX=9606 GN=UQCR10 PE=1 SV=3	UQCR10	0.002	2.475	11	1	1	1	1	63	7.3	9.47	34	1
Q9Y2S7	Polymerase delta-interacting protein 2 OS=Homo sapiens OX=9606 GN=POLDIP2 PE=1 SV=1	POLDIP2	0.002	2.473	3	1	1	1	1	368	42	8.63	24	1
O14744	Protein arginine N-methyltransferase 5 OS=Homo sapiens OX=9606 GN=PRMT5 PE=1 SV=4	PRMT5	0.002	2.465	1	1	1	1	1	637	72.6	6.29	19	1
Q92542	Nicastrin OS=Homo sapiens OX=9606 GN=NCSTN PE=1 SV=2	NCSTN	0.002	2.459	1	1	1	1	1	709	78.4	5.99	0	1
Q96IX5	ATP synthase membrane subunit DAPIT, mitochondrial OS=Homo sapiens OX=9606 GN=ATP5MD PE=1 SV=1	ATP5MD	0.002	2.451	28	1	1	1	1	58	6.5	9.76	0	1
Q8N684	Cleavage and polyadenylation specificity factor subunit 7 OS=Homo sapiens OX=9606 GN=CPSF7 PE=1 SV=1	CPSF7	0.002	2.45	2	1	1	1	1	471	52	8	36	1
O94901	SUN domain-containing protein 1 OS=Homo sapiens OX=9606 GN=SUN1 PE=1 SV=3	SUN1	0.002	2.443	1	1	1	1	1	812	90	7.08	42	1
P24534	Elongation factor 1-beta OS=Homo sapiens OX=9606 GN=EEF1B2 PE=1 SV=3	EEF1B2	0.002	2.442	4	1	1	1	1	225	24.7	4.67	16	1
P42345	Serine/threonine-protein kinase mTOR OS=Homo sapiens OX=9606 GN=MTOR PE=1 SV=1	MTOR	0.002	2.415	0	1	1	1	1	2549	288.7	7.17	0	1
Q2QD12	Ribulose-phosphate 3-epimerase-like protein 1 OS=Homo sapiens OX=9606 GN=RPEL1 PE=2 SV=1	RPEL1	0.002	2.388	4	1	1	1	1	228	25	5.41	17	1
Q92615	La-related protein 4B OS=Homo sapiens OX=9606 GN=LARP4B PE=1 SV=3	LARP4B	0.002	2.295	1	1	1	1	1	738	80.5	6.92	15	1
P09669	Cytochrome c oxidase subunit 6C OS=Homo sapiens OX=9606 GN=COX6C PE=1 SV=2	COX6C	0.002	2.275	9	1	1	1	1	75	8.8	10.39	26	1
Q92540	Protein SMG7 OS=Homo sapiens OX=9606 GN=SMG7 PE=1 SV=2	SMG7	0.002	2.266	1	1	1	1	1	1137	127.2	8.72	0	1
Q9UPR3	Protein SMG5 OS=Homo sapiens OX=9606 GN=SMG5 PE=1 SV=3	SMG5	0.004	2.256	1	1	1	1	1	1016	113.9	5.91	31	1
Q6ZN17	Protein lin-28 homolog B OS=Homo sapiens OX=9606 GN=LIN28B PE=1 SV=1	LIN28B	0.004	2.249	3	1	1	1	1	250	27.1	8.91	32	1
Q14679	Tubulin polyglutamylase TTLL4 OS=Homo sapiens OX=9606 GN=TTLL4 PE=1 SV=2	TTLL4	0.004	2.248	1	1	1	1	1	1199	133.3	8.85	0	1
Q13823	Nucleolar GTP-binding protein 2 OS=Homo sapiens OX=9606 GN=GNL2 PE=1 SV=1	GNL2	0.004	2.224	1	1	1	1	1	731	83.6	9.25	38	1
P0CG22	Putative dehydrogenase/reductase SDR family member 4-like 1 OS=Homo sapiens OX=9606 GN=DHRS4L1 PE=5 SV=1	DHRS4L1	0.006	2.182	3	1	1	1	1	281	30.6	9.77	0	1
Q9BUZ4	TNF receptor-associated factor 4 OS=Homo sapiens OX=9606 GN=TRAF4 PE=1 SV=1	TRAF4	0.006	2.181	1	1	1	1	1	470	53.5	8.15	37	1
Q16629	Serine/arginine-rich splicing factor 7 OS=Homo sapiens OX=9606 GN=SRSF7 PE=1 SV=1	SRSF7	0.006	2.128	4	1	1	1	1	238	27.4	11.82	40	1
Q9HD45	Transmembrane 9 superfamily member 3 OS=Homo sapiens OX=9606 GN=TM9SF3 PE=1 SV=2	TM9SF3	0.006	2.11	1	1	1	1	1	589	67.8	7.21	17	1
Q9NZ01	Very-long-chain enoyl-CoA reductase OS=Homo sapiens OX=9606 GN=TECR PE=1 SV=1	TECR	0.006	2.102	2	1	1	1	1	308	36	9.45	29	1
Q8WWM7	Ataxin-2-like protein OS=Homo sapiens OX=9606 GN=ATXN2L PE=1 SV=2	ATXN2L	0.006	2.055	1	1	1	1	1	1075	113.3	8.59	0	1
Q8IX01	SURP and G-patch domain-containing protein 2 OS=Homo sapiens OX=9606 GN=SUGP2 PE=1 SV=2	SUGP2	0.006	2.05	1	1	1	1	1	1082	120.1	7.28	26	1
Q13188	Serine/threonine-protein kinase 3 OS=Homo sapiens OX=9606 GN=STK3 PE=1 SV=2	STK3	0.006	2.049	2	1	1	1	1	491	56.3	5.24	0	1
Q6P587	Acylpyruvase FAHD1, mitochondrial OS=Homo sapiens OX=9606 GN=FAHD1 PE=1 SV=2	FAHD1	0.006	2.04	4	1	1	1	1	224	24.8	7.39	0	1
Q53HV7	Single-strand selective monofunctional uracil DNA glycosylase OS=Homo sapiens OX=9606 GN=SMUG1 PE=1 SV=2	SMUG1	0.009	2.029	4	1	1	1	1	270	29.8	6.62	25	1
P61289	Proteasome activator complex subunit 3 OS=Homo sapiens OX=9606 GN=PSME3 PE=1 SV=1	PSME3	0.009	2.022	3	1	1	1	1	254	29.5	5.95	47	1
Q15070	Mitochondrial inner membrane protein OXA1L OS=Homo sapiens OX=9606 GN=OXA1L PE=1 SV=3	OXA1L	0.009	2.02	2	1	1	1	1	435	48.5	9.45	26	1
B5ME19	Eukaryotic translation initiation factor 3 subunit C-like protein OS=Homo sapiens OX=9606 GN=EIF3CL PE=1 SV=1	EIF3CL	0.009	2.006	1	1	1	1	1	914	105.4	5.64	0	1
Q14966	Zinc finger protein 638 OS=Homo sapiens OX=9606 GN=ZNF638 PE=1 SV=2	ZNF638	0.009	2	1	1	1	1	1	1978	220.5	6.38	13	1
Q9HB71	Calcyclin-binding protein OS=Homo sapiens OX=9606 GN=CACYBP PE=1 SV=2	CACYBP	0.009	1.988	3	1	1	1	1	228	26.2	8.25	31	1
Q15746	Myosin light chain kinase, smooth muscle OS=Homo sapiens OX=9606 GN=MYLK PE=1 SV=4	MYLK	0.009	1.966	0	1	1	1	1	1914	210.6	6.15	27	1
Q5VUJ6	Leucine-rich repeat and calponin homology domain-containing protein 2 OS=Homo sapiens OX=9606 GN=LRCH2 PE=1 SV=2	LRCH2	0.011	1.945	1	1	1	1	1	765	84.5	6.55	0	1
P67870	Casein kinase II subunit beta OS=Homo sapiens OX=9606 GN=CSNK2B PE=1 SV=1	CSNK2B	0.011	1.881	4	1	1	1	1	215	24.9	5.55	0	1
Q92688	Acidic leucine-rich nuclear phosphoprotein 32 family member B OS=Homo sapiens OX=9606 GN=ANP32B PE=1 SV=1	ANP32B	0.011	1.853	4	1	1	1	1	251	28.8	4.06	15	1
Q96GM8	Target of EGR1 protein 1 OS=Homo sapiens OX=9606 GN=TOE1 PE=1 SV=1	TOE1	0.011	1.838	2	1	1	1	1	510	56.5	7.18	29	1
Q15048	Leucine-rich repeat-containing protein 14 OS=Homo sapiens OX=9606 GN=LRRC14 PE=1 SV=1	LRRC14	0.011	1.837	2	1	1	1	1	493	54.5	6.9	15	1
O95573	Long-chain-fatty-acid--CoA ligase 3 OS=Homo sapiens OX=9606 GN=ACSL3 PE=1 SV=3	ACSL3	0.012	1.82	1	1	1	1	1	720	80.4	8.38	23	1
O75832	26S proteasome non-ATPase regulatory subunit 10 OS=Homo sapiens OX=9606 GN=PSMD10 PE=1 SV=1	PSMD10	0.012	1.796	4	1	1	1	1	226	24.4	6.1	42	1
Q13418	Integrin-linked protein kinase OS=Homo sapiens OX=9606 GN=ILK PE=1 SV=2	ILK	0.014	1.759	2	1	1	1	1	452	51.4	8.07	32	1
P46734	Dual specificity mitogen-activated protein kinase kinase 3 OS=Homo sapiens OX=9606 GN=MAP2K3 PE=1 SV=2	MAP2K3	0.015	1.736	3	1	1	1	1	347	39.3	7.43	23	1
Q9HC36	rRNA methyltransferase 3, mitochondrial OS=Homo sapiens OX=9606 GN=MRM3 PE=1 SV=2	MRM3	0.017	1.696	2	1	1	1	1	420	47	8.73	23	1
Q9UNH7	Sorting nexin-6 OS=Homo sapiens OX=9606 GN=SNX6 PE=1 SV=1	SNX6	0.017	1.694	2	1	1	1	1	406	46.6	6.16	0	1
Q16342	Programmed cell death protein 2 OS=Homo sapiens OX=9606 GN=PDCD2 PE=1 SV=2	PDCD2	0.017	1.687	4	1	1	1	1	344	38.6	5.38	23	1
O15372	Eukaryotic translation initiation factor 3 subunit H OS=Homo sapiens OX=9606 GN=EIF3H PE=1 SV=1	EIF3H	0.017	1.664	3	1	1	1	1	352	39.9	6.54	26	1
Q71RC2	La-related protein 4 OS=Homo sapiens OX=9606 GN=LARP4 PE=1 SV=3	LARP4	0.018	1.646	1	1	1	1	1	724	80.5	6.61	0	1
Q86Y56	Dynein assembly factor 5, axonemal OS=Homo sapiens OX=9606 GN=DNAAF5 PE=1 SV=4	DNAAF5	0.019	1.613	1	1	1	1	1	855	93.5	6.42	0	1
P23381	Tryptophan--tRNA ligase, cytoplasmic OS=Homo sapiens OX=9606 GN=WARS1 PE=1 SV=2	WARS1	0.02	1.561	2	1	1	1	1	471	53.1	6.23	16	1
Q9NX20	39S ribosomal protein L16, mitochondrial OS=Homo sapiens OX=9606 GN=MRPL16 PE=1 SV=1	MRPL16	0.021	1.507	3	1	1	1	1	251	28.4	10.13	23	1
Q8NC51	Plasminogen activator inhibitor 1 RNA-binding protein OS=Homo sapiens OX=9606 GN=SERBP1 PE=1 SV=2	SERBP1	0.024	1.455	2	1	1	1	1	408	44.9	8.65	27	1
Q9HAT2	Sialate O-acetylesterase OS=Homo sapiens OX=9606 GN=SIAE PE=1 SV=1	SIAE	0.026	1.415	1	1	1	1	1	523	58.3	7.33	0	1
Q99714	3-hydroxyacyl-CoA dehydrogenase type-2 OS=Homo sapiens OX=9606 GN=HSD17B10 PE=1 SV=3	HSD17B10	0.026	1.39	3	1	1	1	1	261	26.9	7.78	35	1
Q6ZRI6	Uncharacterized protein C15orf39 OS=Homo sapiens OX=9606 GN=C15orf39 PE=1 SV=3	C15orf39	0.026	1.389	1	1	1	1	1	1047	110.6	7.64	0	1
P25789	Proteasome subunit alpha type-4 OS=Homo sapiens OX=9606 GN=PSMA4 PE=1 SV=1	PSMA4	0.026	1.388	4	1	1	1	1	261	29.5	7.72	18	1
Q92599	Septin-8 OS=Homo sapiens OX=9606 GN=SEPTIN8 PE=1 SV=4	SEPTIN8	0.026	1.368	2	1	1	1	1	483	55.7	6.28	0	1
Q8NBM4	Ubiquitin-associated domain-containing protein 2 OS=Homo sapiens OX=9606 GN=UBAC2 PE=1 SV=1	UBAC2	0.026	1.361	2	1	1	1	1	344	38.9	9.01	18	1
Q9NWU5	39S ribosomal protein L22, mitochondrial OS=Homo sapiens OX=9606 GN=MRPL22 PE=1 SV=1	MRPL22	0.026	1.336	6	1	1	1	1	206	23.6	9.94	0	1
Q8WXX7	Autism susceptibility gene 2 protein OS=Homo sapiens OX=9606 GN=AUTS2 PE=1 SV=1	AUTS2	0.026	1.319	1	1	1	1	1	1259	138.9	9.38	0	1
Q9Y5B9	FACT complex subunit SPT16 OS=Homo sapiens OX=9606 GN=SUPT16H PE=1 SV=1	SUPT16H	0.026	1.313	1	1	1	1	1	1047	119.8	5.66	15	1
Q92917	G-patch domain and KOW motifs-containing protein OS=Homo sapiens OX=9606 GN=GPKOW PE=1 SV=2	GPKOW	0.028	1.271	2	1	1	1	1	476	52.2	6.15	0	1
Q9Y3D3	28S ribosomal protein S16, mitochondrial OS=Homo sapiens OX=9606 GN=MRPS16 PE=1 SV=1	MRPS16	0.029	1.254	6	1	1	1	1	137	15.3	9.5	23	1
Q9NW13	RNA-binding protein 28 OS=Homo sapiens OX=9606 GN=RBM28 PE=1 SV=3	RBM28	0.038	1.148	1	1	1	1	1	759	85.7	9.22	0	1
Q9Y485	DmX-like protein 1 OS=Homo sapiens OX=9606 GN=DMXL1 PE=1 SV=3	DMXL1	0.038	1.142	0	1	1	1	1	3027	337.6	6.34	0	1
Q6GYQ0	Ral GTPase-activating protein subunit alpha-1 OS=Homo sapiens OX=9606 GN=RALGAPA1 PE=1 SV=1	RALGAPA1	0.039	1.136	1	1	1	1	1	2036	229.7	6.19	25	1
Q13190	Syntaxin-5 OS=Homo sapiens OX=9606 GN=STX5 PE=1 SV=2	STX5	0.039	1.129	3	1	1	1	1	355	39.6	9.16	0	1
Q68D10	Protein SPT2 homolog OS=Homo sapiens OX=9606 GN=SPTY2D1 PE=1 SV=3	SPTY2D1	0.039	1.113	1	1	1	1	1	685	75.6	9.79	0	1
O43809	Cleavage and polyadenylation specificity factor subunit 5 OS=Homo sapiens OX=9606 GN=NUDT21 PE=1 SV=1	NUDT21	0.039	1.087	3	1	1	1	1	227	26.2	8.82	20	1
A0A0B4J2F2	Probable serine/threonine-protein kinase SIK1B OS=Homo sapiens OX=9606 GN=SIK1B PE=1 SV=1	SIK1B	0.043	1.033	1	1	1	1	1	783	84.9	7.2	0	1
Q658Y4	Protein FAM91A1 OS=Homo sapiens OX=9606 GN=FAM91A1 PE=1 SV=3	FAM91A1	0.043	1.01	1	1	1	1	1	838	93.9	6.39	0	1
Q9NY12	H/ACA ribonucleoprotein complex subunit 1 OS=Homo sapiens OX=9606 GN=GAR1 PE=1 SV=1	GAR1	0.043	1.003	3	1	1	1	1	217	22.3	10.92	0	1
Q9BVS4	Serine/threonine-protein kinase RIO2 OS=Homo sapiens OX=9606 GN=RIOK2 PE=1 SV=2	RIOK2	0.043	1.003	2	1	1	1	1	552	63.2	5.94	15	1
Q8N8S7	Protein enabled homolog OS=Homo sapiens OX=9606 GN=ENAH PE=1 SV=2	ENAH	0.045	0.964	2	1	1	1	1	591	66.5	6.93	0	1
O95801	Tetratricopeptide repeat protein 4 OS=Homo sapiens OX=9606 GN=TTC4 PE=1 SV=3	TTC4	0.049	0.949	3	1	1	1	1	387	44.7	5.6	0	1
P20020	Plasma membrane calcium-transporting ATPase 1 OS=Homo sapiens OX=9606 GN=ATP2B1 PE=1 SV=4	ATP2B1	0.05	0.945	1	1	1	1	1	1220	134.6	5.91	0	1
Q8WYL5	Protein phosphatase Slingshot homolog 1 OS=Homo sapiens OX=9606 GN=SSH1 PE=1 SV=2	SSH1	0.051	0.933	1	1	1	1	1	1049	115.4	6.25	0	1
O43325	LYR motif-containing protein 1 OS=Homo sapiens OX=9606 GN=LYRM1 PE=2 SV=1	LYRM1	0.053	0.919	7	1	1	1	1	122	14.3	9.94	0	1
Q9UHD9	Ubiquilin-2 OS=Homo sapiens OX=9606 GN=UBQLN2 PE=1 SV=2	UBQLN2	0.053	0.911	1	1	1	1	1	624	65.7	5.22	0	1
Q2KJY2	Kinesin-like protein KIF26B OS=Homo sapiens OX=9606 GN=KIF26B PE=1 SV=1	KIF26B	0.054	0.904	0	1	1	1	1	2108	223.7	8.44	41	1
Q9NZ71	Regulator of telomere elongation helicase 1 OS=Homo sapiens OX=9606 GN=RTEL1 PE=1 SV=2	RTEL1	0.057	0.851	1	1	1	1	1	1219	133.6	8.29	0	1
Q5M9N0	Coiled-coil domain-containing protein 158 OS=Homo sapiens OX=9606 GN=CCDC158 PE=2 SV=2	CCDC158	0.057	0.838	1	1	1	1	1	1113	127.1	6.46	0	1
Q8N819	Probable protein phosphatase 1N OS=Homo sapiens OX=9606 GN=PPM1N PE=2 SV=2	PPM1N	0.059	0.805	2	1	1	1	1	430	46.1	6.62	19	1
Q6P2H3	Centrosomal protein of 85 kDa OS=Homo sapiens OX=9606 GN=CEP85 PE=1 SV=1	CEP85	0.061	0.792	1	1	1	1	1	762	85.6	6	0	1
Q8TAT2	Fibroblast growth factor-binding protein 3 OS=Homo sapiens OX=9606 GN=FGFBP3 PE=1 SV=1	FGFBP3	0.061	0.786	3	1	1	1	1	258	27.6	9.91	20	1
P35227	Polycomb group RING finger protein 2 OS=Homo sapiens OX=9606 GN=PCGF2 PE=1 SV=1	PCGF2	0.062	0.781	2	1	1	1	1	344	37.8	7.96	0	1
Q96G21	U3 small nucleolar ribonucleoprotein protein IMP4 OS=Homo sapiens OX=9606 GN=IMP4 PE=1 SV=1	IMP4	0.061	0.78	2	1	1	1	1	291	33.7	9.47	16	1
P18065	Insulin-like growth factor-binding protein 2 OS=Homo sapiens OX=9606 GN=IGFBP2 PE=1 SV=2	IGFBP2	0.062	0.773	5	1	1	1	1	325	34.8	7.5	0	1
Q8NDA2	Hemicentin-2 OS=Homo sapiens OX=9606 GN=HMCN2 PE=2 SV=3	HMCN2	0.063	0.734	1	1	1	1	1	5059	541.6	5.87	0	1
Q6AZY7	Scavenger receptor class A member 3 OS=Homo sapiens OX=9606 GN=SCARA3 PE=1 SV=1	SCARA3	0.064	0.708	2	1	1	1	1	606	65.1	6.54	0	1
Q12788	Transducin beta-like protein 3 OS=Homo sapiens OX=9606 GN=TBL3 PE=1 SV=2	TBL3	0.065	0.707	1	1	1	1	1	808	89	6.9	0	1
Q8TDN6	Ribosome biogenesis protein BRX1 homolog OS=Homo sapiens OX=9606 GN=BRIX1 PE=1 SV=2	BRIX1	0.065	0.706	2	1	1	1	1	353	41.4	9.92	29	1
O43772	Mitochondrial carnitine/acylcarnitine carrier protein OS=Homo sapiens OX=9606 GN=SLC25A20 PE=1 SV=1	SLC25A20	0.076	0.652	3	1	1	1	1	301	32.9	9.41	16	1
Q92536	Y+L amino acid transporter 2 OS=Homo sapiens OX=9606 GN=SLC7A6 PE=1 SV=3	SLC7A6	0.085	0.61	1	1	1	1	1	515	56.8	5.88	0	1
Q96S55	ATPase WRNIP1 OS=Homo sapiens OX=9606 GN=WRNIP1 PE=1 SV=2	WRNIP1	0.085	0.604	1	1	1	1	1	665	72.1	6.1	0	1
Q9Y3B9	RRP15-like protein OS=Homo sapiens OX=9606 GN=RRP15 PE=1 SV=2	RRP15	0.085	0.599	2	1	1	1	1	282	31.5	5.52	0	1
Q07864	DNA polymerase epsilon catalytic subunit A OS=Homo sapiens OX=9606 GN=POLE PE=1 SV=5	POLE	0.087	0.591	1	1	1	1	1	2286	261.4	6.39	0	1
